# Supplementary material for: Active presynaptic ribosomes in the mammalian brain, and altered transmitter release after protein synthesis inhibition
Source: eLife. 2018 Oct 30;7:e36697. doi: 10.7554/eLife.36697 (PMC6231766; doi:10.7554/eLife.36697)
Supplement: Figure 1—source data 1. [file elife-36697-fig1-data1.xlsx]

## Sheet: Fig 1E
	VGlut1		Y10b								Line Scan 2	VGLUT1		Y10b
	GREEN		RED
X	Y	X	Y
0	1.75	0	9.875
0.0928	1.704	0.0928	7.6605
0.1855	2	0.1855	1.7135
0.2783	2	0.2783	7.0702
0.3711	1.143	0.3711	4.4503
0.4638	1.04	0.4638	1.0949
0.5566	3.202	0.5566	4.9255
0.6494	2.549	0.6494	7.261
0.7421	3.49	0.7421	4.9067
0.8349	2.356	0.8349	7.4107
0.9276	1.752	0.9276	2.6839
1.0204	3.291	1.0204	2.8852
1.1132	1.71	1.1132	10.3847
1.2059	1.378	1.2059	10.2178
1.2987	0.897	1.2987	8.1195
1.3915	5.217	1.3915	12.4611
1.4842	3.517	1.4842	14.6041
1.577	1.997	1.577	14.2588
1.6698	3.526	1.6698	8.7888
1.7625	2.814	1.7625	4.8333
1.8553	2.155	1.8553	5.0009
1.9481	3.16	1.9481	3.8407
2.0408	3.469	2.0408	3.1238
2.1336	4.885	2.1336	3.4828
2.2263	3.857	2.2263	0.8991
2.3191	3.5	2.3191	2.0822
2.4119	2.346	2.4119	5.6001
2.5046	4.029	2.5046	4.2593
2.5974	3.769	2.5974	3.3861
2.6902	3.035	2.6902	5.8573
2.7829	3.105	2.7829	1.9259
2.8757	3.014	2.8757	3.3312
2.9685	3.605	2.9685	3.0947
3.0612	6.049	3.0612	6.4358
3.154	5.792	3.154	7.6277
3.2468	7.747	3.2468	4.0761
3.3395	10.253	3.3395	6.821
3.4323	11.302	3.4323	9.4649
3.5251	11	3.5251	5.8904
3.6178	13.077	3.6178	5.5263
3.7106	14.852	3.7106	7.884
3.8033	13.343	3.8033	10.8612
3.8961	11.993	3.8961	10.4793
3.9889	15.345	3.9889	9.6278
4.0816	17.248	4.0816	15.7677
4.1744	12.537	4.1744	12.6434
4.2672	25.144	4.2672	12.1331
4.3599	32.017	4.3599	13.6055
4.4527	33.38	4.4527	19.5388
4.5455	33.006	4.5455	21.5137
4.6382	41.055	4.6382	21.0555
4.731	41.943	4.731	18.9647
4.8238	58.841	4.8238	20.5694
4.9165	74.312	4.9165	24.5706
5.0093	87.638	5.0093	39.8295
5.102	123.561	5.102	36.3475
5.1948	152.594	5.1948	37.914
5.2876	143.868	5.2876	29.2361
5.3803	146.977	5.3803	30.9556
5.4731	131.748	5.4731	26.6862
5.5659	122.208	5.5659	31.5362
5.6586	114.931	5.6586	36.7284
5.7514	102.713	5.7514	45.4178
5.8442	113.35	5.8442	51.5602
5.9369	139.482	5.9369	49.9434
6.0297	149.535	6.0297	27.4807
6.1225	124.321	6.1225	22.2472
6.2152	98.295	6.2152	15.8252
6.308	68.501	6.308	17.2021
6.4007	58.824	6.4007	31.083
6.4935	69.264	6.4935	33.4243
6.5863	83.342	6.5863	28.0897
6.679	93.822	6.679	31.9375
6.7718	93.036	6.7718	25.6231
6.8646	90.883	6.8646	13.7018
6.9573	75.965	6.9573	14.9886
7.0501	43.285	7.0501	20.679
7.1429	37.761	7.1429	22.9365
7.2356	42.59	7.2356	21.0142
7.3284	45.53	7.3284	23.3562
7.4212	60.871	7.4212	28.1218
7.5139	61.842	7.5139	20.0563
7.6067	58.506	7.6067	23.4421
7.6995	64.132	7.6995	17.4193
7.7922	67.62	7.7922	22.4548
7.885	75.437	7.885	26.2031
7.9777	92.522	7.9777	28.8099
8.0705	113.524	8.0705	29.1423
8.1633	131.203	8.1633	23.7121
8.256	154.721	8.256	29.0823
8.3488	172.018	8.3488	31.1551
8.4416	178.798	8.4416	38.654
8.5343	198.881	8.5343	35.1765
8.6271	214.764	8.6271	47.8682
8.7199	199.649	8.7199	37.0137
8.8126	176.664	8.8126	35.689
8.9054	171.063	8.9054	38.3944
8.9982	156.942	8.9982	29.1974
9.0909	155.585	9.0909	21.9465
9.1837	138.28	9.1837	13.4995
9.2764	126.644	9.2764	18.0654
9.3692	101.087	9.3692	22.9323
9.462	94.332	9.462	25.4454
9.5547	73.044	9.5547	26.7756
9.6475	76.295	9.6475	42.6772
9.7403	90.86	9.7403	40.5298
9.833	120.803	9.833	39.2501
9.9258	169.088	9.9258	43.3355
10.0186	201.65	10.0186	35.9718
10.1113	213.278	10.1113	24.2627
10.2041	221.151	10.2041	22.052
10.2969	244.81	10.2969	36.3323
10.3896	230.343	10.3896	37.3504
10.4824	220.092	10.4824	35.9136
10.5752	212.271	10.5752	36.8403
10.6679	222.643	10.6679	42.1662
10.7607	203.344	10.7607	23.9358
10.8534	166.152	10.8534	19.6835
10.9462	128.811	10.9462	9.3764
11.039	90.929	11.039	7.2806
11.1317	58.596	11.1317	5.3334
11.2245	30.728	11.2245	5.8631
11.3173	21.547	11.3173	5.2436
11.41	15.184	11.41	7.0655
11.5028	10.757	11.5028	4.9211
11.5956	7.896	11.5956	3.1982
11.6883	5.24	11.6883	5.1672
11.7811	8.481	11.7811	5.1754
11.8739	6.954	11.8739	3.6425
11.9666	5.888	11.9666	3.5802
12.0594	5.817	12.0594	1.919
12.1521	3.83	12.1521	2.5478
12.2449	5.861	12.2449	6.216
12.3377	3.145	12.3377	5.9475
12.4304	2.777	12.4304	6.0376
12.5232	2.942	12.5232	4.7105
12.616	2.621	12.616	6.6872
12.7087	1.971	12.7087	9.2994
12.8015	2.345	12.8015	13.8337
12.8943	2.696	12.8943	13.7233
12.987	1.673	12.987	16.1467
13.0798	0.286	13.0798	19.5252
13.1726	3.088	13.1726	14.6198
13.2653	3.838	13.2653	11.6108
13.3581	4.698	13.3581	5.6842
13.4508	3.02	13.4508	8.3304
13.5436	3.481	13.5436	4.9491
13.6364	1.731	13.6364	8.5972
13.7291	0.63	13.7291	9.7205
13.8219	2.963	13.8219	15.7505
13.9147	3.623	13.9147	13.7225
14.0074	2.155	14.0074	8.7859
14.1002	1.806	14.1002	8.7708
14.193	0.868	14.193	9.7398
14.2857	1.391	14.2857	12.0467
14.3785	1.901	14.3785	10.0106
14.4713	1.317	14.4713	15.7374
14.564	0.405	14.564	3.7057
14.6568	0.688	14.6568	10.7807
14.7496	1.466	14.7496	13.8105
14.8423	2.105	14.8423	7.257
14.9351	1.148	14.9351	8.1082
15.0278	1.132	15.0278	6.7297
15.1206	1.632	15.1206	7.5142
15.2134	2.067	15.2134	9.9587
15.3061	0.623	15.3061	11.6054
15.3989	0.405	15.3989	8.9146
15.4917	0.499	15.4917	11.7755
15.5844	2.23	15.5844	16.5715
15.6772	0.13	15.6772	7.3509
15.77	0.938	15.77	12.2017
15.8627	0.75	15.8627	13.5625

## Sheet: Fig 1F
Content:	Pearson's measurements using imageJ
Raw Data:	This used the stacked series of images for the area shown in Figure 1C
Correction:	Background fluorescence value of 16 arbitrary fluorescence units was subtracted from each of the green channel images, uniform subtraction using the imageJ subtraction.
	This value was conservatively estimated based on measurements in the calyx field using a location that did not correspond to a presynaptic terminal or postsynaptic MNTB principle cell.
		Background adjustment (green -12)
		Region	Region
		Presyn	Postsyn
	Cell1	0.574	0.064
	Cell2	0.836	0.184
	Cell3	0.804	0.053
	Cell4	0.836	0.138
	Cell5	0.836	0.102
	Cell6	0.748	0.108
	Cell7	0.787	0.124
	Cell8	0.774	0.125
	Cell9	0.86	0.069
	Cell10	0.733	0.09
	Cell11	0.867	0.159
	Cell12	0.834	0.109
	Cell13	0.688	0.099
	Average	0.782846	0.109538
	SE	0.0227841	0.0103513
	T.test	1.95139e-19

## Sheet: Fig 1H
	X-values	Mean Intensity					012517_NORNase_Y10b ROI Intensity
1	1.14844	63.489	Control					Area	Mean	Min	Max
1	0.96603	57.509	Control
1	0.870007	54.227	Control				1	253.406	63.489	1	226
1	0.914711	44.301	Control				2	267.894	57.509	2	222
1	0.776884	59.851	Control				3	226.7	54.227	1	218
1	0.771748	57.446	Control				4	200.212	44.301	0	213
1	1.06959	89.988	Control				5	241.581	59.851	2	238
1	0.838711	55.538	Control				6	179.004	57.446	1	216
1	0.958583	119.165	Control				7	101.502	89.988	3	255
1	0.794914	81.533	Control				8	204.99	55.538	3	211
3	3.20142	0.109	Nuclease				9	55.246	119.165	12	255
3	2.89859	0.124	Nuclease				10	175.731	81.533	5	232
3	2.91836	0.158	Nuclease
3	3.14393	0.119	Nuclease
3	3.05057	0.089	Nuclease
3	2.7612	0.171	Nuclease
3	3.07337	0.075	Nuclease
3	2.88871	0.182	Nuclease
3	2.97072	0.083	Nuclease				012517_RNaseA and Micrococcocal Nuclease Treated_Y10b ROI Intensity
3	2.89477	0.092	Nuclease					Area	Mean	Min	Max
							1	335.603	0.109	0	6
							2	359.587	0.124	0	4
							3	382.88	0.158	0	10
	AVG	SE					4	335.387	0.119	0	5
avg normal	68.3047	7.33481					5	286.555	0.089	0	5
avg nuclease	0.1202	0.0120948					6	332.232	0.171	0	9
							7	308.292	0.075	0	4
	Ttest						8	286.339	0.182	0	8
	1.55443e-08						9	373.286	0.083	0	5
							10	178.864	0.092	0	4

## Sheet: Fig 1C extra scans
Line Scan Through Calyx 1				Pearson								Line Scan Through Calyx 2				Pearson								Line Scan Through Calyx3				Pearson								Line Scan Through Calyx4				Pearson
				0.960112												0.964247												0.973245												0.975988
Green			Red									Green			Red									Green			Red									Green			Red
X	Y		X	Y								X	Y		X	Y								X	Y		X	Y								X	Y		X	Y
0	6		0	8								0	3.977		0	8.5509								0	6		0	14								0	0		0	3
0.1153	4.906		0.1153	11.6226								0.1153	6.822		0.1153	8.0923								0.1153	8.757		0.1153	17.043								0.11533	0.66		0.11533	1.8238
0.2307	5.566		0.2307	10.1887								0.2306	5.703		0.2306	6.9355								0.2307	14.594		0.2307	16.2074								0.23066	1.38		0.23066	2.4313
0.346	9.717		0.346	12.1321								0.346	7.568		0.346	6.4798								0.346	13.28		0.346	15.44								0.34599	2.138		0.34599	2.6082
0.4613	10.887		0.4613	16.8679								0.4613	7.311		0.4613	7.8363								0.4613	9.239		0.4613	17.6978								0.46132	1.539		0.46132	3.6362
0.5766	11.415		0.5766	13								0.5766	8.598		0.5766	7.7228								0.5766	5.815		0.5766	19.8889								0.57665	1.234		0.57665	6.3074
0.692	11.132		0.692	13.1321								0.692	8.403		0.692	8.9417								0.692	7.8		0.692	18.8133								0.69198	1.21		0.69198	5.8942
0.8073	9		0.8073	8.9811								0.8073	10.472		0.8073	7.4039								0.8073	7.874		0.8073	17.3793								0.80731	1.508		0.80731	6.7463
0.9226	15.264		0.9226	8.2453								0.9226	13.444		0.9226	9.3099								0.9226	8.519		0.9226	15.1348								0.92264	2.58		0.92264	5.2985
1.038	10		1.038	13.5472								1.0379	11.486		1.0379	11.7206								1.038	7.4		1.038	13.48								1.03797	3.589		1.03797	5.1642
1.1533	11.83		1.1533	10.283								1.1533	9.774		1.1533	10.9422								1.1533	7.926		1.1533	12.3704								1.1533	3.603		1.1533	7.8296
1.2686	11.038		1.2686	11.0755								1.2686	13.401		1.2686	11.2456								1.2686	9.154		1.2686	13.1126								1.26862	3.036		1.26862	8.7398
1.384	10.34		1.384	9.5283								1.3839	20.154		1.3839	11.6735								1.384	10.52		1.384	12.8933								1.38395	1.982		1.38395	6.137
1.4993	2.906		1.4993	9.1321								1.4993	22.217		1.4993	16.9645								1.4993	10.255		1.4993	11.7067								1.49928	2.251		1.49928	5.8688
1.6146	3.679		1.6146	11.0377								1.6146	24.885		1.6146	16.3346								1.6146	8.396		1.6146	8.4148								1.61461	2.999		1.61461	6.1014
1.7299	6.83		1.7299	8.4151								1.7299	33.997		1.7299	17.0387								1.7299	7.667		1.7299	10								1.72994	3.313		1.72994	5.6921
1.8453	5.019		1.8453	7.4717								1.8452	44.859		1.8452	23.8955								1.8453	10.656		1.8453	13.7719								1.84527	4.015		1.84527	4.7411
1.9606	6.811		1.9606	11.6038								1.9606	52.447		1.9606	34.9312								1.9606	10.951		1.9606	11.3793								1.9606	4.328		1.9606	8.5202
2.0759	7.302		2.0759	11.6981								2.0759	51.584		2.0759	32.0683								2.0759	14.8		2.0759	13.12								2.07593	11.073		2.07593	10.2747
2.1913	8.585		2.1913	13.5849								2.1912	65.419		2.1912	32.1474								2.1913	22.852		2.1913	14.483								2.19126	23.071		2.19126	12.6912
2.3066	9.66		2.3066	15								2.3066	77.631		2.3066	36.3206								2.3066	33.593		2.3066	17.963								2.30659	29.547		2.30659	18.0356
2.4219	13.038		2.4219	12.0755								2.4219	75.237		2.4219	50.2361								2.4219	55.12		2.4219	23.96								2.42192	35.237		2.42192	21.693
2.5372	22.774		2.5372	19.6038								2.5372	85.499		2.5372	60.7686								2.5372	74.674		2.5372	32.9867								2.53725	39.912		2.53725	22.5565
2.6526	24.189		2.6526	20.1887								2.6526	94.365		2.6526	67.1807								2.6526	97.364		2.6526	44.0622								2.65258	36.146		2.65258	30.6153
2.7679	36.792		2.7679	29.2075								2.7679	112.023		2.7679	72.5136								2.7679	125.293		2.7679	52.1867								2.76791	49.115		2.76791	31.0682
2.8832	36.717		2.8832	29.1321								2.8832	137.23		2.8832	82.2889								2.8832	162.963		2.8832	59.7778								2.88324	53.968		2.88324	35.0327
2.9986	30.547		2.9986	35.5472								2.9985	151.417		2.9985	97.9936								2.9986	186.582		2.9986	72.8133								2.99857	64.794		2.99857	39.9924
3.1139	37.642		3.1139	42								3.1139	173.014		3.1139	98.0914								3.1139	179.84		3.1139	73.68								3.1139	74.055		3.1139	44.4132
3.2292	39.925		3.2292	37.0566								3.2292	190.72		3.2292	95.7087								3.2292	167.785		3.2292	65.7111								3.22923	77.682		3.22923	45.8316
3.3446	35.943		3.3446	31.3208								3.3445	205.704		3.3445	96.3162								3.3446	141.119		3.3446	55.7852								3.34456	90.036		3.34456	46.8316
3.4599	33.038		3.4599	35								3.4599	216.727		3.4599	99.4292								3.4599	109.667		3.4599	45.3333								3.45989	102.103		3.45989	57.1657
3.5752	27.679		3.5752	31.0755								3.5752	232.543		3.5752	93.1917								3.5752	102.376		3.5752	45.9644								3.57522	118.038		3.57522	57.781
3.6905	36.849		3.6905	36.8302								3.6905	227.916		3.6905	92.7608								3.6905	97.843		3.6905	41.4904								3.69054	134.325		3.69054	63.5943
3.8059	39.434		3.8059	42.9623								3.8059	213.999		3.8059	88.4327								3.8059	95.72		3.8059	39.2133								3.80587	133.795		3.80587	68.0735
3.9212	38.208		3.9212	36.1698								3.9212	183.114		3.9212	82.1578								3.9212	100.564		3.9212	41.5067								3.9212	127.176		3.9212	62.3404
4.0365	43.377		4.0365	44.3962								4.0365	165.219		4.0365	69.1684								4.0365	102.519		4.0365	42.7778								4.03653	130.312		4.03653	66.1493
4.1519	49.038		4.1519	40.434								4.1518	165.493		4.1518	62.9336								4.1519	105.32		4.1519	40.4								4.15186	141.212		4.15186	70.8503
4.2672	52.019		4.2672	47.0377								4.2672	176.437		4.2672	59.9059								4.2672	120.321		4.2672	41.8311								4.26719	134.971		4.26719	65.1816
4.3825	50.585		4.3825	42.0755								4.3825	158.585		4.3825	67.0623								4.3825	118.099		4.3825	47.3867								4.38252	139.947		4.38252	72.4627
4.4979	66.189		4.4979	43.2075								4.4978	153.568		4.4978	65.3632								4.4979	140.133		4.4979	47.2933								4.49785	124.432		4.49785	71.9247
4.6132	94.151		4.6132	46.3585								4.6132	138.455		4.6132	64.1502								4.6132	151.407		4.6132	64.8148								4.61318	109.155		4.61318	70.5759
4.7285	83.811		4.7285	52.6604								4.7285	107.506		4.7285	49.7639								4.7285	171.164		4.7285	70.5985								4.72851	122.881		4.72851	78.1945
4.8438	93.811		4.8438	54.8491								4.8438	98.025		4.8438	48.0761								4.8438	184.253		4.8438	72.4133								4.84384	138.336		4.84384	80.1963
4.9592	96.755		4.9592	57.566								4.9591	99.198		4.9591	48.8431								4.9592	176.551		4.9592	74.5437								4.95917	126.589		4.95917	69.3907
5.0745	111		5.0745	57.1132								5.0745	92.918		5.0745	44.9548								5.0745	156.727		5.0745	54.8933								5.0745	102.393		5.0745	50.2123
5.1898	112.943		5.1898	62.717								5.1898	92.219		5.1898	44.6053								5.1898	151		5.1898	43								5.18983	81.845		5.18983	48.1194
5.3052	99.755		5.3052	52.7358								5.3051	86.014		5.3051	44.8941								5.3052	144.707		5.3052	54.723								5.30516	60.47		5.30516	44.321
5.4205	104.585		5.4205	56.7736								5.4205	84.592		5.4205	42.8113								5.4205	130.95		5.4205	49.3348								5.42049	56.704		5.42049	42.2263
5.5358	147.679		5.5358	69.9811								5.5358	88.019		5.5358	38.2083								5.5358	135.08		5.5358	49.4533								5.53582	55.546		5.53582	42.2274
5.6511	138.698		5.6511	80.5094								5.6511	82.803		5.6511	39.3922								5.6511	138.496		5.6511	57.397								5.65115	46.456		5.65115	35.4139
5.7665	141.887		5.7665	87.8868								5.7665	86.934		5.7665	39.7412								5.7665	150.333		5.7665	55.8519								5.76648	19.42		5.76648	23.1847
5.8818	150.491		5.8818	81.3019								5.8818	92.523		5.8818	46.6717								5.8818	151.893		5.8818	49.9333								5.88181	15.438		5.88181	15.6919
5.9971	132.642		5.9971	77.2076								5.9971	101.434		5.9971	47.0411								5.9971	126.979		5.9971	52.3304								5.99714	8.746		5.99714	15.3736
6.1125	152		6.1125	75								6.1124	104.649		6.1124	47.1185								6.1125	115.535		6.1125	46.8193								6.11246	6.507		6.11246	15.5211
6.2278	131.17		6.2278	68.5094								6.2278	124.126		6.2278	54.0677								6.2278	98.84		6.2278	50.52								6.22779	5.152		6.22779	13.7605
6.3431	137.075		6.3431	64.5094								6.3431	146.5		6.3431	64								6.3431	78.556		6.3431	41.7778								6.34312	2.89		6.34312	15.1528
6.4585	131.698		6.4585	71.434								6.4584	176.597		6.4584	72.4563								6.4585	48.101		6.4585	30.917								6.45845	4.235		6.45845	16.7924
6.5738	108.132		6.5738	78.6226								6.5738	200.731		6.5738	78.0865								6.5738	35.52		6.5738	23.12								6.57378	4.788		6.57378	17.9283
6.6891	122.17		6.6891	77.8868								6.6891	224.724		6.6891	91.136								6.6891	26.55		6.6891	20.4859								6.68911	7.192		6.68911	20.1281
6.8044	132.151		6.8044	88.6604								6.8044	233.598		6.8044	93.2966								6.8044	17.304		6.8044	18.0296								6.80444	7.609		6.80444	19.1544
6.9198	104.075		6.9198	77.0189								6.9197	229.43		6.9197	85.9876								6.9198	18.667		6.9198	26								6.91977	7.776		6.91977	20.3809
7.0351	87.434		7.0351	62.9245								7.0351	200.137		7.0351	76.3922								7.0351	22.745		7.0351	25.5793								7.0351	9.448		7.0351	20.3738
7.1504	72.434		7.1504	63.3396								7.1504	185.897		7.1504	72.4725								7.1504	17.597		7.1504	25.157								7.15043	10.025		7.15043	14.1038
7.2658	76.377		7.2658	56.1132								7.2657	172.8		7.2657	64.9223								7.2658	15.52		7.2658	20.32								7.26576	9.438		7.26576	16.3489
7.3811	69.377		7.3811	51.1509								7.3811	150.782		7.3811	63.133								7.3811	14.822		7.3811	17.1393								7.38109	10.317		7.38109	17.0078
7.4964	48.038		7.4964	49.1887								7.4964	141.805		7.4964	61.6083								7.4964	15.074		7.4964	18.9259								7.49642	9.521		7.49642	16.499
7.6117	48.226		7.6117	39.9057								7.6117	146.309		7.6117	62.8723								7.6117	17		7.6117	20.5867								7.61175	8.065		7.61175	18
7.7271	49.566		7.7271	46.717								7.7271	128.819		7.7271	69.5711								7.7271	13.415		7.7271	17.3304								7.72708	6		7.72708	12
7.8424	57.321		7.8424	46.4906								7.8424	140.586		7.8424	67.4894								7.8424	12.542		7.8424	20.92
7.9577	45.981		7.9577	50.4528								7.9577	141.574		7.9577	69.0926								7.9577	13.853		7.9577	15.9467
8.0731	47.774		8.0731	42.3962								8.073	133.528		8.073	64.3647								8.0731	12.148		8.0731	12.963
8.1884	53.698		8.1884	35.3962								8.1884	124.51		8.1884	63.597								8.1884	9.68		8.1884	13.6785
8.3037	42.906		8.3037	31.4151								8.3037	121.461		8.3037	59.4921								8.3037	11.84		8.3037	14.92
8.4191	49.755		8.4191	27.6792								8.419	156.779		8.419	59.6037								8.4191	9.644		8.4191	15.1926
8.5344	43.811		8.5344	37.7925								8.5344	164.388		8.5344	56.5963								8.5344	8.36		8.5344	12.3156
8.6497	24.528		8.6497	22.2264								8.6497	176.348		8.6497	65.3749								8.6497	4.333		8.6497	9
8.765	23		8.765	18.6981								8.765	195.124		8.765	68.4757								8.765	3.96		8.765	11.8874
8.8804	18.736		8.8804	13.7358								8.8804	210.063		8.8804	74.8091								8.8804	4.258		8.8804	14.1141
8.9957	9.434		8.9957	13.3585								8.9957	217.239		8.9957	87.5988								8.9957	2.653		8.9957	17.5733
9.111	6.453		9.111	9.5472								9.111	224.383		9.111	93.0915								9.111	3.467		9.111	18.4459
9.2264	8.906		9.2264	10.4528								9.2263	228.8		9.2263	90.8237								9.2264	3.148		9.2264	18.4444
9.3417	10.925		9.3417	12.717								9.3417	204.82		9.3417	87.1493								9.3417	4.4		9.3417	15.96
9.457	12		9.457	11.8868								9.457	176.301		9.457	80.505								9.457	4		9.457	12.3689
9.5724	3.509		9.5724	11.3396								9.5723	138.428		9.5723	71.2309								9.5724	4		9.5724	19.3911
9.6877	7.226		9.6877	7.9245								9.6877	100.834		9.6877	60.4464								9.6877	3.92		9.6877	20.9467
9.803	7.962		9.803	13.8868								9.803	83.511		9.803	50.9891								9.803	3.444		9.803	20.037
9.9183	5		9.9183	11.1132								9.9183	59.119		9.9183	41.1019								9.9183	2.404		9.9183	10.9274
10.0337	3.792		10.0337	10.5849								10.0336	44.954		10.0336	26.939								10.0337	2.613		10.0337	15.1467
10.149	3.302		10.149	9.3962								10.149	28.068		10.149	20.7167								10.149	3.147		10.149	17.9185
10.2643	3		10.2643	10.3962								10.2643	24.614		10.2643	14.8432								10.2643	2.286		10.2643	17.2622
10.3797	2		10.3797	10.5094								10.3796	22.697		10.3796	15.1594								10.3797	4		10.3797	22
10.495	1.755		10.495	4								10.495	39.782		10.495	21.7487
10.6103	2.358		10.6103	5								10.6103	54.277		10.6103	33.1602
10.7256	1.453		10.7256	7								10.7256	62.55		10.7256	39.9691
10.841	1.132		10.841	2.2642								10.841	59.745		10.841	41.641
10.9563	1		10.9563	3								10.9563	46.512		10.9563	28.9387
11.0716	2.057		11.0716	5.1132								11.0716	36.81		11.0716	23.6799
11.187	0.453		11.187	7								11.1869	37.851		11.1869	24.9199
11.3023	2		11.3023	6.7547								11.3023	45.956		11.3023	26.942
11.4176	1.34		11.4176	5.6415								11.4176	42.138		11.4176	26.5408
11.533	0.566		11.533	4.434								11.5329	32.69		11.5329	26.71
11.6483	2		11.6483	4.4717								11.6483	20.501		11.6483	17.1154
11.7636	4.245		11.7636	7.2453								11.7636	12.501		11.7636	10.9672
11.8789	2.434		11.8789	7.5849								11.8789	6.675		11.8789	9.3187
11.9943	2		11.9943	9.2453								11.9942	4.468		11.9942	8.5601
12.1096	2.094		12.1096	11.5283								12.1096	4.468		12.1096	4.4237
12.2249	3		12.2249	10								12.2249	3.173		12.2249	6.5103
												12.3402	1.996		12.3402	5.3738
												12.4556	2		12.4556	6.2115
												12.5709	2.339		12.5709	6.9137
												12.6862	2.806		12.6862	8.9613
												12.8016	2.19		12.8016	11.3132
												12.9169	1.795		12.9169	10.3932
												13.0322	1.089		13.0322	9.0296
												13.1475	0.443		13.1475	8.4321
												13.2629	0.473		13.2629	9.3734
												13.3782	1		13.3782	9
