# Supplementary material for: Active presynaptic ribosomes in the mammalian brain, and altered transmitter release after protein synthesis inhibition
Source: eLife. 2018 Oct 30;7:e36697. doi: 10.7554/eLife.36697 (PMC6231766; doi:10.7554/eLife.36697)
Supplement: Figure 3—source data 1. [file elife-36697-fig3-data1.xlsx]

## Sheet: Fig 3B
CONTROL			ANISO TREATED									TTEST								m	341		CONTROL 70%			ANISO 70%
												7.17983e-57								n	465		0	0.7		0	0.7												Kolmogorov Smirnoff Statistical Test
	0.679764			0.389899					Control		Control				ANISO		ANISO			diff	0.1959		0.697	0.7		0.349	0.7												Enter n	341		5.53695e-07	P-Value
406	0.0472748		770	0.0231455					N-value		n-bin				N-value		n-bin	MAX		5.53695e-07	KS P-Val		0.697	0		0.349	0												Enter m	465		2.76848e-07
Time	IMI		Time	IMI			control initial		406		341		aniso initial		770		465	DIFF															Control			Aniso			Enter diff	0.1959		-15.0998
0.0087	8.7		0.0074	7.4			Bin	Frequency	0.0654839		0.0549911		Bin	Frequency				0.19588														Double EXP FIT			Double EXP FIT							7.5499
0.0099	9.9		0.0083	8.3			0.001	0	0	0	0		0.001	0	0	0	0															0.008	0		0.008	0.00242703						2.74771	c(a) = (-0.5 ln (a/2))^0.5
0.01	10		0.0085	8.5			0.002	0	0	0	0		0.002	0	0	0	0	0														0.009	0		0.009	0.00672601						0.0712958	(n+m/nm)^0.5
0.0109	10.9		0.0098	9.8			0.003	0	0	0	0		0.003	0	0	0	0	0														0.01	0		0.01	0.0110015						0.1959	diff
0.0149	14.9		0.0101	10.1			0.004	0	0	0	0		0.004	0	0	0	0	0														0.011	0.00135085		0.011	0.0152536
0.0152	15.2		0.0103	10.3			0.005	0	0	0	0		0.005	0	0	0	0	0														0.012	0.00408495		0.012	0.0194824
0.0159	15.9		0.0104	10.4			0.006	0	0	0	0		0.006	0	0	0	0	0														0.013	0.00680688		0.013	0.0236882
0.0162	16.2		0.0119	11.9			0.007	0	0	0	0		0.007	0	0	0	0	0														0.014	0.00951672		0.014	0.027871
0.0167	16.7		0.0121	12.1			0.008	0	0	0	0		0.008	1	1	0.0012987	1	0.0012987														0.015	0.0122145		0.015	0.032031
0.0177	17.7		0.0125	12.5			0.009	1	1	0.00246305	1		0.009	2	3	0.0038961	1	0.00143305														0.016	0.0149003		0.016	0.0361683
0.0183	18.3		0.0129	12.9			0.01	2	3	0.00738916	1		0.01	1	4	0.00519481	1	-0.00219436														0.017	0.0175743		0.017	0.0402831
0.0211	21.1		0.013	13			0.011	1	4	0.00985222	1		0.011	3	7	0.00909091	1	-0.000761308														0.018	0.0202363		0.018	0.0443754
0.0219	21.9		0.0132	13.2			0.012	0	4	0.00985222	0		0.012	1	8	0.0103896	1	0.000537394														0.019	0.0228866		0.019	0.0484455
0.022	22		0.0134	13.4			0.013	0	4	0.00985222	0		0.013	4	12	0.0155844	1	0.0057322														0.02	0.0255252		0.02	0.0524933
0.0238	23.8		0.0152	15.2			0.014	0	4	0.00985222	0		0.014	2	14	0.0181818	1	0.0083296														0.021	0.0281522		0.021	0.0565192
0.0239	23.9		0.0153	15.3			0.015	1	5	0.0123153	1		0.015	0	14	0.0181818	0	0.00586655														0.022	0.0307675		0.022	0.0605231
0.025	25		0.0154	15.4			0.016	2	7	0.0172414	1		0.016	3	17	0.0220779	1	0.00483654														0.023	0.0333713		0.023	0.0645053
0.0274	27.4		0.0163	16.3			0.017	2	9	0.0221675	1		0.017	3	20	0.025974	1	0.00380654														0.024	0.0359636		0.024	0.0684658
0.0294	29.4		0.0163	16.3			0.018	1	10	0.0246305	1		0.018	4	24	0.0311688	1	0.00653829														0.025	0.0385446		0.025	0.0724049
0.0298	29.8		0.0163	16.3			0.019	1	11	0.0270936	1		0.019	3	27	0.0350649	1	0.00797134														0.026	0.0411142		0.026	0.0763225
0.0305	30.5		0.0172	17.2			0.02	0	11	0.0270936	0		0.02	4	31	0.0402597	1	0.0131661														0.027	0.0436725		0.027	0.0802189
0.031	31		0.0173	17.3			0.021	0	11	0.0270936	0		0.021	3	34	0.0441558	1	0.0170622														0.028	0.0462195		0.028	0.0840941
0.0321	32.1		0.0177	17.7			0.022	3	14	0.0344828	1		0.022	5	39	0.0506494	1	0.0161666														0.029	0.0487554		0.029	0.0879483
0.0333	33.3		0.018	18			0.023	0	14	0.0344828	0		0.023	3	42	0.0545455	1	0.0200627														0.03	0.0512803		0.03	0.0917816
0.0345	34.5		0.0183	18.3			0.024	2	16	0.0394089	1		0.024	4	46	0.0597403	1	0.0203314														0.031	0.053794		0.031	0.0955942
0.0352	35.2		0.0184	18.4			0.025	1	17	0.0418719	1		0.025	8	54	0.0701299	1	0.0282579														0.032	0.0562968		0.032	0.0993861
0.0355	35.5		0.0189	18.9			0.026	0	17	0.0418719	0		0.026	2	56	0.0727273	1	0.0308554														0.033	0.0587887		0.033	0.103157
0.0358	35.8		0.0191	19.1			0.027	0	17	0.0418719	0		0.027	3	59	0.0766234	1	0.0347515														0.034	0.0612696		0.034	0.106908
0.0379	37.9		0.0191	19.1			0.028	1	18	0.044335	1		0.028	6	65	0.0844156	1	0.0400806														0.035	0.0637398		0.035	0.110639
0.043	43		0.0191	19.1			0.029	0	18	0.044335	0		0.029	2	67	0.087013	1	0.042678				CONTROL FIT DATA										0.036	0.0661992		0.036	0.11435
0.0433	43.3		0.0195	19.5			0.03	2	20	0.0492611	1		0.03	1	68	0.0883117	1	0.0390506				Coefficient values ± one standard deviation										0.037	0.0686479		0.037	0.11804
0.0433	43.3		0.0202	20.2			0.031	2	22	0.0541872	1		0.031	4	72	0.0935065	1	0.0393193				y0	=0.9907 ± 7.48e-005									0.038	0.071086		0.038	0.121711
0.0443	44.3		0.0204	20.4			0.032	0	22	0.0541872	0		0.032	1	73	0.0948052	1	0.040618				A1	=-0.36769 ± 0.000812									0.039	0.0735135		0.039	0.125362
0.0464	46.4		0.0205	20.5			0.033	1	23	0.0566502	1		0.033	4	77	0.1	1	0.0433498				invTau1	=5.7143 ± 0				tau fast	0.175				0.04	0.0759305		0.04	0.128993
0.0472	47.2		0.0211	21.1			0.034	1	24	0.0591133	1		0.034	5	82	0.106494	1	0.0473802				A2	=-0.64968 ± 0.000421									0.041	0.078337		0.041	0.132604
0.0477	47.7		0.0213	21.3			0.035	1	25	0.0615764	1		0.035	2	84	0.109091	1	0.0475146				invTau2	=1.1765 ± 0				tau slow	0.849979				0.042	0.0807331		0.042	0.136196
0.048	48		0.0215	21.5			0.036	3	28	0.0689655	1		0.036	3	87	0.112987	1	0.0440215														0.043	0.0831188		0.043	0.139769
0.0499	49.9		0.0215	21.5			0.037	0	28	0.0689655	0		0.037	6	93	0.120779	1	0.0518137				ANISO FIT DATA										0.044	0.0854943		0.044	0.143322
0.05	50		0.022	22			0.038	1	29	0.0714286	1		0.038	3	96	0.124675	1	0.0532468				Coefficient values ± one standard deviation										0.045	0.0878594		0.045	0.146856
0.0506	50.6		0.0224	22.4			0.039	0	29	0.0714286	0		0.039	4	100	0.12987	1	0.0584416				y0	=0.99706 ± 4.31e-005									0.046	0.0902144		0.046	0.150372
0.0509	50.9		0.0228	22.8			0.04	0	29	0.0714286	0		0.04	2	102	0.132468	1	0.061039				A1	=-0.64939 ± 0.000534									0.047	0.0925593		0.047	0.153868
0.051	51		0.0229	22.9			0.041	0	29	0.0714286	0		0.041	2	104	0.135065	1	0.0636364				invTau1	=6.0606 ± 0				tau fast	0.165017				0.048	0.094894		0.048	0.157346
0.0513	51.3		0.0231	23.1			0.042	0	29	0.0714286	0		0.042	5	109	0.141558	1	0.0701299				A2	=-0.376 ± 0.000288									0.049	0.0972188		0.049	0.160805
0.0531	53.1		0.0232	23.2			0.043	1	30	0.0738916	1		0.043	3	112	0.145455	1	0.0715629				invTau2	=1.4451 ± 0				tau slow	0.691994				0.05	0.0995335		0.05	0.164245
0.0534	53.4		0.0238	23.8			0.044	2	32	0.0788177	1		0.044	4	116	0.150649	1	0.0718316														0.051	0.101838		0.051	0.167667
0.0562	56.2		0.024	24			0.045	1	33	0.0812808	1		0.045	2	118	0.153247	1	0.071966														0.052	0.104133		0.052	0.17107
0.0566	56.6		0.0241	24.1			0.046	0	33	0.0812808	0		0.046	2	120	0.155844	1	0.0745634														0.053	0.106418		0.053	0.174456
0.0575	57.5		0.0242	24.2			0.047	1	34	0.0837438	1		0.047	3	123	0.15974	1	0.0759964														0.054	0.108694		0.054	0.177823
0.0576	57.6		0.0246	24.6			0.048	3	37	0.091133	1		0.048	2	125	0.162338	1	0.0712047														0.055	0.110959		0.055	0.181172
0.0578	57.8		0.0247	24.7			0.049	0	37	0.091133	0		0.049	3	128	0.166234	1	0.0751008														0.056	0.113215		0.056	0.184503
0.0593	59.3		0.0247	24.7			0.05	2	39	0.0960591	1		0.05	1	129	0.167532	1	0.0714734														0.057	0.115462		0.057	0.187817
0.0593	59.3		0.0248	24.8			0.051	3	42	0.103448	1		0.051	3	132	0.171429	1	0.0679803														0.058	0.117699		0.058	0.191112
0.062	62		0.025	25			0.052	1	43	0.105911	1		0.052	3	135	0.175325	1	0.0694133														0.059	0.119926		0.059	0.19439
0.0621	62.1		0.025	25			0.053	0	43	0.105911	0		0.053	4	139	0.180519	1	0.0746082														0.06	0.122144		0.06	0.197651
0.0629	62.9		0.0254	25.4			0.054	2	45	0.110837	1		0.054	4	143	0.185714	1	0.0748768														0.061	0.124352		0.061	0.200894
0.0631	63.1		0.0257	25.7			0.055	0	45	0.110837	0		0.055	1	144	0.187013	1	0.0761755														0.062	0.126551		0.062	0.20412
0.0643	64.3		0.0262	26.2			0.056	0	45	0.110837	0		0.056	2	146	0.18961	1	0.078773														0.063	0.128741		0.063	0.207328
0.0649	64.9		0.0267	26.7			0.057	2	47	0.115764	1		0.057	1	147	0.190909	1	0.0751455														0.064	0.130921		0.064	0.21052
0.0655	65.5		0.0268	26.8			0.058	3	50	0.123153	1		0.058	4	151	0.196104	1	0.0729512														0.065	0.133093		0.065	0.213694
0.0689	68.9		0.0272	27.2			0.059	0	50	0.123153	0		0.059	1	152	0.197403	1	0.0742499														0.066	0.135255		0.066	0.216852
0.0719	71.9		0.0273	27.3			0.06	2	52	0.128079	1		0.06	3	155	0.201299	1	0.0732199														0.067	0.137408		0.067	0.219993
0.0723	72.3		0.0274	27.4			0.061	0	52	0.128079	0		0.061	3	158	0.205195	1	0.077116														0.068	0.139552		0.068	0.223117
0.0734	73.4		0.0275	27.5			0.062	1	53	0.130542	1		0.062	4	162	0.21039	1	0.0798477														0.069	0.141687		0.069	0.226224
0.0739	73.9		0.0275	27.5			0.063	2	55	0.135468	1		0.063	2	164	0.212987	1	0.077519														0.07	0.143813		0.07	0.229315
0.0755	75.5		0.028	28			0.064	1	56	0.137931	1		0.064	3	167	0.216883	1	0.0789521														0.071	0.14593		0.071	0.23239
0.0793	79.3		0.0284	28.4			0.065	2	58	0.142857	1		0.065	2	169	0.219481	1	0.0766234														0.072	0.148038		0.072	0.235448
0.0843	84.3		0.0288	28.8			0.066	1	59	0.14532	1		0.066	2	171	0.222078	1	0.0767577														0.073	0.150137		0.073	0.23849
0.085	85		0.0292	29.2			0.067	0	59	0.14532	0		0.067	2	173	0.224675	1	0.0793551														0.074	0.152227		0.074	0.241516
0.0857	85.7		0.0302	30.2			0.068	0	59	0.14532	0		0.068	1	174	0.225974	1	0.0806538														0.075	0.154309		0.075	0.244526
0.0867	86.7		0.0303	30.3			0.069	1	60	0.147783	1		0.069	4	178	0.231169	1	0.0833856														0.076	0.156382		0.076	0.24752
0.088	88		0.0306	30.6			0.07	0	60	0.147783	0		0.07	1	179	0.232468	1	0.0846843														0.077	0.158447		0.077	0.250498
0.0883	88.3		0.0307	30.7			0.071	0	60	0.147783	0		0.071	2	181	0.235065	1	0.0872817														0.078	0.160502		0.078	0.25346
0.0896	89.6		0.0319	31.9			0.072	1	61	0.150246	1		0.072	1	182	0.236364	1	0.0861173														0.079	0.16255		0.079	0.256407
0.0914	91.4		0.0323	32.3			0.073	1	62	0.152709	1		0.073	0	182	0.236364	0	0.0836543														0.08	0.164589		0.08	0.259338
0.0921	92.1		0.0326	32.6			0.074	2	64	0.157635	1		0.074	6	188	0.244156	1	0.0865204														0.081	0.166619		0.081	0.262254
0.0926	92.6		0.0327	32.7			0.075	0	64	0.157635	0		0.075	0	188	0.244156	0	0.0865204														0.082	0.168641		0.082	0.265154
0.0933	93.3		0.0329	32.9			0.076	1	65	0.160099	1		0.076	1	189	0.245455	1	0.085356														0.083	0.170654		0.083	0.268039
0.0945	94.5		0.0333	33.3			0.077	0	65	0.160099	0		0.077	2	191	0.248052	1	0.0879534														0.084	0.172659		0.084	0.270908
0.0952	95.2		0.0336	33.6			0.078	0	65	0.160099	0		0.078	5	196	0.254545	1	0.0944469														0.085	0.174656		0.085	0.273763
0.0958	95.8		0.0339	33.9			0.079	0	65	0.160099	0		0.079	2	198	0.257143	1	0.0970443														0.086	0.176645		0.086	0.276602
0.097	97		0.034	34			0.08	1	66	0.162562	1		0.08	1	199	0.258442	1	0.09588														0.087	0.178625		0.087	0.279427
0.0992	99.2		0.034	34			0.081	0	66	0.162562	0		0.081	2	201	0.261039	1	0.0984774														0.088	0.180597		0.088	0.282237
0.1	100		0.0343	34.3			0.082	0	66	0.162562	0		0.082	1	202	0.262338	1	0.0997761														0.089	0.182562		0.089	0.285032
0.107	107		0.0348	34.8			0.083	0	66	0.162562	0		0.083	3	205	0.266234	1	0.103672														0.09	0.184518		0.09	0.287812
0.1085	108.5		0.0353	35.3			0.084	0	66	0.162562	0		0.084	2	207	0.268831	1	0.10627														0.091	0.186466		0.091	0.290577
0.1085	108.5		0.0356	35.6			0.085	2	68	0.167488	1		0.085	1	208	0.27013	1	0.102642														0.092	0.188406		0.092	0.293329
0.1086	108.6		0.0356	35.6			0.086	1	69	0.169951	1		0.086	5	213	0.276623	1	0.106673														0.093	0.190338		0.093	0.296065
0.1113	111.3		0.0361	36.1			0.087	1	70	0.172414	1		0.087	4	217	0.281818	1	0.109404														0.094	0.192262		0.094	0.298788
0.1128	112.8		0.0363	36.3			0.088	1	71	0.174877	1		0.088	2	219	0.284416	1	0.109539														0.095	0.194178		0.095	0.301496
0.1145	114.5		0.0365	36.5			0.089	1	72	0.17734	1		0.089	1	220	0.285714	1	0.108374														0.096	0.196087		0.096	0.30419
0.1146	114.6		0.0367	36.7			0.09	1	73	0.179803	1		0.09	3	223	0.28961	1	0.109807														0.097	0.197988		0.097	0.306869
0.1209	120.9		0.0368	36.8			0.091	0	73	0.179803	0		0.091	1	224	0.290909	1	0.111106														0.098	0.199881		0.098	0.309535
0.1218	121.8		0.0368	36.8			0.092	1	74	0.182266	1		0.092	3	227	0.294805	1	0.112539														0.099	0.201766		0.099	0.312187
0.1222	122.2		0.0371	37.1			0.093	2	76	0.187192	1		0.093	3	230	0.298701	1	0.111509														0.1	0.203644		0.1	0.314825
0.1237	123.7		0.0372	37.2			0.094	1	77	0.189655	1		0.094	2	232	0.301299	1	0.111644														0.101	0.205514		0.101	0.317449
0.1241	124.1		0.0375	37.5			0.095	1	78	0.192118	1		0.095	2	234	0.303896	1	0.111778														0.102	0.207376		0.102	0.32006
0.1243	124.3		0.0382	38.2			0.096	2	80	0.197044	1		0.096	0	234	0.303896	0	0.106852														0.103	0.209231		0.103	0.322657
0.1252	125.2		0.0383	38.3			0.097	1	81	0.199507	1		0.097	2	236	0.306494	1	0.106986														0.104	0.211078		0.104	0.32524
0.1261	126.1		0.0385	38.5			0.098	0	81	0.199507	0		0.098	0	236	0.306494	0	0.106986														0.105	0.212918		0.105	0.32781
0.128	128		0.039	39			0.099	0	81	0.199507	0		0.099	1	237	0.307792	1	0.108285														0.106	0.214751		0.106	0.330366
0.128	128		0.0394	39.4			0.1	2	83	0.204433	1		0.1	3	240	0.311688	1	0.107255														0.107	0.216576		0.107	0.33291
0.1286	128.6		0.0396	39.6			0.101	0	83	0.204433	0		0.101	3	243	0.315584	1	0.111151														0.108	0.218393		0.108	0.33544
0.1297	129.7		0.0403	40.3			0.102	0	83	0.204433	0		0.102	6	249	0.323377	1	0.118943														0.109	0.220204		0.109	0.337957
0.1303	130.3		0.0407	40.7			0.103	0	83	0.204433	0		0.103	2	251	0.325974	1	0.121541														0.11	0.222007		0.11	0.34046
0.1315	131.5		0.0411	41.1			0.104	0	83	0.204433	0		0.104	4	255	0.331169	1	0.126735														0.111	0.223803		0.111	0.342951
0.1354	135.4		0.0413	41.3			0.105	0	83	0.204433	0		0.105	3	258	0.335065	1	0.130631														0.112	0.225592		0.112	0.345429
0.1364	136.4		0.0414	41.4			0.106	0	83	0.204433	0		0.106	1	259	0.336364	1	0.13193														0.113	0.227373		0.113	0.347894
0.1368	136.8		0.0416	41.6			0.107	1	84	0.206897	1		0.107	2	261	0.338961	1	0.132064														0.114	0.229148		0.114	0.350346
0.1379	137.9		0.0416	41.6			0.108	0	84	0.206897	0		0.108	4	265	0.344156	1	0.137259														0.115	0.230915		0.115	0.352786
0.1383	138.3		0.0422	42.2			0.109	3	87	0.214286	1		0.109	4	269	0.349351	1	0.135065														0.116	0.232675		0.116	0.355213
0.1387	138.7		0.0422	42.2			0.11	0	87	0.214286	0		0.11	3	272	0.353247	1	0.138961														0.117	0.234429		0.117	0.357627
0.1389	138.9		0.0427	42.7			0.111	0	87	0.214286	0		0.111	3	275	0.357143	1	0.142857														0.118	0.236175		0.118	0.360029
0.1398	139.8		0.0431	43.1			0.112	1	88	0.216749	1		0.112	3	278	0.361039	1	0.14429														0.119	0.237915		0.119	0.362419
0.1401	140.1		0.0432	43.2			0.113	1	89	0.219212	1		0.113	4	282	0.366234	1	0.147022														0.12	0.239647		0.12	0.364796
0.1411	141.1		0.0434	43.4			0.114	0	89	0.219212	0		0.114	1	283	0.367532	1	0.148321														0.121	0.241373		0.121	0.367161
0.1414	141.4		0.0434	43.4			0.115	2	91	0.224138	1		0.115	1	284	0.368831	1	0.144693														0.122	0.243092		0.122	0.369514
0.1433	143.3		0.0442	44.2			0.116	0	91	0.224138	0		0.116	2	286	0.371429	1	0.147291														0.123	0.244804		0.123	0.371854
0.1451	145.1		0.0445	44.5			0.117	0	91	0.224138	0		0.117	0	286	0.371429	0	0.147291														0.124	0.246509		0.124	0.374183
0.146	146		0.0456	45.6			0.118	0	91	0.224138	0		0.118	0	286	0.371429	0	0.147291														0.125	0.248207		0.125	0.376499
0.146	146		0.0459	45.9			0.119	0	91	0.224138	0		0.119	2	288	0.374026	1	0.149888														0.126	0.249899		0.126	0.378804
0.1469	146.9		0.0465	46.5			0.12	0	91	0.224138	0		0.12	1	289	0.375325	1	0.151187														0.127	0.251584		0.127	0.381097
0.1489	148.9		0.0467	46.7			0.121	1	92	0.226601	1		0.121	4	293	0.380519	1	0.153918														0.128	0.253263		0.128	0.383378
0.1496	149.6		0.0468	46.8			0.122	1	93	0.229064	1		0.122	1	294	0.381818	1	0.152754														0.129	0.254935		0.129	0.385647
0.1577	157.7		0.0471	47.1			0.123	1	94	0.231527	1		0.123	3	297	0.385714	1	0.154187														0.13	0.2566		0.13	0.387905
0.1585	158.5		0.0474	47.4			0.124	1	95	0.23399	1		0.124	1	298	0.387013	1	0.153023														0.131	0.258259		0.131	0.390151
0.1589	158.9		0.0482	48.2			0.125	2	97	0.238916	1		0.125	2	300	0.38961	1	0.150694														0.132	0.259912		0.132	0.392386
0.1616	161.6		0.0487	48.7			0.126	1	98	0.241379	1		0.126	1	301	0.390909	1	0.14953														0.133	0.261558		0.133	0.394609
0.1677	167.7		0.0488	48.8			0.127	1	99	0.243842	1		0.127	1	302	0.392208	1	0.148365														0.134	0.263197		0.134	0.396821
0.1682	168.2		0.0498	49.8			0.128	2	101	0.248768	1		0.128	2	304	0.394805	1	0.146037														0.135	0.26483		0.135	0.399021
0.1766	176.6		0.0504	50.4			0.129	1	102	0.251232	1		0.129	2	306	0.397403	1	0.146171														0.136	0.266457		0.136	0.401211
0.1768	176.8		0.0507	50.7			0.13	1	103	0.253695	1		0.13	1	307	0.398701	1	0.145007														0.137	0.268078		0.137	0.403389
0.1783	178.3		0.051	51			0.131	1	104	0.256158	1		0.131	3	310	0.402597	1	0.14644														0.138	0.269692		0.138	0.405556
0.1797	179.7		0.0514	51.4			0.132	1	105	0.258621	1		0.132	3	313	0.406494	1	0.147873														0.139	0.2713		0.139	0.407712
0.1812	181.2		0.0515	51.5			0.133	0	105	0.258621	0		0.133	0	313	0.406494	0	0.147873														0.14	0.272902		0.14	0.409857
0.1841	184.1		0.0517	51.7			0.134	0	105	0.258621	0		0.134	1	314	0.407792	1	0.149172														0.141	0.274497		0.141	0.411991
0.1853	185.3		0.0523	52.3			0.135	0	105	0.258621	0		0.135	1	315	0.409091	1	0.15047														0.142	0.276087		0.142	0.414114
0.1857	185.7		0.0525	52.5			0.136	1	106	0.261084	1		0.136	0	315	0.409091	0	0.148007														0.143	0.27767		0.143	0.416227
0.1877	187.7		0.0525	52.5			0.137	2	108	0.26601	1		0.137	1	316	0.41039	1	0.14438														0.144	0.279247		0.144	0.418329
0.1883	188.3		0.0527	52.7			0.138	1	109	0.268473	1		0.138	4	320	0.415584	1	0.147112														0.145	0.280818		0.145	0.42042
0.1892	189.2		0.0532	53.2			0.139	3	112	0.275862	1		0.139	5	325	0.422078	1	0.146216														0.146	0.282383		0.146	0.4225
0.1894	189.4		0.0537	53.7			0.14	1	113	0.278325	1		0.14	3	328	0.425974	1	0.147649														0.147	0.283942		0.147	0.42457
0.1901	190.1		0.0538	53.8			0.141	1	114	0.280788	1		0.141	1	329	0.427273	1	0.146485														0.148	0.285495		0.148	0.426629
0.1907	190.7		0.0539	53.9			0.142	2	116	0.285714	1		0.142	0	329	0.427273	0	0.141558														0.149	0.287042		0.149	0.428678
0.1958	195.8		0.0543	54.3			0.143	0	116	0.285714	0		0.143	1	330	0.428571	1	0.142857														0.15	0.288584		0.15	0.430717
0.1964	196.4		0.0555	55.5			0.144	1	117	0.288177	1		0.144	1	331	0.42987	1	0.141693														0.151	0.290119		0.151	0.432745
0.1973	197.3		0.0559	55.9			0.145	0	117	0.288177	0		0.145	2	333	0.432468	1	0.14429														0.152	0.291649		0.152	0.434763
0.2006	200.6		0.057	57			0.146	3	120	0.295567	1		0.146	2	335	0.435065	1	0.139498														0.153	0.293172		0.153	0.436771
0.2032	203.2		0.0573	57.3			0.147	1	121	0.29803	1		0.147	0	335	0.435065	0	0.137035														0.154	0.29469		0.154	0.438769
0.2046	204.6		0.0573	57.3			0.148	0	121	0.29803	0		0.148	1	336	0.436364	1	0.138334														0.155	0.296202		0.155	0.440757
0.2061	206.1		0.0574	57.4			0.149	1	122	0.300493	1		0.149	4	340	0.441558	1	0.141066														0.156	0.297709		0.156	0.442734
0.2068	206.8		0.0575	57.5			0.15	1	123	0.302956	1		0.15	2	342	0.444156	1	0.1412														0.157	0.299209		0.157	0.444702
0.208	208		0.0585	58.5			0.151	0	123	0.302956	0		0.151	2	344	0.446753	1	0.143798														0.158	0.300704		0.158	0.44666
0.2095	209.5		0.0594	59.4			0.152	0	123	0.302956	0		0.152	0	344	0.446753	0	0.143798														0.159	0.302194		0.159	0.448608
0.2103	210.3		0.0599	59.9			0.153	0	123	0.302956	0		0.153	1	345	0.448052	1	0.145096														0.16	0.303678		0.16	0.450546
0.2138	213.8		0.06	60			0.154	0	123	0.302956	0		0.154	3	348	0.451948	1	0.148992														0.161	0.305156		0.161	0.452475
0.2149	214.9		0.0602	60.2			0.155	0	123	0.302956	0		0.155	1	349	0.453247	1	0.150291														0.162	0.306628		0.162	0.454394
0.2151	215.1		0.0608	60.8			0.156	0	123	0.302956	0		0.156	1	350	0.454545	1	0.15159														0.163	0.308095		0.163	0.456303
0.2156	215.6		0.0609	60.9			0.157	0	123	0.302956	0		0.157	1	351	0.455844	1	0.152888														0.164	0.309557		0.164	0.458203
0.217	217		0.0613	61.3			0.158	1	124	0.305419	1		0.158	0	351	0.455844	0	0.150425														0.165	0.311013		0.165	0.460093
0.2174	217.4		0.0613	61.3			0.159	2	126	0.310345	1		0.159	1	352	0.457143	1	0.146798														0.166	0.312464		0.166	0.461973
0.2177	217.7		0.0615	61.5			0.16	0	126	0.310345	0		0.16	2	354	0.45974	1	0.149395														0.167	0.313909		0.167	0.463845
0.2179	217.9		0.0619	61.9			0.161	0	126	0.310345	0		0.161	0	354	0.45974	0	0.149395														0.168	0.315349		0.168	0.465707
0.2249	224.9		0.0627	62.7			0.162	1	127	0.312808	1		0.162	1	355	0.461039	1	0.148231														0.169	0.316784		0.169	0.467559
0.2253	225.3		0.063	63			0.163	0	127	0.312808	0		0.163	2	357	0.463636	1	0.150828														0.17	0.318213		0.17	0.469403
0.227	227		0.0631	63.1	xxxx		0.164	0	127	0.312808	0		0.164	0	357	0.463636	0	0.150828														0.171	0.319637		0.171	0.471237
0.2282	228.2		0.0636	63.6			0.165	0	127	0.312808	0		0.165	1	358	0.464935	1	0.152127														0.172	0.321055		0.172	0.473062
0.2309	230.9		0.0637	63.7			0.166	0	127	0.312808	0		0.166	1	359	0.466234	1	0.153426														0.173	0.322468		0.173	0.474878
0.2364	236.4		0.0647	64.7			0.167	0	127	0.312808	0		0.167	2	361	0.468831	1	0.156023														0.174	0.323877		0.174	0.476685
0.2376	237.6		0.0649	64.9			0.168	1	128	0.315271	1		0.168	1	362	0.47013	1	0.154859														0.175	0.325279		0.175	0.478483
0.2394	239.4		0.0654	65.4			0.169	1	129	0.317734	1		0.169	1	363	0.471429	1	0.153695														0.176	0.326677		0.176	0.480273
0.241	241		0.066	66			0.17	0	129	0.317734	0		0.17	2	365	0.474026	1	0.156292														0.177	0.32807		0.177	0.482053
0.2419	241.9		0.0668	66.8			0.171	0	129	0.317734	0		0.171	4	369	0.479221	1	0.161487														0.178	0.329457		0.178	0.483824
0.2482	248.2		0.0669	66.9			0.172	0	129	0.317734	0		0.172	0	369	0.479221	0	0.161487														0.179	0.330839		0.179	0.485587
0.2495	249.5		0.0676	67.6			0.173	0	129	0.317734	0		0.173	0	369	0.479221	0	0.161487														0.18	0.332217		0.18	0.487341
0.2509	250.9		0.0683	68.3			0.174	0	129	0.317734	0		0.174	0	369	0.479221	0	0.161487														0.181	0.333589		0.181	0.489086
0.2512	251.2		0.0685	68.5			0.175	0	129	0.317734	0		0.175	1	370	0.480519	1	0.162785														0.182	0.334956		0.182	0.490823
0.2572	257.2		0.0689	68.9			0.176	0	129	0.317734	0		0.176	2	372	0.483117	1	0.165383														0.183	0.336318		0.183	0.492551
0.2606	260.6		0.069	69			0.177	2	131	0.32266	1		0.177	0	372	0.483117	0	0.160457														0.184	0.337676		0.184	0.494271
0.2644	264.4		0.0696	69.6			0.178	0	131	0.32266	0		0.178	1	373	0.484416	1	0.161755														0.185	0.339028		0.185	0.495982
0.2745	274.5		0.0708	70.8			0.179	1	132	0.325123	1		0.179	2	375	0.487013	1	0.16189														0.186	0.340375		0.186	0.497684
0.2747	274.7		0.0709	70.9			0.18	1	133	0.327586	1		0.18	2	377	0.48961	1	0.162024														0.187	0.341718		0.187	0.499379
0.2811	281.1		0.0717	71.7			0.181	0	133	0.327586	0		0.181	2	379	0.492208	1	0.164622														0.188	0.343055		0.188	0.501065
0.2817	281.7		0.0734	73.4			0.182	1	134	0.330049	1		0.182	2	381	0.494805	1	0.164756														0.189	0.344388		0.189	0.502742
0.2849	284.9		0.0735	73.5			0.183	0	134	0.330049	0		0.183	3	384	0.498701	1	0.168652														0.19	0.345716		0.19	0.504412
0.2911	291.1		0.0737	73.7			0.184	0	134	0.330049	0		0.184	1	385	0.5	1	0.169951														0.191	0.347039		0.191	0.506073
0.2948	294.8		0.0737	73.7			0.185	1	135	0.332512	1		0.185	2	387	0.502597	1	0.170085														0.192	0.348358		0.192	0.507726
0.2957	295.7		0.0738	73.8			0.186	2	137	0.337438	1		0.186	1	388	0.503896	1	0.166458														0.193	0.349671		0.193	0.509371
0.3025	302.5		0.074	74			0.187	0	137	0.337438	0		0.187	0	388	0.503896	0	0.166458														0.194	0.35098		0.194	0.511008
0.3036	303.6		0.0759	75.9			0.188	1	138	0.339901	1		0.188	1	389	0.505195	1	0.165293														0.195	0.352284		0.195	0.512637
0.3077	307.7		0.0765	76.5			0.189	1	139	0.342365	1		0.189	1	390	0.506494	1	0.164129														0.196	0.353584		0.196	0.514259
0.3096	309.6		0.077	77			0.19	2	141	0.347291	1		0.19	1	391	0.507792	1	0.160502														0.197	0.354879		0.197	0.515872
0.3121	312.1		0.0773	77.3			0.191	2	143	0.352217	1		0.191	3	394	0.511688	1	0.159472														0.198	0.356169		0.198	0.517477
0.314	314		0.0773	77.3			0.192	0	143	0.352217	0		0.192	0	394	0.511688	0	0.159472														0.199	0.357454		0.199	0.519074
0.3148	314.8		0.0773	77.3			0.193	0	143	0.352217	0		0.193	1	395	0.512987	1	0.16077														0.2	0.358736		0.2	0.520664
0.3151	315.1		0.0776	77.6			0.194	0	143	0.352217	0		0.194	1	396	0.514286	1	0.162069														0.201	0.360012		0.201	0.522246
0.3162	316.2		0.0779	77.9			0.195	0	143	0.352217	0		0.195	0	396	0.514286	0	0.162069														0.202	0.361284		0.202	0.52382
0.3165	316.5		0.0789	78.9			0.196	1	144	0.35468	1		0.196	0	396	0.514286	0	0.159606														0.203	0.362551		0.203	0.525387
0.3195	319.5		0.079	79			0.197	1	145	0.357143	1		0.197	0	396	0.514286	0	0.157143														0.204	0.363814		0.204	0.526946
0.3201	320.1		0.0794	79.4			0.198	1	146	0.359606	1		0.198	2	398	0.516883	1	0.157277														0.205	0.365073		0.205	0.528497
0.3222	322.2		0.0806	80.6			0.199	0	146	0.359606	0		0.199	1	399	0.518182	1	0.158576														0.206	0.366327		0.206	0.530041
0.3258	325.8		0.0806	80.6			0.2	0	146	0.359606	0		0.2	1	400	0.519481	1	0.159875														0.207	0.367576		0.207	0.531578
0.327	327		0.0816	81.6			0.201	1	147	0.362069	1		0.201	1	401	0.520779	1	0.15871														0.208	0.368821		0.208	0.533107
0.3278	327.8		0.0822	82.2			0.202	0	147	0.362069	0		0.202	2	403	0.523377	1	0.161308														0.209	0.370062		0.209	0.534629
0.3332	333.2		0.0827	82.7			0.203	0	147	0.362069	0		0.203	1	404	0.524675	1	0.162606														0.21	0.371299		0.21	0.536143
0.3456	345.6		0.083	83			0.204	1	148	0.364532	1		0.204	1	405	0.525974	1	0.161442														0.211	0.372531		0.211	0.53765
0.3458	345.8		0.0835	83.5			0.205	1	149	0.366995	1		0.205	0	405	0.525974	0	0.158979														0.212	0.373758		0.212	0.53915
0.3464	346.4		0.0835	83.5			0.206	0	149	0.366995	0		0.206	1	406	0.527273	1	0.160278														0.213	0.374982		0.213	0.540642
0.3497	349.7		0.0848	84.8			0.207	2	151	0.371921	1		0.207	0	406	0.527273	0	0.155352														0.214	0.376201		0.214	0.542128
0.3619	361.9		0.0851	85.1			0.208	1	152	0.374384	1		0.208	1	407	0.528571	1	0.154187														0.215	0.377416		0.215	0.543606
0.3647	364.7		0.0852	85.2			0.209	0	152	0.374384	0		0.209	1	408	0.52987	1	0.155486														0.216	0.378627		0.216	0.545077
0.3663	366.3		0.0853	85.3			0.21	1	153	0.376847	1		0.21	2	410	0.532468	1	0.15562														0.217	0.379833		0.217	0.546541
0.3714	371.4		0.0856	85.6			0.211	1	154	0.37931	1		0.211	3	413	0.536364	1	0.157053														0.218	0.381035		0.218	0.547998
0.3728	372.8		0.0858	85.8			0.212	0	154	0.37931	0		0.212	2	415	0.538961	1	0.159651														0.219	0.382233		0.219	0.549448
0.3797	379.7		0.0862	86.2			0.213	0	154	0.37931	0		0.213	1	416	0.54026	1	0.160949														0.22	0.383427		0.22	0.550891
0.3834	383.4		0.0863	86.3			0.214	1	155	0.381773	1		0.214	0	416	0.54026	0	0.158486														0.221	0.384617		0.221	0.552328
0.3861	386.1		0.0864	86.4			0.215	1	156	0.384236	1		0.215	2	418	0.542857	1	0.158621														0.222	0.385803		0.222	0.553757
0.3875	387.5		0.087	87			0.216	2	158	0.389163	1		0.216	1	419	0.544156	1	0.154993														0.223	0.386985		0.223	0.55518
0.3888	388.8		0.0875	87.5			0.217	1	159	0.391626	1		0.217	1	420	0.545455	1	0.153829														0.224	0.388162		0.224	0.556595
0.3896	389.6		0.088	88			0.218	3	162	0.399015	1		0.218	0	420	0.545455	0	0.14644														0.225	0.389336		0.225	0.558004
0.392	392		0.089	89			0.219	0	162	0.399015	0		0.219	0	420	0.545455	0	0.14644														0.226	0.390505		0.226	0.559407
0.3926	392.6		0.0891	89.1			0.22	0	162	0.399015	0		0.22	3	423	0.549351	1	0.150336														0.227	0.391671		0.227	0.560802
0.395	395		0.0892	89.2			0.221	0	162	0.399015	0		0.221	1	424	0.550649	1	0.151635														0.228	0.392832		0.228	0.562191
0.4013	401.3		0.0895	89.5			0.222	0	162	0.399015	0		0.222	0	424	0.550649	0	0.151635														0.229	0.393989		0.229	0.563574
0.4058	405.8		0.091	91			0.223	0	162	0.399015	0		0.223	2	426	0.553247	1	0.154232														0.23	0.395143		0.23	0.56495
0.4062	406.2		0.0912	91.2			0.224	0	162	0.399015	0		0.224	3	429	0.557143	1	0.158128														0.231	0.396293		0.231	0.566319
0.4119	411.9		0.0919	91.9			0.225	1	163	0.401478	1		0.225	2	431	0.55974	1	0.158262														0.232	0.397438		0.232	0.567682
0.4136	413.6		0.092	92			0.226	1	164	0.403941	1		0.226	0	431	0.55974	0	0.155799														0.233	0.39858		0.233	0.569038
0.4137	413.7		0.0926	92.6			0.227	1	165	0.406404	1		0.227	1	432	0.561039	1	0.154635														0.234	0.399718		0.234	0.570388
0.4144	414.4		0.0926	92.6			0.228	0	165	0.406404	0		0.228	2	434	0.563636	1	0.157232														0.235	0.400852		0.235	0.571732
0.4153	415.3		0.093	93			0.229	1	166	0.408867	1		0.229	3	437	0.567532	1	0.158665														0.236	0.401982		0.236	0.573069
0.4269	426.9		0.0931	93.1			0.23	0	166	0.408867	0		0.23	0	437	0.567532	0	0.158665														0.237	0.403109		0.237	0.5744
0.4345	434.5		0.0934	93.4			0.231	1	167	0.41133	1		0.231	0	437	0.567532	0	0.156202														0.238	0.404232		0.238	0.575725
0.437	437		0.0945	94.5			0.232	0	167	0.41133	0		0.232	0	437	0.567532	0	0.156202														0.239	0.40535		0.239	0.577044
0.4382	438.2		0.0947	94.7			0.233	0	167	0.41133	0		0.233	2	439	0.57013	1	0.1588														0.24	0.406465		0.24	0.578356
0.4384	438.4		0.0969	96.9			0.234	0	167	0.41133	0		0.234	0	439	0.57013	0	0.1588														0.241	0.407577		0.241	0.579662
0.4389	438.9		0.097	97			0.235	0	167	0.41133	0		0.235	1	440	0.571429	1	0.160099														0.242	0.408684		0.242	0.580962
0.4415	441.5		0.0984	98.4			0.236	0	167	0.41133	0		0.236	0	440	0.571429	0	0.160099														0.243	0.409788		0.243	0.582256
0.4458	445.8		0.0993	99.3			0.237	1	168	0.413793	1		0.237	0	440	0.571429	0	0.157635														0.244	0.410889		0.244	0.583544
0.4477	447.7		0.0994	99.4			0.238	1	169	0.416256	1		0.238	2	442	0.574026	1	0.15777														0.245	0.411985		0.245	0.584826
0.4495	449.5		0.1	100			0.239	0	169	0.416256	0		0.239	1	443	0.575325	1	0.159069														0.246	0.413078		0.246	0.586102
0.4523	452.3		0.1001	100.1			0.24	1	170	0.418719	1		0.24	0	443	0.575325	0	0.156605														0.247	0.414167		0.247	0.587372
0.4539	453.9		0.1003	100.3			0.241	1	171	0.421182	1		0.241	0	443	0.575325	0	0.154142														0.248	0.415253		0.248	0.588636
0.4614	461.4		0.1004	100.4			0.242	1	172	0.423645	1		0.242	1	444	0.576623	1	0.152978														0.249	0.416335		0.249	0.589894
0.4664	466.4		0.1011	101.1			0.243	0	172	0.423645	0		0.243	2	446	0.579221	1	0.155575														0.25	0.417414		0.25	0.591146
0.4768	476.8		0.1013	101.3			0.244	0	172	0.423645	0		0.244	1	447	0.580519	1	0.156874														0.251	0.418488		0.251	0.592393
0.482	482		0.1016	101.6			0.245	0	172	0.423645	0		0.245	1	448	0.581818	1	0.158173														0.252	0.41956		0.252	0.593633
0.4918	491.8		0.1016	101.6			0.246	0	172	0.423645	0		0.246	0	448	0.581818	0	0.158173														0.253	0.420628		0.253	0.594868
0.498	498		0.1019	101.9			0.247	0	172	0.423645	0		0.247	0	448	0.581818	0	0.158173														0.254	0.421692		0.254	0.596097
0.5009	500.9		0.1019	101.9			0.248	0	172	0.423645	0		0.248	0	448	0.581818	0	0.158173														0.255	0.422753		0.255	0.597321
0.5011	501.1		0.1026	102.6			0.249	1	173	0.426108	1		0.249	1	449	0.583117	1	0.157009														0.256	0.42381		0.256	0.598539
0.502	502		0.1027	102.7			0.25	1	174	0.428571	1		0.25	1	450	0.584416	1	0.155844														0.257	0.424864		0.257	0.599751
0.5026	502.6		0.1033	103.3			0.251	1	175	0.431034	1		0.251	0	450	0.584416	0	0.153381														0.258	0.425914		0.258	0.600957
0.5048	504.8		0.1033	103.3			0.252	1	176	0.433498	1		0.252	2	452	0.587013	1	0.153515														0.259	0.426961		0.259	0.602158
0.505	505		0.1035	103.5			0.253	0	176	0.433498	0		0.253	0	452	0.587013	0	0.153515														0.26	0.428005		0.26	0.603354
0.5063	506.3		0.1038	103.8			0.254	0	176	0.433498	0		0.254	1	453	0.588312	1	0.154814														0.261	0.429045		0.261	0.604544
0.5069	506.9		0.1041	104.1			0.255	0	176	0.433498	0		0.255	4	457	0.593506	1	0.160009														0.262	0.430082		0.262	0.605728
0.5071	507.1		0.1043	104.3			0.256	0	176	0.433498	0		0.256	0	457	0.593506	0	0.160009														0.263	0.431115		0.263	0.606907
0.5158	515.8		0.1048	104.8			0.257	0	176	0.433498	0		0.257	2	459	0.596104	1	0.162606														0.264	0.432145		0.264	0.608081
0.5414	541.4		0.1052	105.2			0.258	1	177	0.435961	1		0.258	0	459	0.596104	0	0.160143														0.265	0.433172		0.265	0.609249
0.5429	542.9		0.1064	106.4			0.259	0	177	0.435961	0		0.259	0	459	0.596104	0	0.160143														0.266	0.434196		0.266	0.610412
0.543	543		0.1065	106.5			0.26	0	177	0.435961	0		0.26	0	459	0.596104	0	0.160143														0.267	0.435216		0.267	0.61157
0.565	565		0.1071	107.1			0.261	1	178	0.438424	1		0.261	2	461	0.598701	1	0.160278														0.268	0.436233		0.268	0.612722
0.5679	567.9		0.1075	107.5			0.262	0	178	0.438424	0		0.262	1	462	0.6	1	0.161576														0.269	0.437246		0.269	0.613869
0.5731	573.1		0.1076	107.6			0.263	0	178	0.438424	0		0.263	3	465	0.603896	1	0.165472														0.27	0.438257		0.27	0.615011
0.5764	576.4		0.1078	107.8			0.264	0	178	0.438424	0		0.264	0	465	0.603896	0	0.165472														0.271	0.439264		0.271	0.616148
0.5817	581.7		0.1084	108.4			0.265	1	179	0.440887	1		0.265	0	465	0.603896	0	0.163009														0.272	0.440268		0.272	0.617279
0.5817	581.7		0.1085	108.5			0.266	0	179	0.440887	0		0.266	1	466	0.605195	1	0.164308														0.273	0.441268		0.273	0.618405
0.5862	586.2		0.1087	108.7			0.267	0	179	0.440887	0		0.267	1	467	0.606494	1	0.165607														0.274	0.442266		0.274	0.619526
0.5919	591.9		0.1089	108.9			0.268	0	179	0.440887	0		0.268	2	469	0.609091	1	0.168204														0.275	0.44326		0.275	0.620642
0.5989	598.9		0.1091	109.1			0.269	0	179	0.440887	0		0.269	2	471	0.611688	1	0.170802														0.276	0.444251		0.276	0.621753
0.608	608		0.1092	109.2			0.27	0	179	0.440887	0		0.27	3	474	0.615584	1	0.174698														0.277	0.445239		0.277	0.622859
0.6303	630.3		0.1092	109.2			0.271	0	179	0.440887	0		0.271	0	474	0.615584	0	0.174698														0.278	0.446224		0.278	0.62396
0.6525	652.5		0.1102	110.2			0.272	0	179	0.440887	0		0.272	0	474	0.615584	0	0.174698														0.279	0.447206		0.279	0.625056
0.6534	653.4		0.1109	110.9			0.273	0	179	0.440887	0		0.273	1	475	0.616883	1	0.175996														0.28	0.448185		0.28	0.626147
0.658	658		0.111	111			0.274	0	179	0.440887	0		0.274	0	475	0.616883	0	0.175996														0.281	0.44916		0.281	0.627234
0.6635	663.5		0.1115	111.5			0.275	2	181	0.445813	1		0.275	1	476	0.618182	1	0.172369														0.282	0.450133		0.282	0.628315
0.6637	663.7		0.1118	111.8			0.276	0	181	0.445813	0		0.276	0	476	0.618182	0	0.172369														0.283	0.451102		0.283	0.629391
0.6672	667.2		0.1119	111.9			0.277	0	181	0.445813	0		0.277	0	476	0.618182	0	0.172369														0.284	0.452069		0.284	0.630463
0.6685	668.5		0.1121	112.1			0.278	0	181	0.445813	0		0.278	1	477	0.619481	1	0.173668														0.285	0.453032		0.285	0.631529
0.6727	672.7		0.1122	112.2			0.279	0	181	0.445813	0		0.279	1	478	0.620779	1	0.174966														0.286	0.453992		0.286	0.632591
0.6752	675.2		0.1125	112.5			0.28	0	181	0.445813	0		0.28	1	479	0.622078	1	0.176265														0.287	0.45495		0.287	0.633648
0.681	681		0.1126	112.6			0.281	0	181	0.445813	0		0.281	0	479	0.622078	0	0.176265														0.288	0.455904		0.288	0.634701
0.6911	691.1		0.1132	113.2			0.282	2	183	0.450739	1		0.282	2	481	0.624675	1	0.173936														0.289	0.456855		0.289	0.635749
0.6967	696.7		0.1149	114.9			0.283	0	183	0.450739	0		0.283	0	481	0.624675	0	0.173936														0.29	0.457804		0.29	0.636792
0.6967	696.7		0.1154	115.4			0.284	0	183	0.450739	0		0.284	0	481	0.624675	0	0.173936														0.291	0.458749		0.291	0.63783
0.7302	730.2		0.1159	115.9			0.285	1	184	0.453202	1		0.285	1	482	0.625974	1	0.172772														0.292	0.459692		0.292	0.638864
0.735	735		0.1183	118.3			0.286	0	184	0.453202	0		0.286	1	483	0.627273	1	0.174071														0.293	0.460632		0.293	0.639893
0.7444	744.4		0.1185	118.5			0.287	0	184	0.453202	0		0.287	0	483	0.627273	0	0.174071														0.294	0.461568		0.294	0.640917
0.7479	747.9		0.1198	119.8			0.288	0	184	0.453202	0		0.288	1	484	0.628571	1	0.175369														0.295	0.462502		0.295	0.641937
0.75	750		0.1202	120.2			0.289	0	184	0.453202	0		0.289	0	484	0.628571	0	0.175369														0.296	0.463433		0.296	0.642953
0.7554	755.4		0.1205	120.5			0.29	0	184	0.453202	0		0.29	1	485	0.62987	1	0.176668														0.297	0.464361		0.297	0.643964
0.7588	758.8		0.1207	120.7			0.291	0	184	0.453202	0		0.291	0	485	0.62987	0	0.176668														0.298	0.465287		0.298	0.64497
0.7802	780.2		0.1209	120.9			0.292	1	185	0.455665	1		0.292	1	486	0.631169	1	0.175504														0.299	0.466209		0.299	0.645972
0.7836	783.6		0.1219	121.9			0.293	0	185	0.455665	0		0.293	1	487	0.632468	1	0.176803														0.3	0.467129		0.3	0.64697
0.7845	784.5		0.1223	122.3			0.294	0	185	0.455665	0		0.294	1	488	0.633766	1	0.178101														0.301	0.468046		0.301	0.647963
0.7925	792.5		0.1225	122.5			0.295	1	186	0.458128	1		0.295	1	489	0.635065	1	0.176937														0.302	0.46896		0.302	0.648952
0.8158	815.8		0.1226	122.6			0.296	1	187	0.460591	1		0.296	1	490	0.636364	1	0.175773														0.303	0.469871		0.303	0.649936
0.832	832		0.1235	123.5			0.297	0	187	0.460591	0		0.297	1	491	0.637662	1	0.177071														0.304	0.470779		0.304	0.650917
0.8402	840.2		0.1242	124.2			0.298	0	187	0.460591	0		0.298	1	492	0.638961	1	0.17837														0.305	0.471685		0.305	0.651892
0.8415	841.5		0.1249	124.9			0.299	0	187	0.460591	0		0.299	4	496	0.644156	1	0.183565														0.306	0.472588		0.306	0.652864
0.8445	844.5		0.1251	125.1			0.3	0	187	0.460591	0		0.3	0	496	0.644156	0	0.183565														0.307	0.473488		0.307	0.653831
0.8482	848.2		0.1264	126.4			0.301	0	187	0.460591	0		0.301	2	498	0.646753	1	0.186162														0.308	0.474386		0.308	0.654794
0.856	856		0.1273	127.3			0.302	0	187	0.460591	0		0.302	2	500	0.649351	1	0.18876														0.309	0.475281		0.309	0.655753
0.8592	859.2		0.128	128			0.303	1	188	0.463054	1		0.303	1	501	0.650649	1	0.187595														0.31	0.476173		0.31	0.656708
0.8692	869.2		0.1281	128.1			0.304	1	189	0.465517	1		0.304	0	501	0.650649	0	0.185132														0.311	0.477062		0.311	0.657658
0.875	875		0.1282	128.2			0.305	0	189	0.465517	0		0.305	1	502	0.651948	1	0.186431														0.312	0.477949		0.312	0.658604
0.8928	892.8		0.1293	129.3			0.306	0	189	0.465517	0		0.306	0	502	0.651948	0	0.186431														0.313	0.478833		0.313	0.659547
0.8971	897.1		0.1304	130.4			0.307	0	189	0.465517	0		0.307	0	502	0.651948	0	0.186431														0.314	0.479715		0.314	0.660485
0.8973	897.3		0.1309	130.9			0.308	1	190	0.46798	1		0.308	1	503	0.653247	1	0.185266														0.315	0.480594		0.315	0.661419
0.9216	921.6		0.1309	130.9			0.309	0	190	0.46798	0		0.309	2	505	0.655844	1	0.187864														0.316	0.48147		0.316	0.662349
0.9224	922.4		0.1311	131.1			0.31	1	191	0.470443	1		0.31	0	505	0.655844	0	0.185401														0.317	0.482344		0.317	0.663275
0.9255	925.5		0.1313	131.3			0.311	0	191	0.470443	0		0.311	0	505	0.655844	0	0.185401														0.318	0.483215		0.318	0.664197
0.9339	933.9		0.1319	131.9			0.312	0	191	0.470443	0		0.312	0	505	0.655844	0	0.185401														0.319	0.484083		0.319	0.665114
0.9498	949.8		0.1339	133.9			0.313	1	192	0.472906	1		0.313	1	506	0.657143	1	0.184236														0.32	0.484949		0.32	0.666028
0.9601	960.1		0.1342	134.2			0.314	1	193	0.475369	1		0.314	1	507	0.658442	1	0.183072														0.321	0.485812		0.321	0.666938
0.9687	968.7		0.1369	136.9			0.315	1	194	0.477833	1		0.315	1	508	0.65974	1	0.181908														0.322	0.486673		0.322	0.667844
0.9697	969.7		0.1374	137.4			0.316	1	195	0.480296	1		0.316	0	508	0.65974	0	0.179445														0.323	0.487532		0.323	0.668747
0.9777	977.7		0.1374	137.4			0.317	2	197	0.485222	1		0.317	2	510	0.662338	1	0.177116														0.324	0.488387		0.324	0.669645
0.991	991		0.1376	137.6			0.318	0	197	0.485222	0		0.318	2	512	0.664935	1	0.179713														0.325	0.489241		0.325	0.670539
0.9936	993.6		0.1378	137.8			0.319	0	197	0.485222	0		0.319	0	512	0.664935	0	0.179713														0.326	0.490091		0.326	0.67143
0.9977	997.7		0.1381	138.1			0.32	1	198	0.487685	1		0.32	0	512	0.664935	0	0.17725														0.327	0.49094		0.327	0.672317
1.0213	1021.3		0.1383	138.3			0.321	1	199	0.490148	1		0.321	1	513	0.666234	1	0.176086														0.328	0.491785		0.328	0.6732
1.0261	1026.1		0.1385	138.5			0.322	0	199	0.490148	0		0.322	1	514	0.667532	1	0.177385														0.329	0.492629		0.329	0.674079
1.0337	1033.7		0.1386	138.6			0.323	1	200	0.492611	1		0.323	1	515	0.668831	1	0.17622														0.33	0.493469		0.33	0.674954
1.034	1034		0.1388	138.8			0.324	0	200	0.492611	0		0.324	0	515	0.668831	0	0.17622														0.331	0.494308		0.331	0.675826
1.0425	1042.5		0.1393	139.3			0.325	0	200	0.492611	0		0.325	2	517	0.671429	1	0.178818														0.332	0.495144		0.332	0.676694
1.0691	1069.1		0.1394	139.4			0.326	1	201	0.495074	1		0.326	3	520	0.675325	1	0.180251														0.333	0.495977		0.333	0.677558
1.0859	1085.9		0.1398	139.8			0.327	1	202	0.497537	1		0.327	2	522	0.677922	1	0.180385														0.334	0.496809		0.334	0.678419
1.0931	1093.1		0.1406	140.6			0.328	1	203	0.5	1		0.328	1	523	0.679221	1	0.179221														0.335	0.497637		0.335	0.679276
1.0995	1099.5		0.1423	142.3			0.329	0	203	0.5	0		0.329	0	523	0.679221	0	0.179221														0.336	0.498464		0.336	0.680129
1.1097	1109.7		0.1432	143.2			0.33	0	203	0.5	0		0.33	3	526	0.683117	1	0.183117														0.337	0.499288		0.337	0.680979
1.1309	1130.9		0.1441	144.1			0.331	0	203	0.5	0		0.331	0	526	0.683117	0	0.183117														0.338	0.500109		0.338	0.681825
1.1383	1138.3		0.1442	144.2			0.332	0	203	0.5	0		0.332	0	526	0.683117	0	0.183117														0.339	0.500929		0.339	0.682668
1.1602	1160.2		0.1456	145.6			0.333	0	203	0.5	0		0.333	0	526	0.683117	0	0.183117														0.34	0.501745		0.34	0.683507
1.166	1166		0.146	146			0.334	1	204	0.502463	1		0.334	1	527	0.684416	1	0.181953														0.341	0.50256		0.341	0.684342
1.19	1190		0.1472	147.2			0.335	0	204	0.502463	0		0.335	0	527	0.684416	0	0.181953														0.342	0.503372		0.342	0.685174
1.2	1200		0.1481	148.1			0.336	0	204	0.502463	0		0.336	1	528	0.685714	1	0.183251														0.343	0.504182		0.343	0.686003
1.2027	1202.7		0.1482	148.2			0.337	0	204	0.502463	0		0.337	0	528	0.685714	0	0.183251														0.344	0.50499		0.344	0.686827
1.2328	1232.8		0.1484	148.4			0.338	0	204	0.502463	0		0.338	0	528	0.685714	0	0.183251														0.345	0.505795		0.345	0.687649
1.241	1241		0.1488	148.8			0.339	0	204	0.502463	0		0.339	1	529	0.687013	1	0.18455														0.346	0.506598		0.346	0.688467
1.2766	1276.6		0.1492	149.2			0.34	0	204	0.502463	0		0.34	0	529	0.687013	0	0.18455														0.347	0.507399		0.347	0.689282
1.2904	1290.4		0.1499	149.9			0.341	0	204	0.502463	0		0.341	1	530	0.688312	1	0.185849														0.348	0.508198		0.348	0.690093
1.3025	1302.5		0.1502	150.2			0.342	0	204	0.502463	0		0.342	4	534	0.693506	1	0.191043														0.349	0.508994		0.349	0.690901
1.3071	1307.1		0.1505	150.5			0.343	0	204	0.502463	0		0.343	0	534	0.693506	0	0.191043														0.35	0.509788		0.35	0.691705
1.3233	1323.3		0.1529	152.9			0.344	0	204	0.502463	0		0.344	0	534	0.693506	0	0.191043														0.351	0.51058		0.351	0.692506
1.3253	1325.3		0.1532	153.2			0.345	0	204	0.502463	0		0.345	2	536	0.696104	1	0.193641														0.352	0.511369		0.352	0.693304
1.3337	1333.7		0.1539	153.9			0.346	2	206	0.507389	1		0.346	2	538	0.698701	1	0.191312														0.353	0.512157		0.353	0.694098
1.3341	1334.1		0.154	154			0.347	1	207	0.509852	1		0.347	0	538	0.698701	0	0.188849														0.354	0.512942		0.354	0.69489
1.3396	1339.6		0.1547	154.7			0.348	0	207	0.509852	0		0.348	0	538	0.698701	0	0.188849														0.355	0.513725		0.355	0.695678
1.3595	1359.5		0.1555	155.5			0.349	0	207	0.509852	0		0.349	1	539	0.7	1	0.190148														0.356	0.514506		0.356	0.696462
1.3801	1380.1		0.1568	156.8			0.35	1	208	0.512315	1		0.35	1	540	0.701299	1	0.188983														0.357	0.515284		0.357	0.697244
1.3811	1381.1		0.1586	158.6			0.351	0	208	0.512315	0		0.351	0	540	0.701299	0	0.188983														0.358	0.516061		0.358	0.698022
1.3902	1390.2		0.1596	159.6			0.352	0	208	0.512315	0		0.352	0	540	0.701299	0	0.188983														0.359	0.516835		0.359	0.698797
1.3919	1391.9		0.1597	159.7			0.353	0	208	0.512315	0		0.353	1	541	0.702597	1	0.190282														0.36	0.517607		0.36	0.699568
1.4072	1407.2		0.1611	161.1			0.354	0	208	0.512315	0		0.354	0	541	0.702597	0	0.190282														0.361	0.518377		0.361	0.700337
1.4101	1410.1		0.1623	162.3			0.355	0	208	0.512315	0		0.355	0	541	0.702597	0	0.190282														0.362	0.519145		0.362	0.701102
1.4271	1427.1		0.1625	162.5			0.356	0	208	0.512315	0		0.356	0	541	0.702597	0	0.190282														0.363	0.519911		0.363	0.701865
1.4397	1439.7		0.1645	164.5			0.357	0	208	0.512315	0		0.357	1	542	0.703896	1	0.191581														0.364	0.520675		0.364	0.702624
1.4855	1485.5		0.1657	165.7			0.358	0	208	0.512315	0		0.358	0	542	0.703896	0	0.191581														0.365	0.521437		0.365	0.70338
1.5442	1544.2		0.1661	166.1			0.359	0	208	0.512315	0		0.359	0	542	0.703896	0	0.191581														0.366	0.522196		0.366	0.704133
1.5563	1556.3		0.1665	166.5			0.36	0	208	0.512315	0		0.36	0	542	0.703896	0	0.191581														0.367	0.522954		0.367	0.704883
1.5567	1556.7		0.1673	167.3			0.361	0	208	0.512315	0		0.361	1	543	0.705195	1	0.19288														0.368	0.523709		0.368	0.705629
1.572	1572		0.1681	168.1			0.362	1	209	0.514778	1		0.362	3	546	0.709091	1	0.194313														0.369	0.524462		0.369	0.706373
1.5817	1581.7		0.1695	169.5			0.363	0	209	0.514778	0		0.363	0	546	0.709091	0	0.194313														0.37	0.525213		0.37	0.707114
1.6108	1610.8		0.1697	169.7			0.364	0	209	0.514778	0		0.364	0	546	0.709091	0	0.194313														0.371	0.525963		0.371	0.707852
1.6347	1634.7		0.1701	170.1			0.365	1	210	0.517241	1		0.365	3	549	0.712987	1	0.195746														0.372	0.52671		0.372	0.708586
1.6467	1646.7		0.1705	170.5			0.366	0	210	0.517241	0		0.366	0	549	0.712987	0	0.195746														0.373	0.527455		0.373	0.709318
1.6998	1699.8		0.1707	170.7			0.367	1	211	0.519704	1		0.367	2	551	0.715584	1	0.19588														0.374	0.528198		0.374	0.710047
1.7178	1717.8		0.1709	170.9			0.368	0	211	0.519704	0		0.368	0	551	0.715584	0	0.19588														0.375	0.528939		0.375	0.710773
1.7191	1719.1		0.1741	174.1			0.369	0	211	0.519704	0		0.369	0	551	0.715584	0	0.19588														0.376	0.529679		0.376	0.711496
1.7504	1750.4		0.1752	175.2			0.37	0	211	0.519704	0		0.37	0	551	0.715584	0	0.19588														0.377	0.530416		0.377	0.712216
1.7741	1774.1		0.1757	175.7			0.371	0	211	0.519704	0		0.371	0	551	0.715584	0	0.19588														0.378	0.531151		0.378	0.712933
1.788	1788		0.1775	177.5			0.372	1	212	0.522167	1		0.372	0	551	0.715584	0	0.193417														0.379	0.531884		0.379	0.713647
1.8475	1847.5		0.1781	178.1			0.373	1	213	0.524631	1		0.373	1	552	0.716883	1	0.192253														0.38	0.532616		0.38	0.714359
1.848	1848		0.1782	178.2			0.374	0	213	0.524631	0		0.374	0	552	0.716883	0	0.192253														0.381	0.533345		0.381	0.715067
1.8977	1897.7		0.1798	179.8			0.375	0	213	0.524631	0		0.375	0	552	0.716883	0	0.192253														0.382	0.534072		0.382	0.715773
2.0695	2069.5		0.18	180			0.376	0	213	0.524631	0		0.376	0	552	0.716883	0	0.192253														0.383	0.534798		0.383	0.716476
2.0951	2095.1		0.1802	180.2			0.377	0	213	0.524631	0		0.377	1	553	0.718182	1	0.193551														0.384	0.535521		0.384	0.717176
2.153	2153		0.1806	180.6			0.378	0	213	0.524631	0		0.378	0	553	0.718182	0	0.193551														0.385	0.536243		0.385	0.717873
2.1933	2193.3		0.1813	181.3			0.379	0	213	0.524631	0		0.379	0	553	0.718182	0	0.193551														0.386	0.536962		0.386	0.718567
2.2647	2264.7		0.1818	181.8			0.38	1	214	0.527094	1		0.38	2	555	0.720779	1	0.193686														0.387	0.53768		0.387	0.719259
2.2866	2286.6		0.1824	182.4			0.381	0	214	0.527094	0		0.381	1	556	0.722078	1	0.194984														0.388	0.538396		0.388	0.719948
2.3319	2331.9		0.1828	182.8			0.382	0	214	0.527094	0		0.382	0	556	0.722078	0	0.194984														0.389	0.53911		0.389	0.720634
2.3617	2361.7		0.1829	182.9			0.383	0	214	0.527094	0		0.383	0	556	0.722078	0	0.194984														0.39	0.539822		0.39	0.721318
2.3789	2378.9		0.1832	183.2			0.384	1	215	0.529557	1		0.384	0	556	0.722078	0	0.192521														0.391	0.540532		0.391	0.721999
2.4191	2419.1		0.1844	184.4			0.385	0	215	0.529557	0		0.385	0	556	0.722078	0	0.192521														0.392	0.541241		0.392	0.722677
2.4541	2454.1		0.1849	184.9			0.386	0	215	0.529557	0		0.386	0	556	0.722078	0	0.192521														0.393	0.541947		0.393	0.723352
2.4695	2469.5		0.1851	185.1			0.387	1	216	0.53202	1		0.387	0	556	0.722078	0	0.190058														0.394	0.542652		0.394	0.724025
2.562	2562		0.1875	187.5			0.388	1	217	0.534483	1		0.388	0	556	0.722078	0	0.187595														0.395	0.543355		0.395	0.724695
2.7236	2723.6		0.1882	188.2			0.389	1	218	0.536946	1		0.389	0	556	0.722078	0	0.185132														0.396	0.544056		0.396	0.725363
2.7795	2779.5		0.1893	189.3			0.39	1	219	0.539409	1		0.39	1	557	0.723377	1	0.183968														0.397	0.544755		0.397	0.726028
2.8845	2884.5		0.1901	190.1			0.391	0	219	0.539409	0		0.391	0	557	0.723377	0	0.183968														0.398	0.545453		0.398	0.72669
2.9281	2928.1		0.1903	190.3			0.392	1	220	0.541872	1		0.392	1	558	0.724675	1	0.182803														0.399	0.546148		0.399	0.727349
2.9797	2979.7		0.1908	190.8			0.393	1	221	0.544335	1		0.393	0	558	0.724675	0	0.18034														0.4	0.546842		0.4	0.728007
3.0746	3074.6		0.1929	192.9			0.394	0	221	0.544335	0		0.394	0	558	0.724675	0	0.18034														0.401	0.547534		0.401	0.728661
3.31	3310		0.1933	193.3			0.395	1	222	0.546798	1		0.395	3	561	0.728571	1	0.181773														0.402	0.548224		0.402	0.729313
3.8467	3846.7		0.1971	197.1			0.396	0	222	0.546798	0		0.396	0	561	0.728571	0	0.181773														0.403	0.548913		0.403	0.729962
3.8601	3860.1		0.1972	197.2			0.397	0	222	0.546798	0		0.397	0	561	0.728571	0	0.181773														0.404	0.549599		0.404	0.730609
3.9598	3959.8		0.1982	198.2			0.398	0	222	0.546798	0		0.398	0	561	0.728571	0	0.181773														0.405	0.550284		0.405	0.731254
4.0473	4047.3		0.1992	199.2			0.399	0	222	0.546798	0		0.399	0	561	0.728571	0	0.181773														0.406	0.550967		0.406	0.731896
4.139	4139		0.2007	200.7			0.4	0	222	0.546798	0		0.4	0	561	0.728571	0	0.181773														0.407	0.551649		0.407	0.732535
4.6551	4655.1		0.2011	201.1			0.401	0	222	0.546798	0		0.401	0	561	0.728571	0	0.181773														0.408	0.552328		0.408	0.733172
4.7493	4749.3		0.2019	201.9			0.402	1	223	0.549261	1		0.402	3	564	0.732468	1	0.183206														0.409	0.553006		0.409	0.733807
5.3247	5324.7		0.2029	202.9			0.403	0	223	0.549261	0		0.403	0	564	0.732468	0	0.183206														0.41	0.553683		0.41	0.734439
6.3766	6376.6		0.2031	203.1			0.404	0	223	0.549261	0		0.404	1	565	0.733766	1	0.184505														0.411	0.554357		0.411	0.735068
8.3862	8386.2		0.2052	205.2			0.405	0	223	0.549261	0		0.405	1	566	0.735065	1	0.185804														0.412	0.55503		0.412	0.735695
			0.208	208			0.406	1	224	0.551724	1		0.406	0	566	0.735065	0	0.183341														0.413	0.555701		0.413	0.73632
			0.2081	208.1			0.407	1	225	0.554187	1		0.407	0	566	0.735065	0	0.180878														0.414	0.55637		0.414	0.736942
			0.2096	209.6			0.408	0	225	0.554187	0		0.408	1	567	0.736364	1	0.182176														0.415	0.557038		0.415	0.737562
			0.2096	209.6			0.409	0	225	0.554187	0		0.409	0	567	0.736364	0	0.182176														0.416	0.557704		0.416	0.73818
			0.2104	210.4			0.41	0	225	0.554187	0		0.41	0	567	0.736364	0	0.182176														0.417	0.558369		0.417	0.738795
			0.2108	210.8			0.411	0	225	0.554187	0		0.411	0	567	0.736364	0	0.182176														0.418	0.559031		0.418	0.739408
			0.2109	210.9			0.412	1	226	0.55665	1		0.412	0	567	0.736364	0	0.179713														0.419	0.559692		0.419	0.740019
			0.2113	211.3			0.413	0	226	0.55665	0		0.413	2	569	0.738961	1	0.182311														0.42	0.560352		0.42	0.740627
			0.2113	211.3			0.414	2	228	0.561576	1		0.414	1	570	0.74026	1	0.178683														0.421	0.561009		0.421	0.741233
			0.2124	212.4			0.415	1	229	0.564039	1		0.415	0	570	0.74026	0	0.17622														0.422	0.561666		0.422	0.741837
			0.2141	214.1			0.416	1	230	0.566502	1		0.416	0	570	0.74026	0	0.173757														0.423	0.56232		0.423	0.742438
			0.215	215			0.417	0	230	0.566502	0		0.417	1	571	0.741558	1	0.175056														0.424	0.562973		0.424	0.743037
			0.216	216			0.418	0	230	0.566502	0		0.418	2	573	0.744156	1	0.177653														0.425	0.563624		0.425	0.743634
			0.2167	216.7			0.419	0	230	0.566502	0		0.419	0	573	0.744156	0	0.177653														0.426	0.564274		0.426	0.744228
			0.2192	219.2			0.42	0	230	0.566502	0		0.42	0	573	0.744156	0	0.177653														0.427	0.564922		0.427	0.744821
			0.2195	219.5			0.421	0	230	0.566502	0		0.421	0	573	0.744156	0	0.177653														0.428	0.565568		0.428	0.745411
			0.2197	219.7			0.422	0	230	0.566502	0		0.422	1	574	0.745455	1	0.178952														0.429	0.566213		0.429	0.745999
			0.221	221			0.423	0	230	0.566502	0		0.423	0	574	0.745455	0	0.178952														0.43	0.566856		0.43	0.746584
			0.2225	222.5			0.424	0	230	0.566502	0		0.424	0	574	0.745455	0	0.178952														0.431	0.567498		0.431	0.747168
			0.223	223			0.425	0	230	0.566502	0		0.425	0	574	0.745455	0	0.178952														0.432	0.568138		0.432	0.747749
			0.2232	223.2			0.426	0	230	0.566502	0		0.426	0	574	0.745455	0	0.178952														0.433	0.568777		0.433	0.748328
			0.2233	223.3			0.427	1	231	0.568966	1		0.427	2	576	0.748052	1	0.179086														0.434	0.569414		0.434	0.748905
			0.2237	223.7			0.428	0	231	0.568966	0		0.428	0	576	0.748052	0	0.179086														0.435	0.570049		0.435	0.74948
			0.2244	224.4			0.429	0	231	0.568966	0		0.429	0	576	0.748052	0	0.179086														0.436	0.570683		0.436	0.750053
			0.2245	224.5			0.43	0	231	0.568966	0		0.43	0	576	0.748052	0	0.179086														0.437	0.571315		0.437	0.750623
			0.2263	226.3			0.431	0	231	0.568966	0		0.431	0	576	0.748052	0	0.179086														0.438	0.571946		0.438	0.751192
			0.2275	227.5			0.432	0	231	0.568966	0		0.432	0	576	0.748052	0	0.179086														0.439	0.572575		0.439	0.751758
			0.2279	227.9			0.433	0	231	0.568966	0		0.433	0	576	0.748052	0	0.179086														0.44	0.573203		0.44	0.752322
			0.2282	228.2			0.434	0	231	0.568966	0		0.434	1	577	0.749351	1	0.180385														0.441	0.573829		0.441	0.752884
			0.2283	228.3			0.435	1	232	0.571429	1		0.435	0	577	0.749351	0	0.177922														0.442	0.574454		0.442	0.753444
			0.2288	228.8			0.436	0	232	0.571429	0		0.436	1	578	0.750649	1	0.179221														0.443	0.575077		0.443	0.754003
			0.2327	232.7			0.437	1	233	0.573892	1		0.437	1	579	0.751948	1	0.178056														0.444	0.575699		0.444	0.754558
			0.233	233			0.438	0	233	0.573892	0		0.438	1	580	0.753247	1	0.179355														0.445	0.576319		0.445	0.755112
			0.2347	234.7			0.439	3	236	0.581281	1		0.439	0	580	0.753247	0	0.171966														0.446	0.576938		0.446	0.755664
			0.2376	237.6			0.44	0	236	0.581281	0		0.44	0	580	0.753247	0	0.171966														0.447	0.577555		0.447	0.756214
			0.2379	237.9			0.441	0	236	0.581281	0		0.441	0	580	0.753247	0	0.171966														0.448	0.578171		0.448	0.756762
			0.2386	238.6			0.442	1	237	0.583744	1		0.442	0	580	0.753247	0	0.169503														0.449	0.578786		0.449	0.757308
			0.2412	241.2			0.443	0	237	0.583744	0		0.443	0	580	0.753247	0	0.169503														0.45	0.579398		0.45	0.757852
			0.2423	242.3			0.444	0	237	0.583744	0		0.444	2	582	0.755844	1	0.1721														0.451	0.58001		0.451	0.758394
			0.2428	242.8			0.445	0	237	0.583744	0		0.445	0	582	0.755844	0	0.1721														0.452	0.58062		0.452	0.758934
			0.244	244			0.446	1	238	0.586207	1		0.446	0	582	0.755844	0	0.169637														0.453	0.581228		0.453	0.759472
			0.2445	244.5			0.447	0	238	0.586207	0		0.447	0	582	0.755844	0	0.169637														0.454	0.581836		0.454	0.760008
			0.2483	248.3			0.448	1	239	0.58867	1		0.448	0	582	0.755844	0	0.167174														0.455	0.582441		0.455	0.760542
			0.2494	249.4			0.449	0	239	0.58867	0		0.449	1	583	0.757143	1	0.168473														0.456	0.583046		0.456	0.761074
			0.2512	251.2			0.45	1	240	0.591133	1		0.45	0	583	0.757143	0	0.16601														0.457	0.583648		0.457	0.761604
			0.2516	251.6			0.451	0	240	0.591133	0		0.451	1	584	0.758442	1	0.167309														0.458	0.58425		0.458	0.762132
			0.2533	253.3			0.452	0	240	0.591133	0		0.452	1	585	0.75974	1	0.168607														0.459	0.58485		0.459	0.762659
			0.2541	254.1			0.453	1	241	0.593596	1		0.453	0	585	0.75974	0	0.166144														0.46	0.585448		0.46	0.763183
			0.2543	254.3			0.454	1	242	0.596059	1		0.454	0	585	0.75974	0	0.163681														0.461	0.586046		0.461	0.763706
			0.2543	254.3			0.455	0	242	0.596059	0		0.455	0	585	0.75974	0	0.163681														0.462	0.586642		0.462	0.764227
			0.2549	254.9			0.456	0	242	0.596059	0		0.456	1	586	0.761039	1	0.16498														0.463	0.587236		0.463	0.764745
			0.2563	256.3			0.457	0	242	0.596059	0		0.457	1	587	0.762338	1	0.166279														0.464	0.587829		0.464	0.765263
			0.257	257			0.458	0	242	0.596059	0		0.458	0	587	0.762338	0	0.166279														0.465	0.588421		0.465	0.765778
			0.2606	260.6			0.459	0	242	0.596059	0		0.459	1	588	0.763636	1	0.167577														0.466	0.589011		0.466	0.766291
			0.261	261			0.46	0	242	0.596059	0		0.46	1	589	0.764935	1	0.168876														0.467	0.5896		0.467	0.766803
			0.2619	261.9			0.461	0	242	0.596059	0		0.461	1	590	0.766234	1	0.170175														0.468	0.590188		0.468	0.767312
			0.2624	262.4			0.462	1	243	0.598522	1		0.462	0	590	0.766234	0	0.167712														0.469	0.590774		0.469	0.76782
			0.2626	262.6			0.463	0	243	0.598522	0		0.463	2	592	0.768831	1	0.170309														0.47	0.591359		0.47	0.768326
			0.2628	262.8			0.464	0	243	0.598522	0		0.464	0	592	0.768831	0	0.170309														0.471	0.591943		0.471	0.768831
			0.2652	265.2			0.465	0	243	0.598522	0		0.465	0	592	0.768831	0	0.170309														0.472	0.592525		0.472	0.769333
			0.2668	266.8			0.466	0	243	0.598522	0		0.466	0	592	0.768831	0	0.170309														0.473	0.593106		0.473	0.769834
			0.2674	267.4			0.467	1	244	0.600985	1		0.467	0	592	0.768831	0	0.167846														0.474	0.593685		0.474	0.770333
			0.2679	267.9			0.468	0	244	0.600985	0		0.468	0	592	0.768831	0	0.167846														0.475	0.594264		0.475	0.77083
			0.2684	268.4			0.469	0	244	0.600985	0		0.469	0	592	0.768831	0	0.167846														0.476	0.594841		0.476	0.771326
			0.2689	268.9			0.47	0	244	0.600985	0		0.47	0	592	0.768831	0	0.167846														0.477	0.595416		0.477	0.77182
			0.2693	269.3			0.471	0	244	0.600985	0		0.471	0	592	0.768831	0	0.167846														0.478	0.59599		0.478	0.772312
			0.2694	269.4			0.472	0	244	0.600985	0		0.472	0	592	0.768831	0	0.167846														0.479	0.596564		0.479	0.772802
			0.2696	269.6			0.473	0	244	0.600985	0		0.473	0	592	0.768831	0	0.167846														0.48	0.597135		0.48	0.773291
			0.2726	272.6			0.474	0	244	0.600985	0		0.474	0	592	0.768831	0	0.167846														0.481	0.597706		0.481	0.773778
			0.2741	274.1			0.475	0	244	0.600985	0		0.475	0	592	0.768831	0	0.167846														0.482	0.598275		0.482	0.774263
			0.2778	277.8			0.476	0	244	0.600985	0		0.476	1	593	0.77013	1	0.169145														0.483	0.598843		0.483	0.774747
			0.2783	278.3			0.477	1	245	0.603448	1		0.477	1	594	0.771429	1	0.16798														0.484	0.599409		0.484	0.775228
			0.2796	279.6			0.478	0	245	0.603448	0		0.478	0	594	0.771429	0	0.16798														0.485	0.599975		0.485	0.775709
			0.2812	281.2			0.479	0	245	0.603448	0		0.479	1	595	0.772727	1	0.169279														0.486	0.600539		0.486	0.776187
			0.2818	281.8			0.48	0	245	0.603448	0		0.48	1	596	0.774026	1	0.170578														0.487	0.601102		0.487	0.776664
			0.2847	284.7			0.481	0	245	0.603448	0		0.481	0	596	0.774026	0	0.170578														0.488	0.601663		0.488	0.777139
			0.2852	285.2			0.482	1	246	0.605911	1		0.482	1	597	0.775325	1	0.169413														0.489	0.602224		0.489	0.777613
			0.2879	287.9			0.483	0	246	0.605911	0		0.483	0	597	0.775325	0	0.169413														0.49	0.602783		0.49	0.778085
			0.2897	289.7			0.484	0	246	0.605911	0		0.484	1	598	0.776623	1	0.170712														0.491	0.60334		0.491	0.778555
			0.2914	291.4			0.485	0	246	0.605911	0		0.485	1	599	0.777922	1	0.172011														0.492	0.603897		0.492	0.779024
			0.2923	292.3			0.486	0	246	0.605911	0		0.486	0	599	0.777922	0	0.172011														0.493	0.604452		0.493	0.779491
			0.2937	293.7			0.487	0	246	0.605911	0		0.487	0	599	0.777922	0	0.172011														0.494	0.605007		0.494	0.779957
			0.2945	294.5			0.488	0	246	0.605911	0		0.488	1	600	0.779221	1	0.173309														0.495	0.60556		0.495	0.780421
			0.2958	295.8			0.489	0	246	0.605911	0		0.489	0	600	0.779221	0	0.173309														0.496	0.606111		0.496	0.780883
			0.2968	296.8			0.49	0	246	0.605911	0		0.49	0	600	0.779221	0	0.173309														0.497	0.606662		0.497	0.781344
			0.2976	297.6			0.491	0	246	0.605911	0		0.491	0	600	0.779221	0	0.173309														0.498	0.607211		0.498	0.781803
			0.2983	298.3			0.492	1	247	0.608374	1		0.492	0	600	0.779221	0	0.170846														0.499	0.607759		0.499	0.782261
			0.2985	298.5			0.493	0	247	0.608374	0		0.493	0	600	0.779221	0	0.170846														0.5	0.608306		0.5	0.782717
			0.2986	298.6			0.494	0	247	0.608374	0		0.494	0	600	0.779221	0	0.170846														0.501	0.608852		0.501	0.783172
			0.2989	298.9			0.495	0	247	0.608374	0		0.495	0	600	0.779221	0	0.170846														0.502	0.609396		0.502	0.783625
			0.3003	300.3			0.496	0	247	0.608374	0		0.496	0	600	0.779221	0	0.170846														0.503	0.60994		0.503	0.784076
			0.3004	300.4			0.497	0	247	0.608374	0		0.497	0	600	0.779221	0	0.170846														0.504	0.610482		0.504	0.784526
			0.3015	301.5			0.498	1	248	0.610837	1		0.498	0	600	0.779221	0	0.168383														0.505	0.611023		0.505	0.784975
			0.3018	301.8			0.499	0	248	0.610837	0		0.499	0	600	0.779221	0	0.168383														0.506	0.611562		0.506	0.785422
			0.303	303			0.5	0	248	0.610837	0		0.5	0	600	0.779221	0	0.168383														0.507	0.612101		0.507	0.785868
			0.3048	304.8			0.501	1	249	0.6133	1		0.501	0	600	0.779221	0	0.16592														0.508	0.612639		0.508	0.786312
			0.3075	307.5			0.502	2	251	0.618227	1		0.502	1	601	0.780519	1	0.162293														0.509	0.613175		0.509	0.786754
			0.3088	308.8			0.503	1	252	0.62069	1		0.503	0	601	0.780519	0	0.15983														0.51	0.61371		0.51	0.787195
			0.3089	308.9			0.504	0	252	0.62069	0		0.504	0	601	0.780519	0	0.15983														0.511	0.614244		0.511	0.787635
			0.3126	312.6			0.505	2	254	0.625616	1		0.505	0	601	0.780519	0	0.154904														0.512	0.614777		0.512	0.788073
			0.3131	313.1			0.506	0	254	0.625616	0		0.506	0	601	0.780519	0	0.154904														0.513	0.615309		0.513	0.78851
			0.3144	314.4			0.507	2	256	0.630542	1		0.507	0	601	0.780519	0	0.149978														0.514	0.615839		0.514	0.788945
			0.3162	316.2			0.508	1	257	0.633005	1		0.508	0	601	0.780519	0	0.147515														0.515	0.616369		0.515	0.789379
			0.3166	316.6			0.509	0	257	0.633005	0		0.509	0	601	0.780519	0	0.147515														0.516	0.616897		0.516	0.789811
			0.3178	317.8			0.51	0	257	0.633005	0		0.51	0	601	0.780519	0	0.147515														0.517	0.617424		0.517	0.790242
			0.3178	317.8			0.511	0	257	0.633005	0		0.511	1	602	0.781818	1	0.148813														0.518	0.61795		0.518	0.790672
			0.3202	320.2			0.512	0	257	0.633005	0		0.512	0	602	0.781818	0	0.148813														0.519	0.618475		0.519	0.7911
			0.3213	321.3			0.513	0	257	0.633005	0		0.513	1	603	0.783117	1	0.150112														0.52	0.618999		0.52	0.791527
			0.323	323			0.514	0	257	0.633005	0		0.514	0	603	0.783117	0	0.150112														0.521	0.619522		0.521	0.791952
			0.3244	324.4			0.515	0	257	0.633005	0		0.515	1	604	0.784416	1	0.151411														0.522	0.620043		0.522	0.792376
			0.3249	324.9			0.516	1	258	0.635468	1		0.516	0	604	0.784416	0	0.148948														0.523	0.620564		0.523	0.792799
			0.3256	325.6			0.517	0	258	0.635468	0		0.517	0	604	0.784416	0	0.148948														0.524	0.621083		0.524	0.79322
			0.3259	325.9			0.518	0	258	0.635468	0		0.518	0	604	0.784416	0	0.148948														0.525	0.621602		0.525	0.79364
			0.3259	325.9			0.519	0	258	0.635468	0		0.519	0	604	0.784416	0	0.148948														0.526	0.622119		0.526	0.794058
			0.3267	326.7			0.52	0	258	0.635468	0		0.52	1	605	0.785714	1	0.150246														0.527	0.622635		0.527	0.794475
			0.3268	326.8			0.521	0	258	0.635468	0		0.521	0	605	0.785714	0	0.150246														0.528	0.62315		0.528	0.794891
			0.3279	327.9			0.522	0	258	0.635468	0		0.522	0	605	0.785714	0	0.150246														0.529	0.623664		0.529	0.795305
			0.3293	329.3			0.523	0	258	0.635468	0		0.523	0	605	0.785714	0	0.150246														0.53	0.624177		0.53	0.795718
			0.3294	329.4			0.524	0	258	0.635468	0		0.524	0	605	0.785714	0	0.150246														0.531	0.624689		0.531	0.79613
			0.3296	329.6			0.525	0	258	0.635468	0		0.525	0	605	0.785714	0	0.150246														0.532	0.6252		0.532	0.79654
			0.3339	333.9			0.526	0	258	0.635468	0		0.526	1	606	0.787013	1	0.151545														0.533	0.62571		0.533	0.796949
			0.3358	335.8			0.527	0	258	0.635468	0		0.527	0	606	0.787013	0	0.151545														0.534	0.626219		0.534	0.797357
			0.3383	338.3			0.528	0	258	0.635468	0		0.528	0	606	0.787013	0	0.151545														0.535	0.626726		0.535	0.797764
			0.341	341			0.529	0	258	0.635468	0		0.529	0	606	0.787013	0	0.151545														0.536	0.627233		0.536	0.798169
			0.3412	341.2			0.53	0	258	0.635468	0		0.53	0	606	0.787013	0	0.151545														0.537	0.627738		0.537	0.798573
			0.3412	341.2			0.531	0	258	0.635468	0		0.531	0	606	0.787013	0	0.151545														0.538	0.628243		0.538	0.798975
			0.3414	341.4			0.532	0	258	0.635468	0		0.532	0	606	0.787013	0	0.151545														0.539	0.628747		0.539	0.799377
			0.3416	341.6			0.533	0	258	0.635468	0		0.533	0	606	0.787013	0	0.151545														0.54	0.629249		0.54	0.799777
			0.3441	344.1			0.534	0	258	0.635468	0		0.534	0	606	0.787013	0	0.151545														0.541	0.62975		0.541	0.800175
			0.3444	344.4			0.535	0	258	0.635468	0		0.535	0	606	0.787013	0	0.151545														0.542	0.630251		0.542	0.800573
			0.3451	345.1			0.536	0	258	0.635468	0		0.536	0	606	0.787013	0	0.151545														0.543	0.63075		0.543	0.800969
			0.3452	345.2			0.537	0	258	0.635468	0		0.537	1	607	0.788312	1	0.152844														0.544	0.631249		0.544	0.801364
			0.3482	348.2			0.538	0	258	0.635468	0		0.538	0	607	0.788312	0	0.152844														0.545	0.631746		0.545	0.801758
			0.3498	349.8			0.539	0	258	0.635468	0		0.539	0	607	0.788312	0	0.152844														0.546	0.632242		0.546	0.80215
			0.3528	352.8			0.54	0	258	0.635468	0		0.54	0	607	0.788312	0	0.152844														0.547	0.632738		0.547	0.802542
			0.3569	356.9			0.541	0	258	0.635468	0		0.541	0	607	0.788312	0	0.152844														0.548	0.633232		0.548	0.802932
			0.3606	360.6			0.542	1	259	0.637931	1		0.542	1	608	0.78961	1	0.151679														0.549	0.633725		0.549	0.80332
			0.3612	361.2			0.543	2	261	0.642857	1		0.543	0	608	0.78961	0	0.146753														0.55	0.634218		0.55	0.803708
			0.3615	361.5			0.544	0	261	0.642857	0		0.544	1	609	0.790909	1	0.148052														0.551	0.634709		0.551	0.804094
			0.3617	361.7			0.545	0	261	0.642857	0		0.545	0	609	0.790909	0	0.148052														0.552	0.635199		0.552	0.80448
			0.3641	364.1			0.546	0	261	0.642857	0		0.546	0	609	0.790909	0	0.148052														0.553	0.635689		0.553	0.804864
			0.3643	364.3			0.547	0	261	0.642857	0		0.547	1	610	0.792208	1	0.149351														0.554	0.636177		0.554	0.805246
			0.3644	364.4			0.548	0	261	0.642857	0		0.548	0	610	0.792208	0	0.149351														0.555	0.636665		0.555	0.805628
			0.3666	366.6			0.549	0	261	0.642857	0		0.549	0	610	0.792208	0	0.149351														0.556	0.637151		0.556	0.806008
			0.3669	366.9			0.55	0	261	0.642857	0		0.55	0	610	0.792208	0	0.149351														0.557	0.637637		0.557	0.806388
			0.3726	372.6			0.551	0	261	0.642857	0		0.551	0	610	0.792208	0	0.149351														0.558	0.638121		0.558	0.806766
			0.3763	376.3			0.552	0	261	0.642857	0		0.552	0	610	0.792208	0	0.149351														0.559	0.638605		0.559	0.807142
			0.3795	379.5			0.553	0	261	0.642857	0		0.553	1	611	0.793506	1	0.150649														0.56	0.639087		0.56	0.807518
			0.3798	379.8			0.554	0	261	0.642857	0		0.554	0	611	0.793506	0	0.150649														0.561	0.639569		0.561	0.807893
			0.3801	380.1			0.555	0	261	0.642857	0		0.555	1	612	0.794805	1	0.151948														0.562	0.64005		0.562	0.808266
			0.3891	389.1			0.556	0	261	0.642857	0		0.556	1	613	0.796104	1	0.153247														0.563	0.640529		0.563	0.808638
			0.392	392			0.557	0	261	0.642857	0		0.557	0	613	0.796104	0	0.153247														0.564	0.641008		0.564	0.80901
			0.3942	394.2			0.558	0	261	0.642857	0		0.558	0	613	0.796104	0	0.153247														0.565	0.641486		0.565	0.80938
			0.395	395			0.559	0	261	0.642857	0		0.559	0	613	0.796104	0	0.153247														0.566	0.641963		0.566	0.809749
			0.395	395			0.56	0	261	0.642857	0		0.56	0	613	0.796104	0	0.153247														0.567	0.642439		0.567	0.810116
			0.4013	401.3			0.561	0	261	0.642857	0		0.561	1	614	0.797403	1	0.154545														0.568	0.642914		0.568	0.810483
			0.4016	401.6			0.562	0	261	0.642857	0		0.562	2	616	0.8	1	0.157143														0.569	0.643388		0.569	0.810848
			0.4016	401.6			0.563	0	261	0.642857	0		0.563	1	617	0.801299	1	0.158442														0.57	0.643861		0.57	0.811213
			0.4037	403.7			0.564	0	261	0.642857	0		0.564	0	617	0.801299	0	0.158442														0.571	0.644333		0.571	0.811576
			0.4045	404.5			0.565	1	262	0.64532	1		0.565	0	617	0.801299	0	0.155979														0.572	0.644804		0.572	0.811938
			0.4071	407.1			0.566	0	262	0.64532	0		0.566	0	617	0.801299	0	0.155979														0.573	0.645275		0.573	0.812299
			0.4121	412.1			0.567	0	262	0.64532	0		0.567	0	617	0.801299	0	0.155979														0.574	0.645744		0.574	0.81266
			0.4128	412.8			0.568	1	263	0.647783	1		0.568	0	617	0.801299	0	0.153515														0.575	0.646213		0.575	0.813018
			0.4133	413.3			0.569	0	263	0.647783	0		0.569	0	617	0.801299	0	0.153515														0.576	0.64668		0.576	0.813376
			0.4168	416.8			0.57	0	263	0.647783	0		0.57	0	617	0.801299	0	0.153515														0.577	0.647147		0.577	0.813733
			0.4173	417.3			0.571	0	263	0.647783	0		0.571	1	618	0.802597	1	0.154814														0.578	0.647613		0.578	0.814089
			0.418	418			0.572	0	263	0.647783	0		0.572	1	619	0.803896	1	0.156113														0.579	0.648078		0.579	0.814444
			0.4213	421.3			0.573	0	263	0.647783	0		0.573	0	619	0.803896	0	0.156113														0.58	0.648542		0.58	0.814797
			0.4264	426.4			0.574	1	264	0.650246	1		0.574	0	619	0.803896	0	0.15365														0.581	0.649005		0.581	0.81515
			0.4266	426.6			0.575	0	264	0.650246	0		0.575	0	619	0.803896	0	0.15365														0.582	0.649467		0.582	0.815501
			0.4339	433.9			0.576	0	264	0.650246	0		0.576	0	619	0.803896	0	0.15365														0.583	0.649929		0.583	0.815852
			0.4356	435.6			0.577	1	265	0.652709	1		0.577	0	619	0.803896	0	0.151187														0.584	0.650389		0.584	0.816201
			0.4361	436.1			0.578	0	265	0.652709	0		0.578	1	620	0.805195	1	0.152485														0.585	0.650849		0.585	0.816549
			0.4376	437.6			0.579	0	265	0.652709	0		0.579	0	620	0.805195	0	0.152485														0.586	0.651308		0.586	0.816897
			0.4432	443.2			0.58	0	265	0.652709	0		0.58	0	620	0.805195	0	0.152485														0.587	0.651765		0.587	0.817243
			0.4436	443.6			0.581	0	265	0.652709	0		0.581	0	620	0.805195	0	0.152485														0.588	0.652222		0.588	0.817588
			0.4481	448.1			0.582	2	267	0.657635	1		0.582	0	620	0.805195	0	0.147559														0.589	0.652679		0.589	0.817933
			0.4505	450.5			0.583	0	267	0.657635	0		0.583	1	621	0.806494	1	0.148858														0.59	0.653134		0.59	0.818276
			0.452	452			0.584	0	267	0.657635	0		0.584	1	622	0.807792	1	0.150157														0.591	0.653588		0.591	0.818618
			0.4556	455.6			0.585	0	267	0.657635	0		0.585	0	622	0.807792	0	0.150157														0.592	0.654042		0.592	0.81896
			0.4564	456.4			0.586	0	267	0.657635	0		0.586	0	622	0.807792	0	0.150157														0.593	0.654494		0.593	0.8193
			0.4584	458.4			0.587	1	268	0.660099	1		0.587	0	622	0.807792	0	0.147694														0.594	0.654946		0.594	0.819639
			0.4593	459.3			0.588	0	268	0.660099	0		0.588	1	623	0.809091	1	0.148992														0.595	0.655397		0.595	0.819977
			0.4602	460.2			0.589	0	268	0.660099	0		0.589	0	623	0.809091	0	0.148992														0.596	0.655847		0.596	0.820315
			0.4623	462.3			0.59	0	268	0.660099	0		0.59	0	623	0.809091	0	0.148992														0.597	0.656296		0.597	0.820651
			0.4625	462.5			0.591	0	268	0.660099	0		0.591	0	623	0.809091	0	0.148992														0.598	0.656745		0.598	0.820986
			0.4759	475.9			0.592	1	269	0.662562	1		0.592	0	623	0.809091	0	0.146529														0.599	0.657192		0.599	0.821321
			0.477	477			0.593	0	269	0.662562	0		0.593	0	623	0.809091	0	0.146529														0.6	0.657639		0.6	0.821654
			0.4789	478.9			0.594	0	269	0.662562	0		0.594	1	624	0.81039	1	0.147828														0.601	0.658085		0.601	0.821987
			0.4798	479.8			0.595	0	269	0.662562	0		0.595	1	625	0.811688	1	0.149127														0.602	0.65853		0.602	0.822318
			0.4819	481.9			0.596	0	269	0.662562	0		0.596	1	626	0.812987	1	0.150425														0.603	0.658974		0.603	0.822649
			0.4839	483.9			0.597	0	269	0.662562	0		0.597	0	626	0.812987	0	0.150425														0.604	0.659418		0.604	0.822978
			0.4843	484.3			0.598	0	269	0.662562	0		0.598	0	626	0.812987	0	0.150425														0.605	0.65986		0.605	0.823307
			0.4873	487.3			0.599	1	270	0.665025	1		0.599	1	627	0.814286	1	0.149261														0.606	0.660302		0.606	0.823635
			0.5019	501.9			0.6	0	270	0.665025	0		0.6	1	628	0.815584	1	0.15056														0.607	0.660743		0.607	0.823961
			0.5104	510.4			0.601	0	270	0.665025	0		0.601	0	628	0.815584	0	0.15056														0.608	0.661183		0.608	0.824287
			0.5122	512.2			0.602	0	270	0.665025	0		0.602	1	629	0.816883	1	0.151858														0.609	0.661622		0.609	0.824612
			0.5142	514.2			0.603	0	270	0.665025	0		0.603	1	630	0.818182	1	0.153157														0.61	0.662061		0.61	0.824936
			0.5191	519.1			0.604	0	270	0.665025	0		0.604	0	630	0.818182	0	0.153157														0.611	0.662498		0.611	0.825259
			0.5255	525.5			0.605	0	270	0.665025	0		0.605	1	631	0.819481	1	0.154456														0.612	0.662935		0.612	0.825581
			0.5367	536.7			0.606	0	270	0.665025	0		0.606	0	631	0.819481	0	0.154456														0.613	0.663371		0.613	0.825902
			0.5418	541.8			0.607	0	270	0.665025	0		0.607	0	631	0.819481	0	0.154456														0.614	0.663806		0.614	0.826223
			0.5432	543.2			0.608	1	271	0.667488	1		0.608	0	631	0.819481	0	0.151993														0.615	0.664241		0.615	0.826542
			0.5468	546.8			0.609	0	271	0.667488	0		0.609	0	631	0.819481	0	0.151993														0.616	0.664675		0.616	0.826861
			0.5529	552.9			0.61	0	271	0.667488	0		0.61	1	632	0.820779	1	0.153292														0.617	0.665107		0.617	0.827178
			0.5549	554.9			0.611	0	271	0.667488	0		0.611	0	632	0.820779	0	0.153292														0.618	0.66554		0.618	0.827495
			0.5555	555.5			0.612	0	271	0.667488	0		0.612	0	632	0.820779	0	0.153292														0.619	0.665971		0.619	0.827811
			0.5604	560.4			0.613	0	271	0.667488	0		0.613	0	632	0.820779	0	0.153292														0.62	0.666401		0.62	0.828126
			0.5616	561.6			0.614	0	271	0.667488	0		0.614	0	632	0.820779	0	0.153292														0.621	0.666831		0.621	0.82844
			0.5617	561.7			0.615	0	271	0.667488	0		0.615	1	633	0.822078	1	0.15459														0.622	0.66726		0.622	0.828753
			0.5629	562.9			0.616	0	271	0.667488	0		0.616	0	633	0.822078	0	0.15459														0.623	0.667688		0.623	0.829065
			0.5705	570.5			0.617	0	271	0.667488	0		0.617	0	633	0.822078	0	0.15459														0.624	0.668116		0.624	0.829377
			0.5711	571.1			0.618	0	271	0.667488	0		0.618	0	633	0.822078	0	0.15459														0.625	0.668542		0.625	0.829687
			0.5775	577.5			0.619	0	271	0.667488	0		0.619	0	633	0.822078	0	0.15459														0.626	0.668968		0.626	0.829997
			0.5829	582.9			0.62	0	271	0.667488	0		0.62	0	633	0.822078	0	0.15459														0.627	0.669393		0.627	0.830306
			0.5837	583.7			0.621	0	271	0.667488	0		0.621	0	633	0.822078	0	0.15459														0.628	0.669817		0.628	0.830614
			0.5879	587.9			0.622	0	271	0.667488	0		0.622	0	633	0.822078	0	0.15459														0.629	0.670241		0.629	0.830921
			0.5931	593.1			0.623	0	271	0.667488	0		0.623	0	633	0.822078	0	0.15459														0.63	0.670664		0.63	0.831227
			0.5947	594.7			0.624	0	271	0.667488	0		0.624	1	634	0.823377	1	0.155889														0.631	0.671086		0.631	0.831533
			0.5958	595.8			0.625	0	271	0.667488	0		0.625	0	634	0.823377	0	0.155889														0.632	0.671507		0.632	0.831838
			0.5984	598.4			0.626	0	271	0.667488	0		0.626	1	635	0.824675	1	0.157188														0.633	0.671928		0.633	0.832141
			0.5992	599.2			0.627	0	271	0.667488	0		0.627	0	635	0.824675	0	0.157188														0.634	0.672347		0.634	0.832444
			0.6019	601.9			0.628	0	271	0.667488	0		0.628	1	636	0.825974	1	0.158486														0.635	0.672766		0.635	0.832746
			0.6021	602.1			0.629	0	271	0.667488	0		0.629	0	636	0.825974	0	0.158486														0.636	0.673185		0.636	0.833048
			0.605	605			0.63	0	271	0.667488	0		0.63	0	636	0.825974	0	0.158486														0.637	0.673602		0.637	0.833348
			0.6095	609.5			0.631	1	272	0.669951	1		0.631	0	636	0.825974	0	0.156023														0.638	0.674019		0.638	0.833648
			0.615	615			0.632	0	272	0.669951	0		0.632	1	637	0.827273	1	0.157322														0.639	0.674435		0.639	0.833947
			0.6235	623.5			0.633	0	272	0.669951	0		0.633	0	637	0.827273	0	0.157322														0.64	0.67485		0.64	0.834245
			0.626	626			0.634	0	272	0.669951	0		0.634	0	637	0.827273	0	0.157322														0.641	0.675265		0.641	0.834542
			0.6276	627.6			0.635	0	272	0.669951	0		0.635	1	638	0.828571	1	0.158621														0.642	0.675679		0.642	0.834838
			0.6319	631.9			0.636	0	272	0.669951	0		0.636	0	638	0.828571	0	0.158621														0.643	0.676092		0.643	0.835134
			0.6347	634.7			0.637	0	272	0.669951	0		0.637	0	638	0.828571	0	0.158621														0.644	0.676504		0.644	0.835429
			0.6428	642.8			0.638	0	272	0.669951	0		0.638	0	638	0.828571	0	0.158621														0.645	0.676916		0.645	0.835723
			0.6467	646.7			0.639	0	272	0.669951	0		0.639	0	638	0.828571	0	0.158621														0.646	0.677327		0.646	0.836016
			0.6483	648.3			0.64	0	272	0.669951	0		0.64	0	638	0.828571	0	0.158621														0.647	0.677737		0.647	0.836309
			0.6515	651.5			0.641	0	272	0.669951	0		0.641	0	638	0.828571	0	0.158621														0.648	0.678146		0.648	0.8366
			0.6532	653.2			0.642	0	272	0.669951	0		0.642	0	638	0.828571	0	0.158621														0.649	0.678555		0.649	0.836891
			0.6537	653.7			0.643	0	272	0.669951	0		0.643	1	639	0.82987	1	0.159919														0.65	0.678963		0.65	0.837181
			0.6646	664.6			0.644	0	272	0.669951	0		0.644	0	639	0.82987	0	0.159919														0.651	0.67937		0.651	0.837471
			0.6711	671.1			0.645	0	272	0.669951	0		0.645	0	639	0.82987	0	0.159919														0.652	0.679777		0.652	0.837759
			0.6711	671.1			0.646	0	272	0.669951	0		0.646	0	639	0.82987	0	0.159919														0.653	0.680183		0.653	0.838047
			0.6715	671.5			0.647	0	272	0.669951	0		0.647	1	640	0.831169	1	0.161218														0.654	0.680588		0.654	0.838334
			0.6725	672.5			0.648	0	272	0.669951	0		0.648	0	640	0.831169	0	0.161218														0.655	0.680993		0.655	0.83862
			0.6753	675.3			0.649	0	272	0.669951	0		0.649	1	641	0.832468	1	0.162517														0.656	0.681396		0.656	0.838906
			0.6807	680.7			0.65	0	272	0.669951	0		0.65	0	641	0.832468	0	0.162517														0.657	0.681799		0.657	0.839191
			0.6846	684.6			0.651	0	272	0.669951	0		0.651	0	641	0.832468	0	0.162517														0.658	0.682202		0.658	0.839475
			0.6861	686.1			0.652	0	272	0.669951	0		0.652	1	642	0.833766	1	0.163815														0.659	0.682604		0.659	0.839758
			0.6875	687.5			0.653	1	273	0.672414	1		0.653	0	642	0.833766	0	0.161352														0.66	0.683005		0.66	0.84004
			0.6905	690.5			0.654	1	274	0.674877	1		0.654	2	644	0.836364	1	0.161487														0.661	0.683405		0.661	0.840322
			0.6906	690.6			0.655	0	274	0.674877	0		0.655	0	644	0.836364	0	0.161487														0.662	0.683805		0.662	0.840603
			0.6938	693.8			0.656	0	274	0.674877	0		0.656	0	644	0.836364	0	0.161487														0.663	0.684203		0.663	0.840883
			0.6939	693.9			0.657	0	274	0.674877	0		0.657	0	644	0.836364	0	0.161487														0.664	0.684602		0.664	0.841163
			0.7061	706.1			0.658	1	275	0.67734	1		0.658	0	644	0.836364	0	0.159024														0.665	0.684999		0.665	0.841442
			0.707	707			0.659	0	275	0.67734	0		0.659	0	644	0.836364	0	0.159024														0.666	0.685396		0.666	0.84172
			0.7204	720.4			0.66	0	275	0.67734	0		0.66	0	644	0.836364	0	0.159024														0.667	0.685792		0.667	0.841997
			0.7312	731.2			0.661	0	275	0.67734	0		0.661	0	644	0.836364	0	0.159024														0.668	0.686188		0.668	0.842274
			0.7357	735.7			0.662	0	275	0.67734	0		0.662	0	644	0.836364	0	0.159024														0.669	0.686583		0.669	0.84255
			0.7369	736.9			0.663	0	275	0.67734	0		0.663	0	644	0.836364	0	0.159024														0.67	0.686977		0.67	0.842825
			0.7392	739.2			0.664	2	277	0.682266	1		0.664	0	644	0.836364	0	0.154098														0.671	0.68737		0.671	0.8431
			0.7403	740.3			0.665	0	277	0.682266	0		0.665	1	645	0.837662	1	0.155396														0.672	0.687763		0.672	0.843374
			0.7419	741.9			0.666	0	277	0.682266	0		0.666	0	645	0.837662	0	0.155396														0.673	0.688155		0.673	0.843647
			0.745	745			0.667	0	277	0.682266	0		0.667	0	645	0.837662	0	0.155396														0.674	0.688547		0.674	0.843919
			0.7464	746.4			0.668	1	278	0.684729	1		0.668	0	645	0.837662	0	0.152933														0.675	0.688938		0.675	0.844191
			0.7643	764.3			0.669	1	279	0.687192	1		0.669	0	645	0.837662	0	0.15047														0.676	0.689328		0.676	0.844462
			0.7658	765.8			0.67	0	279	0.687192	0		0.67	0	645	0.837662	0	0.15047														0.677	0.689717		0.677	0.844732
			0.7767	776.7			0.671	0	279	0.687192	0		0.671	0	645	0.837662	0	0.15047														0.678	0.690106		0.678	0.845002
			0.7775	777.5			0.672	0	279	0.687192	0		0.672	3	648	0.841558	1	0.154366														0.679	0.690494		0.679	0.845271
			0.7792	779.2			0.673	1	280	0.689655	1		0.673	1	649	0.842857	1	0.153202														0.68	0.690882		0.68	0.845539
			0.8009	800.9			0.674	0	280	0.689655	0		0.674	0	649	0.842857	0	0.153202														0.681	0.691269		0.681	0.845806
			0.8016	801.6			0.675	0	280	0.689655	0		0.675	0	649	0.842857	0	0.153202														0.682	0.691655		0.682	0.846073
			0.8097	809.7			0.676	1	281	0.692118	1		0.676	1	650	0.844156	1	0.152038														0.683	0.692041		0.683	0.846339
			0.8177	817.7			0.677	0	281	0.692118	0		0.677	0	650	0.844156	0	0.152038														0.684	0.692426		0.684	0.846605
			0.8226	822.6			0.678	0	281	0.692118	0		0.678	0	650	0.844156	0	0.152038														0.685	0.69281		0.685	0.84687
			0.8259	825.9			0.679	0	281	0.692118	0		0.679	0	650	0.844156	0	0.152038														0.686	0.693194		0.686	0.847134
			0.8281	828.1			0.68	0	281	0.692118	0		0.68	0	650	0.844156	0	0.152038														0.687	0.693577		0.687	0.847397
			0.8371	837.1			0.681	1	282	0.694581	1		0.681	1	651	0.845455	1	0.150873														0.688	0.693959		0.688	0.84766
			0.8421	842.1			0.682	0	282	0.694581	0		0.682	0	651	0.845455	0	0.150873														0.689	0.694341		0.689	0.847922
			0.8528	852.8			0.683	0	282	0.694581	0		0.683	0	651	0.845455	0	0.150873														0.69	0.694722		0.69	0.848184
			0.8637	863.7			0.684	0	282	0.694581	0		0.684	0	651	0.845455	0	0.150873														0.691	0.695102		0.691	0.848445
			0.8671	867.1			0.685	0	282	0.694581	0		0.685	1	652	0.846753	1	0.152172														0.692	0.695482		0.692	0.848705
			0.8722	872.2			0.686	0	282	0.694581	0		0.686	0	652	0.846753	0	0.152172														0.693	0.695861		0.693	0.848965
			0.8764	876.4			0.687	0	282	0.694581	0		0.687	1	653	0.848052	1	0.153471														0.694	0.69624		0.694	0.849224
			0.8816	881.6			0.688	0	282	0.694581	0		0.688	1	654	0.849351	1	0.154769														0.695	0.696618		0.695	0.849482
			0.884	884			0.689	0	282	0.694581	0		0.689	0	654	0.849351	0	0.154769														0.696	0.696995		0.696	0.849739
			0.8856	885.6			0.69	0	282	0.694581	0		0.69	0	654	0.849351	0	0.154769														0.697	0.697372		0.697	0.849996
			0.9163	916.3			0.691	0	282	0.694581	0		0.691	2	656	0.851948	1	0.157367														0.698	0.697748		0.698	0.850253
			0.9262	926.2			0.692	1	283	0.697044	1		0.692	0	656	0.851948	0	0.154904														0.699	0.698124		0.699	0.850508
			0.9361	936.1			0.693	0	283	0.697044	0		0.693	0	656	0.851948	0	0.154904														0.7	0.698498		0.7	0.850763
			0.9559	955.9			0.694	0	283	0.697044	0		0.694	2	658	0.854545	1	0.157501														0.701	0.698873		0.701	0.851018
			0.9566	956.6			0.695	0	283	0.697044	0		0.695	0	658	0.854545	0	0.157501														0.702	0.699246		0.702	0.851272
			0.9576	957.6			0.696	0	283	0.697044	0		0.696	0	658	0.854545	0	0.157501														0.703	0.699619		0.703	0.851525
			0.9774	977.4			0.697	2	285	0.70197	1		0.697	0	658	0.854545	0	0.152575														0.704	0.699992		0.704	0.851778
			0.9803	980.3			0.698	0	285	0.70197	0		0.698	0	658	0.854545	0	0.152575														0.705	0.700363		0.705	0.852029
			0.9872	987.2			0.699	0	285	0.70197	0		0.699	0	658	0.854545	0	0.152575														0.706	0.700735		0.706	0.852281
			0.9884	988.4			0.7	0	285	0.70197	0		0.7	0	658	0.854545	0	0.152575														0.707	0.701105		0.707	0.852531
			0.9946	994.6			0.701	0	285	0.70197	0		0.701	0	658	0.854545	0	0.152575														0.708	0.701475		0.708	0.852782
			1.0069	1006.9			0.702	0	285	0.70197	0		0.702	0	658	0.854545	0	0.152575														0.709	0.701844		0.709	0.853031
			1.0099	1009.9			0.703	0	285	0.70197	0		0.703	0	658	0.854545	0	0.152575														0.71	0.702213		0.71	0.85328
			1.0242	1024.2			0.704	0	285	0.70197	0		0.704	0	658	0.854545	0	0.152575														0.711	0.702581		0.711	0.853528
			1.0274	1027.4			0.705	0	285	0.70197	0		0.705	0	658	0.854545	0	0.152575														0.712	0.702949		0.712	0.853776
			1.0366	1036.6			0.706	0	285	0.70197	0		0.706	0	658	0.854545	0	0.152575														0.713	0.703316		0.713	0.854023
			1.0366	1036.6			0.707	0	285	0.70197	0		0.707	2	660	0.857143	1	0.155172														0.714	0.703682		0.714	0.854269
			1.0588	1058.8			0.708	0	285	0.70197	0		0.708	0	660	0.857143	0	0.155172														0.715	0.704048		0.715	0.854515
			1.0776	1077.6			0.709	0	285	0.70197	0		0.709	0	660	0.857143	0	0.155172														0.716	0.704413		0.716	0.854761
			1.1013	1101.3			0.71	0	285	0.70197	0		0.71	0	660	0.857143	0	0.155172														0.717	0.704778		0.717	0.855005
			1.1077	1107.7			0.711	0	285	0.70197	0		0.711	0	660	0.857143	0	0.155172														0.718	0.705142		0.718	0.855249
			1.1282	1128.2			0.712	0	285	0.70197	0		0.712	0	660	0.857143	0	0.155172														0.719	0.705505		0.719	0.855493
			1.1449	1144.9			0.713	0	285	0.70197	0		0.713	0	660	0.857143	0	0.155172														0.72	0.705868		0.72	0.855736
			1.1508	1150.8			0.714	0	285	0.70197	0		0.714	0	660	0.857143	0	0.155172														0.721	0.70623		0.721	0.855978
			1.1523	1152.3			0.715	0	285	0.70197	0		0.715	0	660	0.857143	0	0.155172														0.722	0.706592		0.722	0.85622
			1.1664	1166.4			0.716	0	285	0.70197	0		0.716	0	660	0.857143	0	0.155172														0.723	0.706953		0.723	0.856461
			1.1976	1197.6			0.717	0	285	0.70197	0		0.717	0	660	0.857143	0	0.155172														0.724	0.707314		0.724	0.856702
			1.1979	1197.9			0.718	0	285	0.70197	0		0.718	0	660	0.857143	0	0.155172														0.725	0.707674		0.725	0.856942
			1.2444	1244.4			0.719	0	285	0.70197	0		0.719	0	660	0.857143	0	0.155172														0.726	0.708033		0.726	0.857181
			1.2458	1245.8			0.72	0	285	0.70197	0		0.72	0	660	0.857143	0	0.155172														0.727	0.708392		0.727	0.85742
			1.2625	1262.5			0.721	0	285	0.70197	0		0.721	1	661	0.858442	1	0.156471														0.728	0.70875		0.728	0.857658
			1.2642	1264.2			0.722	0	285	0.70197	0		0.722	0	661	0.858442	0	0.156471														0.729	0.709108		0.729	0.857896
			1.2674	1267.4			0.723	0	285	0.70197	0		0.723	0	661	0.858442	0	0.156471														0.73	0.709465		0.73	0.858133
			1.2832	1283.2			0.724	0	285	0.70197	0		0.724	0	661	0.858442	0	0.156471														0.731	0.709821		0.731	0.85837
			1.3513	1351.3			0.725	0	285	0.70197	0		0.725	0	661	0.858442	0	0.156471														0.732	0.710177		0.732	0.858606
			1.3643	1364.3			0.726	0	285	0.70197	0		0.726	0	661	0.858442	0	0.156471														0.733	0.710533		0.733	0.858841
			1.3784	1378.4			0.727	0	285	0.70197	0		0.727	0	661	0.858442	0	0.156471														0.734	0.710887		0.734	0.859076
			1.3934	1393.4			0.728	0	285	0.70197	0		0.728	0	661	0.858442	0	0.156471														0.735	0.711242		0.735	0.859311
			1.4626	1462.6			0.729	0	285	0.70197	0		0.729	0	661	0.858442	0	0.156471														0.736	0.711595		0.736	0.859545
			1.4691	1469.1			0.73	0	285	0.70197	0		0.73	0	661	0.858442	0	0.156471														0.737	0.711948		0.737	0.859778
			1.4907	1490.7			0.731	1	286	0.704433	1		0.731	0	661	0.858442	0	0.154008														0.738	0.712301		0.738	0.860011
			1.4989	1498.9			0.732	0	286	0.704433	0		0.732	1	662	0.85974	1	0.155307														0.739	0.712653		0.739	0.860243
			1.5084	1508.4			0.733	0	286	0.704433	0		0.733	0	662	0.85974	0	0.155307														0.74	0.713004		0.74	0.860475
			1.5233	1523.3			0.734	0	286	0.704433	0		0.734	0	662	0.85974	0	0.155307														0.741	0.713355		0.741	0.860706
			1.5396	1539.6			0.735	1	287	0.706897	1		0.735	0	662	0.85974	0	0.152844														0.742	0.713706		0.742	0.860936
			1.5876	1587.6			0.736	0	287	0.706897	0		0.736	1	663	0.861039	1	0.154142														0.743	0.714056		0.743	0.861166
			1.5888	1588.8			0.737	0	287	0.706897	0		0.737	1	664	0.862338	1	0.155441														0.744	0.714405		0.744	0.861396
			1.6069	1606.9			0.738	0	287	0.706897	0		0.738	0	664	0.862338	0	0.155441														0.745	0.714754		0.745	0.861625
			1.6316	1631.6			0.739	0	287	0.706897	0		0.739	0	664	0.862338	0	0.155441														0.746	0.715102		0.746	0.861853
			1.6488	1648.8			0.74	0	287	0.706897	0		0.74	1	665	0.863636	1	0.15674														0.747	0.715449		0.747	0.862081
			1.7679	1767.9			0.741	0	287	0.706897	0		0.741	1	666	0.864935	1	0.158039														0.748	0.715796		0.748	0.862309
			1.8303	1830.3			0.742	0	287	0.706897	0		0.742	1	667	0.866234	1	0.159337														0.749	0.716143		0.749	0.862535
			1.8486	1848.6			0.743	0	287	0.706897	0		0.743	0	667	0.866234	0	0.159337														0.75	0.716489		0.75	0.862762
			1.867	1867			0.744	0	287	0.706897	0		0.744	0	667	0.866234	0	0.159337														0.751	0.716834		0.751	0.862988
			1.8744	1874.4			0.745	1	288	0.70936	1		0.745	1	668	0.867532	1	0.158173														0.752	0.717179		0.752	0.863213
			1.8816	1881.6			0.746	0	288	0.70936	0		0.746	0	668	0.867532	0	0.158173														0.753	0.717524		0.753	0.863438
			1.8841	1884.1			0.747	0	288	0.70936	0		0.747	1	669	0.868831	1	0.159472														0.754	0.717868		0.754	0.863662
			1.9054	1905.4			0.748	1	289	0.711823	1		0.748	0	669	0.868831	0	0.157009														0.755	0.718211		0.755	0.863886
			1.9139	1913.9			0.749	0	289	0.711823	0		0.749	0	669	0.868831	0	0.157009														0.756	0.718554		0.756	0.864109
			1.9365	1936.5			0.75	1	290	0.714286	1		0.75	0	669	0.868831	0	0.154545														0.757	0.718896		0.757	0.864332
			2.0031	2003.1			0.751	0	290	0.714286	0		0.751	0	669	0.868831	0	0.154545														0.758	0.719238		0.758	0.864554
			2.0247	2024.7			0.752	0	290	0.714286	0		0.752	0	669	0.868831	0	0.154545														0.759	0.719579		0.759	0.864776
			2.0952	2095.2			0.753	0	290	0.714286	0		0.753	0	669	0.868831	0	0.154545														0.76	0.71992		0.76	0.864997
			2.1985	2198.5			0.754	0	290	0.714286	0		0.754	0	669	0.868831	0	0.154545														0.761	0.72026		0.761	0.865218
			2.3658	2365.8			0.755	0	290	0.714286	0		0.755	0	669	0.868831	0	0.154545														0.762	0.720599		0.762	0.865438
			2.3799	2379.9			0.756	1	291	0.716749	1		0.756	0	669	0.868831	0	0.152082														0.763	0.720938		0.763	0.865658
			2.3814	2381.4			0.757	0	291	0.716749	0		0.757	0	669	0.868831	0	0.152082														0.764	0.721277		0.764	0.865877
			2.5238	2523.8			0.758	0	291	0.716749	0		0.758	0	669	0.868831	0	0.152082														0.765	0.721615		0.765	0.866096
			2.6336	2633.6			0.759	1	292	0.719212	1		0.759	0	669	0.868831	0	0.149619														0.766	0.721953		0.766	0.866314
			2.6528	2652.8			0.76	0	292	0.719212	0		0.76	0	669	0.868831	0	0.149619														0.767	0.72229		0.767	0.866532
			2.8477	2847.7			0.761	0	292	0.719212	0		0.761	0	669	0.868831	0	0.149619														0.768	0.722626		0.768	0.866749
			2.8726	2872.6			0.762	0	292	0.719212	0		0.762	0	669	0.868831	0	0.149619														0.769	0.722962		0.769	0.866966
			2.8863	2886.3			0.763	0	292	0.719212	0		0.763	0	669	0.868831	0	0.149619														0.77	0.723298		0.77	0.867182
			3.4888	3488.8			0.764	0	292	0.719212	0		0.764	0	669	0.868831	0	0.149619														0.771	0.723633		0.771	0.867398
			3.5319	3531.9			0.765	0	292	0.719212	0		0.765	1	670	0.87013	1	0.150918														0.772	0.723967		0.772	0.867613
			3.7985	3798.5			0.766	0	292	0.719212	0		0.766	1	671	0.871429	1	0.152217														0.773	0.724301		0.773	0.867828
			3.9454	3945.4			0.767	0	292	0.719212	0		0.767	0	671	0.871429	0	0.152217														0.774	0.724635		0.774	0.868042
			5.5443	5544.3			0.768	0	292	0.719212	0		0.768	0	671	0.871429	0	0.152217														0.775	0.724967		0.775	0.868256
			9.5001	9500.1			0.769	0	292	0.719212	0		0.769	0	671	0.871429	0	0.152217														0.776	0.7253		0.776	0.86847
							0.77	0	292	0.719212	0		0.77	0	671	0.871429	0	0.152217														0.777	0.725632		0.777	0.868683
							0.771	0	292	0.719212	0		0.771	0	671	0.871429	0	0.152217														0.778	0.725963		0.778	0.868895
							0.772	0	292	0.719212	0		0.772	0	671	0.871429	0	0.152217														0.779	0.726294		0.779	0.869107
							0.773	0	292	0.719212	0		0.773	0	671	0.871429	0	0.152217														0.78	0.726625		0.78	0.869319
							0.774	0	292	0.719212	0		0.774	0	671	0.871429	0	0.152217														0.781	0.726954		0.781	0.86953
							0.775	0	292	0.719212	0		0.775	0	671	0.871429	0	0.152217														0.782	0.727284		0.782	0.86974
							0.776	0	292	0.719212	0		0.776	0	671	0.871429	0	0.152217														0.783	0.727613		0.783	0.86995
							0.777	0	292	0.719212	0		0.777	1	672	0.872727	1	0.153515														0.784	0.727941		0.784	0.87016
							0.778	0	292	0.719212	0		0.778	1	673	0.874026	1	0.154814														0.785	0.728269		0.785	0.870369
							0.779	0	292	0.719212	0		0.779	0	673	0.874026	0	0.154814														0.786	0.728597		0.786	0.870578
							0.78	0	292	0.719212	0		0.78	1	674	0.875325	1	0.156113														0.787	0.728924		0.787	0.870786
							0.781	1	293	0.721675	1		0.781	0	674	0.875325	0	0.15365														0.788	0.72925		0.788	0.870994
							0.782	0	293	0.721675	0		0.782	0	674	0.875325	0	0.15365														0.789	0.729576		0.789	0.871201
							0.783	0	293	0.721675	0		0.783	0	674	0.875325	0	0.15365														0.79	0.729901		0.79	0.871408
							0.784	1	294	0.724138	1		0.784	0	674	0.875325	0	0.151187														0.791	0.730226		0.791	0.871615
							0.785	1	295	0.726601	1		0.785	0	674	0.875325	0	0.148724														0.792	0.730551		0.792	0.871821
							0.786	0	295	0.726601	0		0.786	0	674	0.875325	0	0.148724														0.793	0.730875		0.793	0.872026
							0.787	0	295	0.726601	0		0.787	0	674	0.875325	0	0.148724														0.794	0.731199		0.794	0.872232
							0.788	0	295	0.726601	0		0.788	0	674	0.875325	0	0.148724														0.795	0.731522		0.795	0.872436
							0.789	0	295	0.726601	0		0.789	0	674	0.875325	0	0.148724														0.796	0.731844		0.796	0.872641
							0.79	0	295	0.726601	0		0.79	0	674	0.875325	0	0.148724														0.797	0.732166		0.797	0.872844
							0.791	0	295	0.726601	0		0.791	0	674	0.875325	0	0.148724														0.798	0.732488		0.798	0.873048
							0.792	0	295	0.726601	0		0.792	0	674	0.875325	0	0.148724														0.799	0.732809		0.799	0.873251
							0.793	1	296	0.729064	1		0.793	0	674	0.875325	0	0.146261														0.8	0.73313		0.8	0.873453
							0.794	0	296	0.729064	0		0.794	0	674	0.875325	0	0.146261														0.801	0.73345		0.801	0.873655
							0.795	0	296	0.729064	0		0.795	0	674	0.875325	0	0.146261														0.802	0.733769		0.802	0.873857
							0.796	0	296	0.729064	0		0.796	0	674	0.875325	0	0.146261														0.803	0.734089		0.803	0.874058
							0.797	0	296	0.729064	0		0.797	0	674	0.875325	0	0.146261														0.804	0.734407		0.804	0.874259
							0.798	0	296	0.729064	0		0.798	0	674	0.875325	0	0.146261														0.805	0.734726		0.805	0.874459
							0.799	0	296	0.729064	0		0.799	0	674	0.875325	0	0.146261														0.806	0.735044		0.806	0.874659
							0.8	0	296	0.729064	0		0.8	0	674	0.875325	0	0.146261														0.807	0.735361		0.807	0.874858
							0.801	0	296	0.729064	0		0.801	1	675	0.876623	1	0.147559														0.808	0.735678		0.808	0.875058
							0.802	0	296	0.729064	0		0.802	1	676	0.877922	1	0.148858														0.809	0.735994		0.809	0.875256
							0.803	0	296	0.729064	0		0.803	0	676	0.877922	0	0.148858														0.81	0.73631		0.81	0.875454
							0.804	0	296	0.729064	0		0.804	0	676	0.877922	0	0.148858														0.811	0.736626		0.811	0.875652
							0.805	0	296	0.729064	0		0.805	0	676	0.877922	0	0.148858														0.812	0.736941		0.812	0.87585
							0.806	0	296	0.729064	0		0.806	0	676	0.877922	0	0.148858														0.813	0.737255		0.813	0.876046
							0.807	0	296	0.729064	0		0.807	0	676	0.877922	0	0.148858														0.814	0.737569		0.814	0.876243
							0.808	0	296	0.729064	0		0.808	0	676	0.877922	0	0.148858														0.815	0.737883		0.815	0.876439
							0.809	0	296	0.729064	0		0.809	0	676	0.877922	0	0.148858														0.816	0.738196		0.816	0.876635
							0.81	0	296	0.729064	0		0.81	1	677	0.879221	1	0.150157														0.817	0.738509		0.817	0.87683
							0.811	0	296	0.729064	0		0.811	0	677	0.879221	0	0.150157														0.818	0.738821		0.818	0.877025
							0.812	0	296	0.729064	0		0.812	0	677	0.879221	0	0.150157														0.819	0.739133		0.819	0.877219
							0.813	0	296	0.729064	0		0.813	0	677	0.879221	0	0.150157														0.82	0.739444		0.82	0.877413
							0.814	0	296	0.729064	0		0.814	0	677	0.879221	0	0.150157														0.821	0.739755		0.821	0.877607
							0.815	0	296	0.729064	0		0.815	0	677	0.879221	0	0.150157														0.822	0.740065		0.822	0.8778
							0.816	1	297	0.731527	1		0.816	0	677	0.879221	0	0.147694														0.823	0.740375		0.823	0.877993
							0.817	0	297	0.731527	0		0.817	0	677	0.879221	0	0.147694														0.824	0.740685		0.824	0.878186
							0.818	0	297	0.731527	0		0.818	1	678	0.880519	1	0.148992														0.825	0.740994		0.825	0.878378
							0.819	0	297	0.731527	0		0.819	0	678	0.880519	0	0.148992														0.826	0.741303		0.826	0.878569
							0.82	0	297	0.731527	0		0.82	0	678	0.880519	0	0.148992														0.827	0.741611		0.827	0.878761
							0.821	0	297	0.731527	0		0.821	0	678	0.880519	0	0.148992														0.828	0.741919		0.828	0.878951
							0.822	0	297	0.731527	0		0.822	0	678	0.880519	0	0.148992														0.829	0.742226		0.829	0.879142
							0.823	0	297	0.731527	0		0.823	1	679	0.881818	1	0.150291														0.83	0.742533		0.83	0.879332
							0.824	0	297	0.731527	0		0.824	0	679	0.881818	0	0.150291														0.831	0.742839		0.831	0.879522
							0.825	0	297	0.731527	0		0.825	0	679	0.881818	0	0.150291														0.832	0.743145		0.832	0.879711
							0.826	0	297	0.731527	0		0.826	1	680	0.883117	1	0.15159														0.833	0.743451		0.833	0.8799
							0.827	0	297	0.731527	0		0.827	0	680	0.883117	0	0.15159														0.834	0.743756		0.834	0.880088
							0.828	0	297	0.731527	0		0.828	0	680	0.883117	0	0.15159														0.835	0.74406		0.835	0.880276
							0.829	0	297	0.731527	0		0.829	1	681	0.884416	1	0.152888														0.836	0.744364		0.836	0.880464
							0.83	0	297	0.731527	0		0.83	0	681	0.884416	0	0.152888														0.837	0.744668		0.837	0.880651
							0.831	0	297	0.731527	0		0.831	0	681	0.884416	0	0.152888														0.838	0.744971		0.838	0.880838
							0.832	1	298	0.73399	1		0.832	0	681	0.884416	0	0.150425														0.839	0.745274		0.839	0.881025
							0.833	0	298	0.73399	0		0.833	0	681	0.884416	0	0.150425														0.84	0.745577		0.84	0.881211
							0.834	0	298	0.73399	0		0.834	0	681	0.884416	0	0.150425														0.841	0.745879		0.841	0.881397
							0.835	0	298	0.73399	0		0.835	0	681	0.884416	0	0.150425														0.842	0.74618		0.842	0.881582
							0.836	0	298	0.73399	0		0.836	0	681	0.884416	0	0.150425														0.843	0.746482		0.843	0.881767
							0.837	0	298	0.73399	0		0.837	0	681	0.884416	0	0.150425														0.844	0.746782		0.844	0.881952
							0.838	0	298	0.73399	0		0.838	1	682	0.885714	1	0.151724														0.845	0.747083		0.845	0.882136
							0.839	0	298	0.73399	0		0.839	0	682	0.885714	0	0.151724														0.846	0.747382		0.846	0.88232
							0.84	0	298	0.73399	0		0.84	0	682	0.885714	0	0.151724														0.847	0.747682		0.847	0.882503
							0.841	1	299	0.736453	1		0.841	0	682	0.885714	0	0.149261														0.848	0.747981		0.848	0.882687
							0.842	1	300	0.738916	1		0.842	0	682	0.885714	0	0.146798														0.849	0.748279		0.849	0.882869
							0.843	0	300	0.738916	0		0.843	1	683	0.887013	1	0.148097														0.85	0.748577		0.85	0.883052
							0.844	0	300	0.738916	0		0.844	0	683	0.887013	0	0.148097														0.851	0.748875		0.851	0.883234
							0.845	1	301	0.741379	1		0.845	0	683	0.887013	0	0.145634														0.852	0.749172		0.852	0.883415
							0.846	0	301	0.741379	0		0.846	0	683	0.887013	0	0.145634														0.853	0.749469		0.853	0.883597
							0.847	0	301	0.741379	0		0.847	0	683	0.887013	0	0.145634														0.854	0.749766		0.854	0.883778
							0.848	0	301	0.741379	0		0.848	0	683	0.887013	0	0.145634														0.855	0.750062		0.855	0.883958
							0.849	1	302	0.743842	1		0.849	0	683	0.887013	0	0.143171														0.856	0.750357		0.856	0.884138
							0.85	0	302	0.743842	0		0.85	0	683	0.887013	0	0.143171														0.857	0.750653		0.857	0.884318
							0.851	0	302	0.743842	0		0.851	0	683	0.887013	0	0.143171														0.858	0.750947		0.858	0.884498
							0.852	0	302	0.743842	0		0.852	0	683	0.887013	0	0.143171														0.859	0.751242		0.859	0.884677
							0.853	0	302	0.743842	0		0.853	1	684	0.888312	1	0.144469														0.86	0.751536		0.86	0.884856
							0.854	0	302	0.743842	0		0.854	0	684	0.888312	0	0.144469														0.861	0.751829		0.861	0.885034
							0.855	0	302	0.743842	0		0.855	0	684	0.888312	0	0.144469														0.862	0.752122		0.862	0.885212
							0.856	1	303	0.746305	1		0.856	0	684	0.888312	0	0.142006														0.863	0.752415		0.863	0.88539
							0.857	0	303	0.746305	0		0.857	0	684	0.888312	0	0.142006														0.864	0.752707		0.864	0.885567
							0.858	0	303	0.746305	0		0.858	0	684	0.888312	0	0.142006														0.865	0.752999		0.865	0.885744
							0.859	0	303	0.746305	0		0.859	0	684	0.888312	0	0.142006														0.866	0.75329		0.866	0.885921
							0.86	1	304	0.748768	1		0.86	0	684	0.888312	0	0.139543														0.867	0.753582		0.867	0.886097
							0.861	0	304	0.748768	0		0.861	0	684	0.888312	0	0.139543														0.868	0.753872		0.868	0.886273
							0.862	0	304	0.748768	0		0.862	0	684	0.888312	0	0.139543														0.869	0.754162		0.869	0.886449
							0.863	0	304	0.748768	0		0.863	0	684	0.888312	0	0.139543														0.87	0.754452		0.87	0.886624
							0.864	0	304	0.748768	0		0.864	1	685	0.88961	1	0.140842														0.871	0.754742		0.871	0.886799
							0.865	0	304	0.748768	0		0.865	0	685	0.88961	0	0.140842														0.872	0.755031		0.872	0.886973
							0.866	0	304	0.748768	0		0.866	0	685	0.88961	0	0.140842														0.873	0.755319		0.873	0.887148
							0.867	0	304	0.748768	0		0.867	0	685	0.88961	0	0.140842														0.874	0.755607		0.874	0.887321
							0.868	0	304	0.748768	0		0.868	1	686	0.890909	1	0.142141														0.875	0.755895		0.875	0.887495
							0.869	0	304	0.748768	0		0.869	0	686	0.890909	0	0.142141														0.876	0.756183		0.876	0.887668
							0.87	1	305	0.751232	1		0.87	0	686	0.890909	0	0.139678														0.877	0.756469		0.877	0.887841
							0.871	0	305	0.751232	0		0.871	0	686	0.890909	0	0.139678														0.878	0.756756		0.878	0.888013
							0.872	0	305	0.751232	0		0.872	0	686	0.890909	0	0.139678														0.879	0.757042		0.879	0.888186
							0.873	0	305	0.751232	0		0.873	1	687	0.892208	1	0.140976														0.88	0.757328		0.88	0.888357
							0.874	0	305	0.751232	0		0.874	0	687	0.892208	0	0.140976														0.881	0.757613		0.881	0.888529
							0.875	1	306	0.753695	1		0.875	0	687	0.892208	0	0.138513														0.882	0.757898		0.882	0.8887
							0.876	0	306	0.753695	0		0.876	0	687	0.892208	0	0.138513														0.883	0.758183		0.883	0.888871
							0.877	0	306	0.753695	0		0.877	1	688	0.893506	1	0.139812														0.884	0.758467		0.884	0.889041
							0.878	0	306	0.753695	0		0.878	0	688	0.893506	0	0.139812														0.885	0.758751		0.885	0.889211
							0.879	0	306	0.753695	0		0.879	0	688	0.893506	0	0.139812														0.886	0.759034		0.886	0.889381
							0.88	0	306	0.753695	0		0.88	0	688	0.893506	0	0.139812														0.887	0.759317		0.887	0.889551
							0.881	0	306	0.753695	0		0.881	0	688	0.893506	0	0.139812														0.888	0.7596		0.888	0.88972
							0.882	0	306	0.753695	0		0.882	1	689	0.894805	1	0.141111														0.889	0.759882		0.889	0.889889
							0.883	0	306	0.753695	0		0.883	0	689	0.894805	0	0.141111														0.89	0.760164		0.89	0.890057
							0.884	0	306	0.753695	0		0.884	1	690	0.896104	1	0.142409														0.891	0.760445		0.891	0.890225
							0.885	0	306	0.753695	0		0.885	0	690	0.896104	0	0.142409														0.892	0.760726		0.892	0.890393
							0.886	0	306	0.753695	0		0.886	1	691	0.897403	1	0.143708														0.893	0.761007		0.893	0.890561
							0.887	0	306	0.753695	0		0.887	0	691	0.897403	0	0.143708														0.894	0.761287		0.894	0.890728
							0.888	0	306	0.753695	0		0.888	0	691	0.897403	0	0.143708														0.895	0.761567		0.895	0.890895
							0.889	0	306	0.753695	0		0.889	0	691	0.897403	0	0.143708														0.896	0.761847		0.896	0.891061
							0.89	0	306	0.753695	0		0.89	0	691	0.897403	0	0.143708														0.897	0.762126		0.897	0.891228
							0.891	0	306	0.753695	0		0.891	0	691	0.897403	0	0.143708														0.898	0.762405		0.898	0.891394
							0.892	0	306	0.753695	0		0.892	0	691	0.897403	0	0.143708														0.899	0.762683		0.899	0.891559
							0.893	1	307	0.756158	1		0.893	0	691	0.897403	0	0.141245														0.9	0.762961		0.9	0.891725
							0.894	0	307	0.756158	0		0.894	0	691	0.897403	0	0.141245														0.901	0.763238		0.901	0.891889
							0.895	0	307	0.756158	0		0.895	0	691	0.897403	0	0.141245														0.902	0.763516		0.902	0.892054
							0.896	0	307	0.756158	0		0.896	0	691	0.897403	0	0.141245														0.903	0.763792		0.903	0.892218
							0.897	0	307	0.756158	0		0.897	0	691	0.897403	0	0.141245														0.904	0.764069		0.904	0.892383
							0.898	2	309	0.761084	1		0.898	0	691	0.897403	0	0.136319														0.905	0.764345		0.905	0.892546
							0.899	0	309	0.761084	0		0.899	0	691	0.897403	0	0.136319														0.906	0.764621		0.906	0.89271
							0.9	0	309	0.761084	0		0.9	0	691	0.897403	0	0.136319														0.907	0.764896		0.907	0.892873
							0.901	0	309	0.761084	0		0.901	0	691	0.897403	0	0.136319														0.908	0.765171		0.908	0.893035
							0.902	0	309	0.761084	0		0.902	0	691	0.897403	0	0.136319														0.909	0.765445		0.909	0.893198
							0.903	0	309	0.761084	0		0.903	0	691	0.897403	0	0.136319														0.91	0.765719		0.91	0.89336
							0.904	0	309	0.761084	0		0.904	0	691	0.897403	0	0.136319														0.911	0.765993		0.911	0.893522
							0.905	0	309	0.761084	0		0.905	0	691	0.897403	0	0.136319														0.912	0.766267		0.912	0.893683
							0.906	0	309	0.761084	0		0.906	0	691	0.897403	0	0.136319														0.913	0.76654		0.913	0.893845
							0.907	0	309	0.761084	0		0.907	0	691	0.897403	0	0.136319														0.914	0.766812		0.914	0.894006
							0.908	0	309	0.761084	0		0.908	0	691	0.897403	0	0.136319														0.915	0.767085		0.915	0.894166
							0.909	0	309	0.761084	0		0.909	0	691	0.897403	0	0.136319														0.916	0.767357		0.916	0.894327
							0.91	0	309	0.761084	0		0.91	0	691	0.897403	0	0.136319														0.917	0.767628		0.917	0.894487
							0.911	0	309	0.761084	0		0.911	0	691	0.897403	0	0.136319														0.918	0.767899		0.918	0.894646
							0.912	0	309	0.761084	0		0.912	0	691	0.897403	0	0.136319														0.919	0.76817		0.919	0.894806
							0.913	0	309	0.761084	0		0.913	0	691	0.897403	0	0.136319														0.92	0.768441		0.92	0.894965
							0.914	0	309	0.761084	0		0.914	0	691	0.897403	0	0.136319														0.921	0.768711		0.921	0.895124
							0.915	0	309	0.761084	0		0.915	0	691	0.897403	0	0.136319														0.922	0.76898		0.922	0.895282
							0.916	0	309	0.761084	0		0.916	0	691	0.897403	0	0.136319														0.923	0.76925		0.923	0.89544
							0.917	0	309	0.761084	0		0.917	1	692	0.898701	1	0.137618														0.924	0.769519		0.924	0.895598
							0.918	0	309	0.761084	0		0.918	0	692	0.898701	0	0.137618														0.925	0.769787		0.925	0.895756
							0.919	0	309	0.761084	0		0.919	0	692	0.898701	0	0.137618														0.926	0.770055		0.926	0.895913
							0.92	0	309	0.761084	0		0.92	0	692	0.898701	0	0.137618														0.927	0.770323		0.927	0.89607
							0.921	0	309	0.761084	0		0.921	0	692	0.898701	0	0.137618														0.928	0.770591		0.928	0.896227
							0.922	1	310	0.763547	1		0.922	0	692	0.898701	0	0.135155														0.929	0.770858		0.929	0.896384
							0.923	1	311	0.76601	1		0.923	0	692	0.898701	0	0.132691														0.93	0.771125		0.93	0.89654
							0.924	0	311	0.76601	0		0.924	0	692	0.898701	0	0.132691														0.931	0.771391		0.931	0.896696
							0.925	0	311	0.76601	0		0.925	0	692	0.898701	0	0.132691														0.932	0.771657		0.932	0.896851
							0.926	1	312	0.768473	1		0.926	0	692	0.898701	0	0.130228														0.933	0.771923		0.933	0.897007
							0.927	0	312	0.768473	0		0.927	1	693	0.9	1	0.131527														0.934	0.772188		0.934	0.897162
							0.928	0	312	0.768473	0		0.928	0	693	0.9	0	0.131527														0.935	0.772453		0.935	0.897316
							0.929	0	312	0.768473	0		0.929	0	693	0.9	0	0.131527														0.936	0.772718		0.936	0.897471
							0.93	0	312	0.768473	0		0.93	0	693	0.9	0	0.131527														0.937	0.772982		0.937	0.897625
							0.931	0	312	0.768473	0		0.931	0	693	0.9	0	0.131527														0.938	0.773246		0.938	0.897779
							0.932	0	312	0.768473	0		0.932	0	693	0.9	0	0.131527														0.939	0.77351		0.939	0.897932
							0.933	0	312	0.768473	0		0.933	0	693	0.9	0	0.131527														0.94	0.773773		0.94	0.898086
							0.934	1	313	0.770936	1		0.934	0	693	0.9	0	0.129064														0.941	0.774036		0.941	0.898239
							0.935	0	313	0.770936	0		0.935	0	693	0.9	0	0.129064														0.942	0.774298		0.942	0.898391
							0.936	0	313	0.770936	0		0.936	0	693	0.9	0	0.129064														0.943	0.774561		0.943	0.898544
							0.937	0	313	0.770936	0		0.937	1	694	0.901299	1	0.130363														0.944	0.774822		0.944	0.898696
							0.938	0	313	0.770936	0		0.938	0	694	0.901299	0	0.130363														0.945	0.775084		0.945	0.898848
							0.939	0	313	0.770936	0		0.939	0	694	0.901299	0	0.130363														0.946	0.775345		0.946	0.898999
							0.94	0	313	0.770936	0		0.94	0	694	0.901299	0	0.130363														0.947	0.775606		0.947	0.899151
							0.941	0	313	0.770936	0		0.941	0	694	0.901299	0	0.130363														0.948	0.775866		0.948	0.899302
							0.942	0	313	0.770936	0		0.942	0	694	0.901299	0	0.130363														0.949	0.776126		0.949	0.899453
							0.943	0	313	0.770936	0		0.943	0	694	0.901299	0	0.130363														0.95	0.776386		0.95	0.899603
							0.944	0	313	0.770936	0		0.944	0	694	0.901299	0	0.130363														0.951	0.776645		0.951	0.899753
							0.945	0	313	0.770936	0		0.945	0	694	0.901299	0	0.130363														0.952	0.776904		0.952	0.899903
							0.946	0	313	0.770936	0		0.946	0	694	0.901299	0	0.130363														0.953	0.777163		0.953	0.900053
							0.947	0	313	0.770936	0		0.947	0	694	0.901299	0	0.130363														0.954	0.777421		0.954	0.900202
							0.948	0	313	0.770936	0		0.948	0	694	0.901299	0	0.130363														0.955	0.777679		0.955	0.900352
							0.949	0	313	0.770936	0		0.949	0	694	0.901299	0	0.130363														0.956	0.777937		0.956	0.9005
							0.95	1	314	0.773399	1		0.95	0	694	0.901299	0	0.1279														0.957	0.778194		0.957	0.900649
							0.951	0	314	0.773399	0		0.951	0	694	0.901299	0	0.1279														0.958	0.778451		0.958	0.900797
							0.952	0	314	0.773399	0		0.952	0	694	0.901299	0	0.1279														0.959	0.778708		0.959	0.900945
							0.953	0	314	0.773399	0		0.953	0	694	0.901299	0	0.1279														0.96	0.778964		0.96	0.901093
							0.954	0	314	0.773399	0		0.954	0	694	0.901299	0	0.1279														0.961	0.77922		0.961	0.901241
							0.955	0	314	0.773399	0		0.955	0	694	0.901299	0	0.1279														0.962	0.779475		0.962	0.901388
							0.956	0	314	0.773399	0		0.956	1	695	0.902597	1	0.129198														0.963	0.779731		0.963	0.901535
							0.957	0	314	0.773399	0		0.957	1	696	0.903896	1	0.130497														0.964	0.779985		0.964	0.901682
							0.958	0	314	0.773399	0		0.958	1	697	0.905195	1	0.131796														0.965	0.78024		0.965	0.901828
							0.959	0	314	0.773399	0		0.959	0	697	0.905195	0	0.131796														0.966	0.780494		0.966	0.901974
							0.96	0	314	0.773399	0		0.96	0	697	0.905195	0	0.131796														0.967	0.780748		0.967	0.90212
							0.961	1	315	0.775862	1		0.961	0	697	0.905195	0	0.129333														0.968	0.781002		0.968	0.902266
							0.962	0	315	0.775862	0		0.962	0	697	0.905195	0	0.129333														0.969	0.781255		0.969	0.902411
							0.963	0	315	0.775862	0		0.963	0	697	0.905195	0	0.129333														0.97	0.781508		0.97	0.902557
							0.964	0	315	0.775862	0		0.964	0	697	0.905195	0	0.129333														0.971	0.78176		0.971	0.902701
							0.965	0	315	0.775862	0		0.965	0	697	0.905195	0	0.129333														0.972	0.782012		0.972	0.902846
							0.966	0	315	0.775862	0		0.966	0	697	0.905195	0	0.129333														0.973	0.782264		0.973	0.90299
							0.967	0	315	0.775862	0		0.967	0	697	0.905195	0	0.129333														0.974	0.782516		0.974	0.903134
							0.968	0	315	0.775862	0		0.968	0	697	0.905195	0	0.129333														0.975	0.782767		0.975	0.903278
							0.969	1	316	0.778325	1		0.969	0	697	0.905195	0	0.12687														0.976	0.783018		0.976	0.903422
							0.97	1	317	0.780788	1		0.97	0	697	0.905195	0	0.124407														0.977	0.783269		0.977	0.903565
							0.971	0	317	0.780788	0		0.971	0	697	0.905195	0	0.124407														0.978	0.783519		0.978	0.903708
							0.972	0	317	0.780788	0		0.972	0	697	0.905195	0	0.124407														0.979	0.783769		0.979	0.903851
							0.973	0	317	0.780788	0		0.973	0	697	0.905195	0	0.124407														0.98	0.784018		0.98	0.903994
							0.974	0	317	0.780788	0		0.974	0	697	0.905195	0	0.124407														0.981	0.784267		0.981	0.904136
							0.975	0	317	0.780788	0		0.975	0	697	0.905195	0	0.124407														0.982	0.784516		0.982	0.904278
							0.976	0	317	0.780788	0		0.976	0	697	0.905195	0	0.124407														0.983	0.784765		0.983	0.90442
							0.977	0	317	0.780788	0		0.977	0	697	0.905195	0	0.124407														0.984	0.785013		0.984	0.904561
							0.978	1	318	0.783251	1		0.978	1	698	0.906494	1	0.123242														0.985	0.785261		0.985	0.904703
							0.979	0	318	0.783251	0		0.979	0	698	0.906494	0	0.123242														0.986	0.785509		0.986	0.904844
							0.98	0	318	0.783251	0		0.98	0	698	0.906494	0	0.123242														0.987	0.785756		0.987	0.904985
							0.981	0	318	0.783251	0		0.981	1	699	0.907792	1	0.124541														0.988	0.786003		0.988	0.905125
							0.982	0	318	0.783251	0		0.982	0	699	0.907792	0	0.124541														0.989	0.786249		0.989	0.905265
							0.983	0	318	0.783251	0		0.983	0	699	0.907792	0	0.124541														0.99	0.786496		0.99	0.905406
							0.984	0	318	0.783251	0		0.984	0	699	0.907792	0	0.124541														0.991	0.786742		0.991	0.905545
							0.985	0	318	0.783251	0		0.985	0	699	0.907792	0	0.124541														0.992	0.786987		0.992	0.905685
							0.986	0	318	0.783251	0		0.986	0	699	0.907792	0	0.124541														0.993	0.787233		0.993	0.905824
							0.987	0	318	0.783251	0		0.987	0	699	0.907792	0	0.124541														0.994	0.787478		0.994	0.905963
							0.988	0	318	0.783251	0		0.988	1	700	0.909091	1	0.12584														0.995	0.787722		0.995	0.906102
							0.989	0	318	0.783251	0		0.989	1	701	0.91039	1	0.127138														0.996	0.787967		0.996	0.906241
							0.99	0	318	0.783251	0		0.99	0	701	0.91039	0	0.127138														0.997	0.788211		0.997	0.906379
							0.991	1	319	0.785714	1		0.991	0	701	0.91039	0	0.124675														0.998	0.788454		0.998	0.906517
							0.992	0	319	0.785714	0		0.992	0	701	0.91039	0	0.124675														0.999	0.788698		0.999	0.906655
							0.993	0	319	0.785714	0		0.993	0	701	0.91039	0	0.124675														1	0.788941		1	0.906793
							0.994	1	320	0.788177	1		0.994	0	701	0.91039	0	0.122212														1.001	0.789184		1.001	0.90693
							0.995	0	320	0.788177	0		0.995	1	702	0.911688	1	0.123511														1.002	0.789426		1.002	0.907067
							0.996	0	320	0.788177	0		0.996	0	702	0.911688	0	0.123511														1.003	0.789668		1.003	0.907204
							0.997	0	320	0.788177	0		0.997	0	702	0.911688	0	0.123511														1.004	0.78991		1.004	0.907341
							0.998	1	321	0.79064	1		0.998	0	702	0.911688	0	0.121048														1.005	0.790152		1.005	0.907477
							0.999	0	321	0.79064	0		0.999	0	702	0.911688	0	0.121048														1.006	0.790393		1.006	0.907613
							1	0	321	0.79064	0		1	0	702	0.911688	0	0.121048														1.007	0.790634		1.007	0.907749
							1.001	0	321	0.79064	0		1.001	0	702	0.911688	0	0.121048														1.008	0.790874		1.008	0.907885
							1.002	0	321	0.79064	0		1.002	0	702	0.911688	0	0.121048														1.009	0.791115		1.009	0.90802
							1.003	0	321	0.79064	0		1.003	0	702	0.911688	0	0.121048														1.01	0.791354		1.01	0.908156
							1.004	0	321	0.79064	0		1.004	0	702	0.911688	0	0.121048														1.011	0.791594		1.011	0.908291
							1.005	0	321	0.79064	0		1.005	0	702	0.911688	0	0.121048														1.012	0.791833		1.012	0.908425
							1.006	0	321	0.79064	0		1.006	0	702	0.911688	0	0.121048														1.013	0.792072		1.013	0.90856
							1.007	0	321	0.79064	0		1.007	1	703	0.912987	1	0.122347														1.014	0.792311		1.014	0.908694
							1.008	0	321	0.79064	0		1.008	0	703	0.912987	0	0.122347														1.015	0.792549		1.015	0.908828
							1.009	0	321	0.79064	0		1.009	0	703	0.912987	0	0.122347														1.016	0.792788		1.016	0.908962
							1.01	0	321	0.79064	0		1.01	1	704	0.914286	1	0.123645														1.017	0.793025		1.017	0.909096
							1.011	0	321	0.79064	0		1.011	0	704	0.914286	0	0.123645														1.018	0.793263		1.018	0.909229
							1.012	0	321	0.79064	0		1.012	0	704	0.914286	0	0.123645														1.019	0.7935		1.019	0.909362
							1.013	0	321	0.79064	0		1.013	0	704	0.914286	0	0.123645														1.02	0.793737		1.02	0.909495
							1.014	0	321	0.79064	0		1.014	0	704	0.914286	0	0.123645														1.021	0.793973		1.021	0.909628
							1.015	0	321	0.79064	0		1.015	0	704	0.914286	0	0.123645														1.022	0.79421		1.022	0.90976
							1.016	0	321	0.79064	0		1.016	0	704	0.914286	0	0.123645														1.023	0.794445		1.023	0.909892
							1.017	0	321	0.79064	0		1.017	0	704	0.914286	0	0.123645														1.024	0.794681		1.024	0.910024
							1.018	0	321	0.79064	0		1.018	0	704	0.914286	0	0.123645														1.025	0.794916		1.025	0.910156
							1.019	0	321	0.79064	0		1.019	0	704	0.914286	0	0.123645														1.026	0.795151		1.026	0.910287
							1.02	0	321	0.79064	0		1.02	0	704	0.914286	0	0.123645														1.027	0.795386		1.027	0.910419
							1.021	0	321	0.79064	0		1.021	0	704	0.914286	0	0.123645														1.028	0.79562		1.028	0.91055
							1.022	1	322	0.793103	1		1.022	0	704	0.914286	0	0.121182														1.029	0.795855		1.029	0.910681
							1.023	0	322	0.793103	0		1.023	0	704	0.914286	0	0.121182														1.03	0.796088		1.03	0.910811
							1.024	0	322	0.793103	0		1.024	0	704	0.914286	0	0.121182														1.031	0.796322		1.031	0.910942
							1.025	0	322	0.793103	0		1.025	1	705	0.915584	1	0.122481														1.032	0.796555		1.032	0.911072
							1.026	0	322	0.793103	0		1.026	0	705	0.915584	0	0.122481														1.033	0.796788		1.033	0.911202
							1.027	1	323	0.795567	1		1.027	0	705	0.915584	0	0.120018														1.034	0.797021		1.034	0.911332
							1.028	0	323	0.795567	0		1.028	1	706	0.916883	1	0.121317														1.035	0.797253		1.035	0.911461
							1.029	0	323	0.795567	0		1.029	0	706	0.916883	0	0.121317														1.036	0.797485		1.036	0.91159
							1.03	0	323	0.795567	0		1.03	0	706	0.916883	0	0.121317														1.037	0.797717		1.037	0.911719
							1.031	0	323	0.795567	0		1.031	0	706	0.916883	0	0.121317														1.038	0.797948		1.038	0.911848
							1.032	0	323	0.795567	0		1.032	0	706	0.916883	0	0.121317														1.039	0.798179		1.039	0.911977
							1.033	0	323	0.795567	0		1.033	0	706	0.916883	0	0.121317														1.04	0.79841		1.04	0.912105
							1.034	1	324	0.79803	1		1.034	0	706	0.916883	0	0.118854														1.041	0.79864		1.041	0.912234
							1.035	1	325	0.800493	1		1.035	0	706	0.916883	0	0.116391														1.042	0.798871		1.042	0.912361
							1.036	0	325	0.800493	0		1.036	0	706	0.916883	0	0.116391														1.043	0.7991		1.043	0.912489
							1.037	0	325	0.800493	0		1.037	2	708	0.919481	1	0.118988														1.044	0.79933		1.044	0.912617
							1.038	0	325	0.800493	0		1.038	0	708	0.919481	0	0.118988														1.045	0.799559		1.045	0.912744
							1.039	0	325	0.800493	0		1.039	0	708	0.919481	0	0.118988														1.046	0.799788		1.046	0.912871
							1.04	0	325	0.800493	0		1.04	0	708	0.919481	0	0.118988														1.047	0.800017		1.047	0.912998
							1.041	0	325	0.800493	0		1.041	0	708	0.919481	0	0.118988														1.048	0.800246		1.048	0.913125
							1.042	0	325	0.800493	0		1.042	0	708	0.919481	0	0.118988														1.049	0.800474		1.049	0.913251
							1.043	1	326	0.802956	1		1.043	0	708	0.919481	0	0.116525														1.05	0.800702		1.05	0.913377
							1.044	0	326	0.802956	0		1.044	0	708	0.919481	0	0.116525														1.051	0.800929		1.051	0.913503
							1.045	0	326	0.802956	0		1.045	0	708	0.919481	0	0.116525														1.052	0.801156		1.052	0.913629
							1.046	0	326	0.802956	0		1.046	0	708	0.919481	0	0.116525														1.053	0.801383		1.053	0.913755
							1.047	0	326	0.802956	0		1.047	0	708	0.919481	0	0.116525														1.054	0.80161		1.054	0.91388
							1.048	0	326	0.802956	0		1.048	0	708	0.919481	0	0.116525														1.055	0.801837		1.055	0.914005
							1.049	0	326	0.802956	0		1.049	0	708	0.919481	0	0.116525														1.056	0.802063		1.056	0.91413
							1.05	0	326	0.802956	0		1.05	0	708	0.919481	0	0.116525														1.057	0.802289		1.057	0.914255
							1.051	0	326	0.802956	0		1.051	0	708	0.919481	0	0.116525														1.058	0.802514		1.058	0.91438
							1.052	0	326	0.802956	0		1.052	0	708	0.919481	0	0.116525														1.059	0.802739		1.059	0.914504
							1.053	0	326	0.802956	0		1.053	0	708	0.919481	0	0.116525														1.06	0.802964		1.06	0.914628
							1.054	0	326	0.802956	0		1.054	0	708	0.919481	0	0.116525														1.061	0.803189		1.061	0.914752
							1.055	0	326	0.802956	0		1.055	0	708	0.919481	0	0.116525														1.062	0.803413		1.062	0.914876
							1.056	0	326	0.802956	0		1.056	0	708	0.919481	0	0.116525														1.063	0.803637		1.063	0.914999
							1.057	0	326	0.802956	0		1.057	0	708	0.919481	0	0.116525														1.064	0.803861		1.064	0.915123
							1.058	0	326	0.802956	0		1.058	0	708	0.919481	0	0.116525														1.065	0.804085		1.065	0.915246
							1.059	0	326	0.802956	0		1.059	1	709	0.920779	1	0.117824														1.066	0.804308		1.066	0.915369
							1.06	0	326	0.802956	0		1.06	0	709	0.920779	0	0.117824														1.067	0.804531		1.067	0.915491
							1.061	0	326	0.802956	0		1.061	0	709	0.920779	0	0.117824														1.068	0.804754		1.068	0.915614
							1.062	0	326	0.802956	0		1.062	0	709	0.920779	0	0.117824														1.069	0.804976		1.069	0.915736
							1.063	0	326	0.802956	0		1.063	0	709	0.920779	0	0.117824														1.07	0.805198		1.07	0.915858
							1.064	0	326	0.802956	0		1.064	0	709	0.920779	0	0.117824														1.071	0.80542		1.071	0.91598
							1.065	0	326	0.802956	0		1.065	0	709	0.920779	0	0.117824														1.072	0.805642		1.072	0.916102
							1.066	0	326	0.802956	0		1.066	0	709	0.920779	0	0.117824														1.073	0.805863		1.073	0.916223
							1.067	0	326	0.802956	0		1.067	0	709	0.920779	0	0.117824														1.074	0.806084		1.074	0.916344
							1.068	0	326	0.802956	0		1.068	0	709	0.920779	0	0.117824														1.075	0.806305		1.075	0.916465
							1.069	0	326	0.802956	0		1.069	0	709	0.920779	0	0.117824														1.076	0.806525		1.076	0.916586
							1.07	1	327	0.805419	1		1.07	0	709	0.920779	0	0.115361														1.077	0.806745		1.077	0.916707
							1.071	0	327	0.805419	0		1.071	0	709	0.920779	0	0.115361														1.078	0.806965		1.078	0.916827
							1.072	0	327	0.805419	0		1.072	0	709	0.920779	0	0.115361														1.079	0.807185		1.079	0.916947
							1.073	0	327	0.805419	0		1.073	0	709	0.920779	0	0.115361														1.08	0.807404		1.08	0.917067
							1.074	0	327	0.805419	0		1.074	0	709	0.920779	0	0.115361														1.081	0.807623		1.081	0.917187
							1.075	0	327	0.805419	0		1.075	0	709	0.920779	0	0.115361														1.082	0.807842		1.082	0.917307
							1.076	0	327	0.805419	0		1.076	0	709	0.920779	0	0.115361														1.083	0.80806		1.083	0.917426
							1.077	0	327	0.805419	0		1.077	0	709	0.920779	0	0.115361														1.084	0.808278		1.084	0.917546
							1.078	0	327	0.805419	0		1.078	1	710	0.922078	1	0.116659														1.085	0.808496		1.085	0.917665
							1.079	0	327	0.805419	0		1.079	0	710	0.922078	0	0.116659														1.086	0.808714		1.086	0.917783
							1.08	0	327	0.805419	0		1.08	0	710	0.922078	0	0.116659														1.087	0.808931		1.087	0.917902
							1.081	0	327	0.805419	0		1.081	0	710	0.922078	0	0.116659														1.088	0.809148		1.088	0.918021
							1.082	0	327	0.805419	0		1.082	0	710	0.922078	0	0.116659														1.089	0.809365		1.089	0.918139
							1.083	0	327	0.805419	0		1.083	0	710	0.922078	0	0.116659														1.09	0.809582		1.09	0.918257
							1.084	0	327	0.805419	0		1.084	0	710	0.922078	0	0.116659														1.091	0.809798		1.091	0.918375
							1.085	0	327	0.805419	0		1.085	0	710	0.922078	0	0.116659														1.092	0.810014		1.092	0.918492
							1.086	1	328	0.807882	1		1.086	0	710	0.922078	0	0.114196														1.093	0.81023		1.093	0.91861
							1.087	0	328	0.807882	0		1.087	0	710	0.922078	0	0.114196														1.094	0.810445		1.094	0.918727
							1.088	0	328	0.807882	0		1.088	0	710	0.922078	0	0.114196														1.095	0.810661		1.095	0.918844
							1.089	0	328	0.807882	0		1.089	0	710	0.922078	0	0.114196														1.096	0.810875		1.096	0.918961
							1.09	0	328	0.807882	0		1.09	0	710	0.922078	0	0.114196														1.097	0.81109		1.097	0.919078
							1.091	0	328	0.807882	0		1.091	0	710	0.922078	0	0.114196														1.098	0.811304		1.098	0.919194
							1.092	0	328	0.807882	0		1.092	0	710	0.922078	0	0.114196														1.099	0.811519		1.099	0.919311
							1.093	0	328	0.807882	0		1.093	0	710	0.922078	0	0.114196														1.1	0.811732		1.1	0.919427
							1.094	1	329	0.810345	1		1.094	0	710	0.922078	0	0.111733														1.101	0.811946		1.101	0.919543
							1.095	0	329	0.810345	0		1.095	0	710	0.922078	0	0.111733														1.102	0.812159		1.102	0.919659
							1.096	0	329	0.810345	0		1.096	0	710	0.922078	0	0.111733														1.103	0.812372		1.103	0.919774
							1.097	0	329	0.810345	0		1.097	0	710	0.922078	0	0.111733														1.104	0.812585		1.104	0.919889
							1.098	0	329	0.810345	0		1.098	0	710	0.922078	0	0.111733														1.105	0.812798		1.105	0.920005
							1.099	0	329	0.810345	0		1.099	0	710	0.922078	0	0.111733														1.106	0.81301		1.106	0.92012
							1.1	1	330	0.812808	1		1.1	0	710	0.922078	0	0.10927														1.107	0.813222		1.107	0.920234
							1.101	0	330	0.812808	0		1.101	0	710	0.922078	0	0.10927														1.108	0.813433		1.108	0.920349
							1.102	0	330	0.812808	0		1.102	1	711	0.923377	1	0.110569														1.109	0.813645		1.109	0.920463
							1.103	0	330	0.812808	0		1.103	0	711	0.923377	0	0.110569														1.11	0.813856		1.11	0.920578
							1.104	0	330	0.812808	0		1.104	0	711	0.923377	0	0.110569														1.111	0.814067		1.111	0.920692
							1.105	0	330	0.812808	0		1.105	0	711	0.923377	0	0.110569														1.112	0.814278		1.112	0.920806
							1.106	0	330	0.812808	0		1.106	0	711	0.923377	0	0.110569														1.113	0.814488		1.113	0.920919
							1.107	0	330	0.812808	0		1.107	0	711	0.923377	0	0.110569														1.114	0.814698		1.114	0.921033
							1.108	0	330	0.812808	0		1.108	1	712	0.924675	1	0.111867														1.115	0.814908		1.115	0.921146
							1.109	0	330	0.812808	0		1.109	0	712	0.924675	0	0.111867														1.116	0.815117		1.116	0.921259
							1.11	1	331	0.815271	1		1.11	0	712	0.924675	0	0.109404														1.117	0.815327		1.117	0.921372
							1.111	0	331	0.815271	0		1.111	0	712	0.924675	0	0.109404														1.118	0.815536		1.118	0.921485
							1.112	0	331	0.815271	0		1.112	0	712	0.924675	0	0.109404														1.119	0.815745		1.119	0.921597
							1.113	0	331	0.815271	0		1.113	0	712	0.924675	0	0.109404														1.12	0.815953		1.12	0.92171
							1.114	0	331	0.815271	0		1.114	0	712	0.924675	0	0.109404														1.121	0.816161		1.121	0.921822
							1.115	0	331	0.815271	0		1.115	0	712	0.924675	0	0.109404														1.122	0.816369		1.122	0.921934
							1.116	0	331	0.815271	0		1.116	0	712	0.924675	0	0.109404														1.123	0.816577		1.123	0.922046
							1.117	0	331	0.815271	0		1.117	0	712	0.924675	0	0.109404														1.124	0.816785		1.124	0.922158
							1.118	0	331	0.815271	0		1.118	0	712	0.924675	0	0.109404														1.125	0.816992		1.125	0.922269
							1.119	0	331	0.815271	0		1.119	0	712	0.924675	0	0.109404														1.126	0.817199		1.126	0.92238
							1.12	0	331	0.815271	0		1.12	0	712	0.924675	0	0.109404														1.127	0.817406		1.127	0.922491
							1.121	0	331	0.815271	0		1.121	0	712	0.924675	0	0.109404														1.128	0.817612		1.128	0.922602
							1.122	0	331	0.815271	0		1.122	0	712	0.924675	0	0.109404														1.129	0.817818		1.129	0.922713
							1.123	0	331	0.815271	0		1.123	0	712	0.924675	0	0.109404														1.13	0.818024		1.13	0.922824
							1.124	0	331	0.815271	0		1.124	0	712	0.924675	0	0.109404														1.131	0.81823		1.131	0.922934
							1.125	0	331	0.815271	0		1.125	0	712	0.924675	0	0.109404														1.132	0.818435		1.132	0.923044
							1.126	0	331	0.815271	0		1.126	0	712	0.924675	0	0.109404														1.133	0.81864		1.133	0.923154
							1.127	0	331	0.815271	0		1.127	0	712	0.924675	0	0.109404														1.134	0.818845		1.134	0.923264
							1.128	0	331	0.815271	0		1.128	0	712	0.924675	0	0.109404														1.135	0.81905		1.135	0.923374
							1.129	0	331	0.815271	0		1.129	1	713	0.925974	1	0.110703														1.136	0.819254		1.136	0.923483
							1.13	0	331	0.815271	0		1.13	0	713	0.925974	0	0.110703														1.137	0.819458		1.137	0.923593
							1.131	1	332	0.817734	1		1.131	0	713	0.925974	0	0.10824														1.138	0.819662		1.138	0.923702
							1.132	0	332	0.817734	0		1.132	0	713	0.925974	0	0.10824														1.139	0.819866		1.139	0.923811
							1.133	0	332	0.817734	0		1.133	0	713	0.925974	0	0.10824														1.14	0.820069		1.14	0.92392
							1.134	0	332	0.817734	0		1.134	0	713	0.925974	0	0.10824														1.141	0.820273		1.141	0.924028
							1.135	0	332	0.817734	0		1.135	0	713	0.925974	0	0.10824														1.142	0.820475		1.142	0.924137
							1.136	0	332	0.817734	0		1.136	0	713	0.925974	0	0.10824														1.143	0.820678		1.143	0.924245
							1.137	0	332	0.817734	0		1.137	0	713	0.925974	0	0.10824														1.144	0.82088		1.144	0.924353
							1.138	0	332	0.817734	0		1.138	0	713	0.925974	0	0.10824														1.145	0.821082		1.145	0.924461
							1.139	1	333	0.820197	1		1.139	0	713	0.925974	0	0.105777														1.146	0.821284		1.146	0.924569
							1.14	0	333	0.820197	0		1.14	0	713	0.925974	0	0.105777														1.147	0.821486		1.147	0.924676
							1.141	0	333	0.820197	0		1.141	0	713	0.925974	0	0.105777														1.148	0.821687		1.148	0.924784
							1.142	0	333	0.820197	0		1.142	0	713	0.925974	0	0.105777														1.149	0.821888		1.149	0.924891
							1.143	0	333	0.820197	0		1.143	0	713	0.925974	0	0.105777														1.15	0.822089		1.15	0.924998
							1.144	0	333	0.820197	0		1.144	0	713	0.925974	0	0.105777														1.151	0.82229		1.151	0.925105
							1.145	0	333	0.820197	0		1.145	1	714	0.927273	1	0.107076														1.152	0.82249		1.152	0.925212
							1.146	0	333	0.820197	0		1.146	0	714	0.927273	0	0.107076														1.153	0.82269		1.153	0.925318
							1.147	0	333	0.820197	0		1.147	0	714	0.927273	0	0.107076														1.154	0.82289		1.154	0.925425
							1.148	0	333	0.820197	0		1.148	0	714	0.927273	0	0.107076														1.155	0.82309		1.155	0.925531
							1.149	0	333	0.820197	0		1.149	0	714	0.927273	0	0.107076														1.156	0.823289		1.156	0.925637
							1.15	0	333	0.820197	0		1.15	0	714	0.927273	0	0.107076														1.157	0.823488		1.157	0.925743
							1.151	0	333	0.820197	0		1.151	1	715	0.928571	1	0.108374														1.158	0.823687		1.158	0.925848
							1.152	0	333	0.820197	0		1.152	0	715	0.928571	0	0.108374														1.159	0.823886		1.159	0.925954
							1.153	0	333	0.820197	0		1.153	1	716	0.92987	1	0.109673														1.16	0.824084		1.16	0.926059
							1.154	0	333	0.820197	0		1.154	0	716	0.92987	0	0.109673														1.161	0.824282		1.161	0.926165
							1.155	0	333	0.820197	0		1.155	0	716	0.92987	0	0.109673														1.162	0.82448		1.162	0.92627
							1.156	0	333	0.820197	0		1.156	0	716	0.92987	0	0.109673														1.163	0.824678		1.163	0.926374
							1.157	0	333	0.820197	0		1.157	0	716	0.92987	0	0.109673														1.164	0.824875		1.164	0.926479
							1.158	0	333	0.820197	0		1.158	0	716	0.92987	0	0.109673														1.165	0.825073		1.165	0.926584
							1.159	0	333	0.820197	0		1.159	0	716	0.92987	0	0.109673														1.166	0.825269		1.166	0.926688
							1.16	0	333	0.820197	0		1.16	0	716	0.92987	0	0.109673														1.167	0.825466		1.167	0.926792
							1.161	1	334	0.82266	1		1.161	0	716	0.92987	0	0.10721														1.168	0.825663		1.168	0.926896
							1.162	0	334	0.82266	0		1.162	0	716	0.92987	0	0.10721														1.169	0.825859		1.169	0.927
							1.163	0	334	0.82266	0		1.163	0	716	0.92987	0	0.10721														1.17	0.826055		1.17	0.927104
							1.164	0	334	0.82266	0		1.164	0	716	0.92987	0	0.10721														1.171	0.82625		1.171	0.927207
							1.165	0	334	0.82266	0		1.165	0	716	0.92987	0	0.10721														1.172	0.826446		1.172	0.927311
							1.166	0	334	0.82266	0		1.166	0	716	0.92987	0	0.10721														1.173	0.826641		1.173	0.927414
							1.167	1	335	0.825123	1		1.167	1	717	0.931169	1	0.106046														1.174	0.826836		1.174	0.927517
							1.168	0	335	0.825123	0		1.168	0	717	0.931169	0	0.106046														1.175	0.827031		1.175	0.92762
							1.169	0	335	0.825123	0		1.169	0	717	0.931169	0	0.106046														1.176	0.827225		1.176	0.927723
							1.17	0	335	0.825123	0		1.17	0	717	0.931169	0	0.106046														1.177	0.827419		1.177	0.927825
							1.171	0	335	0.825123	0		1.171	0	717	0.931169	0	0.106046														1.178	0.827613		1.178	0.927927
							1.172	0	335	0.825123	0		1.172	0	717	0.931169	0	0.106046														1.179	0.827807		1.179	0.92803
							1.173	0	335	0.825123	0		1.173	0	717	0.931169	0	0.106046														1.18	0.828001		1.18	0.928132
							1.174	0	335	0.825123	0		1.174	0	717	0.931169	0	0.106046														1.181	0.828194		1.181	0.928234
							1.175	0	335	0.825123	0		1.175	0	717	0.931169	0	0.106046														1.182	0.828387		1.182	0.928335
							1.176	0	335	0.825123	0		1.176	0	717	0.931169	0	0.106046														1.183	0.82858		1.183	0.928437
							1.177	0	335	0.825123	0		1.177	0	717	0.931169	0	0.106046														1.184	0.828773		1.184	0.928538
							1.178	0	335	0.825123	0		1.178	0	717	0.931169	0	0.106046														1.185	0.828965		1.185	0.92864
							1.179	0	335	0.825123	0		1.179	0	717	0.931169	0	0.106046														1.186	0.829157		1.186	0.928741
							1.18	0	335	0.825123	0		1.18	0	717	0.931169	0	0.106046														1.187	0.829349		1.187	0.928842
							1.181	0	335	0.825123	0		1.181	0	717	0.931169	0	0.106046														1.188	0.82954		1.188	0.928942
							1.182	0	335	0.825123	0		1.182	0	717	0.931169	0	0.106046														1.189	0.829732		1.189	0.929043
							1.183	0	335	0.825123	0		1.183	0	717	0.931169	0	0.106046														1.19	0.829923		1.19	0.929143
							1.184	0	335	0.825123	0		1.184	0	717	0.931169	0	0.106046														1.191	0.830114		1.191	0.929244
							1.185	0	335	0.825123	0		1.185	0	717	0.931169	0	0.106046														1.192	0.830305		1.192	0.929344
							1.186	0	335	0.825123	0		1.186	0	717	0.931169	0	0.106046														1.193	0.830495		1.193	0.929444
							1.187	0	335	0.825123	0		1.187	0	717	0.931169	0	0.106046														1.194	0.830685		1.194	0.929544
							1.188	0	335	0.825123	0		1.188	0	717	0.931169	0	0.106046														1.195	0.830875		1.195	0.929643
							1.189	0	335	0.825123	0		1.189	0	717	0.931169	0	0.106046														1.196	0.831065		1.196	0.929743
							1.19	0	335	0.825123	0		1.19	0	717	0.931169	0	0.106046														1.197	0.831255		1.197	0.929842
							1.191	1	336	0.827586	1		1.191	0	717	0.931169	0	0.103583														1.198	0.831444		1.198	0.929941
							1.192	0	336	0.827586	0		1.192	0	717	0.931169	0	0.103583														1.199	0.831633		1.199	0.93004
							1.193	0	336	0.827586	0		1.193	0	717	0.931169	0	0.103583														1.2	0.831822		1.2	0.930139
							1.194	0	336	0.827586	0		1.194	0	717	0.931169	0	0.103583														1.201	0.83201		1.201	0.930238
							1.195	0	336	0.827586	0		1.195	0	717	0.931169	0	0.103583														1.202	0.832199		1.202	0.930337
							1.196	0	336	0.827586	0		1.196	0	717	0.931169	0	0.103583														1.203	0.832387		1.203	0.930435
							1.197	0	336	0.827586	0		1.197	0	717	0.931169	0	0.103583														1.204	0.832575		1.204	0.930533
							1.198	0	336	0.827586	0		1.198	2	719	0.933766	1	0.10618														1.205	0.832762		1.205	0.930631
							1.199	0	336	0.827586	0		1.199	0	719	0.933766	0	0.10618														1.206	0.83295		1.206	0.930729
							1.2	0	336	0.827586	0		1.2	0	719	0.933766	0	0.10618														1.207	0.833137		1.207	0.930827
							1.201	1	337	0.830049	1		1.201	0	719	0.933766	0	0.103717														1.208	0.833324		1.208	0.930925
							1.202	0	337	0.830049	0		1.202	0	719	0.933766	0	0.103717														1.209	0.833511		1.209	0.931022
							1.203	1	338	0.832512	1		1.203	0	719	0.933766	0	0.101254														1.21	0.833697		1.21	0.93112
							1.204	0	338	0.832512	0		1.204	0	719	0.933766	0	0.101254														1.211	0.833884		1.211	0.931217
							1.205	0	338	0.832512	0		1.205	0	719	0.933766	0	0.101254														1.212	0.83407		1.212	0.931314
							1.206	0	338	0.832512	0		1.206	0	719	0.933766	0	0.101254														1.213	0.834255		1.213	0.931411
							1.207	0	338	0.832512	0		1.207	0	719	0.933766	0	0.101254														1.214	0.834441		1.214	0.931508
							1.208	0	338	0.832512	0		1.208	0	719	0.933766	0	0.101254														1.215	0.834626		1.215	0.931604
							1.209	0	338	0.832512	0		1.209	0	719	0.933766	0	0.101254														1.216	0.834812		1.216	0.931701
							1.21	0	338	0.832512	0		1.21	0	719	0.933766	0	0.101254														1.217	0.834996		1.217	0.931797
							1.211	0	338	0.832512	0		1.211	0	719	0.933766	0	0.101254														1.218	0.835181		1.218	0.931893
							1.212	0	338	0.832512	0		1.212	0	719	0.933766	0	0.101254														1.219	0.835366		1.219	0.931989
							1.213	0	338	0.832512	0		1.213	0	719	0.933766	0	0.101254														1.22	0.83555		1.22	0.932085
							1.214	0	338	0.832512	0		1.214	0	719	0.933766	0	0.101254														1.221	0.835734		1.221	0.932181
							1.215	0	338	0.832512	0		1.215	0	719	0.933766	0	0.101254														1.222	0.835918		1.222	0.932276
							1.216	0	338	0.832512	0		1.216	0	719	0.933766	0	0.101254														1.223	0.836101		1.223	0.932371
							1.217	0	338	0.832512	0		1.217	0	719	0.933766	0	0.101254														1.224	0.836285		1.224	0.932467
							1.218	0	338	0.832512	0		1.218	0	719	0.933766	0	0.101254														1.225	0.836468		1.225	0.932562
							1.219	0	338	0.832512	0		1.219	0	719	0.933766	0	0.101254														1.226	0.836651		1.226	0.932657
							1.22	0	338	0.832512	0		1.22	0	719	0.933766	0	0.101254														1.227	0.836833		1.227	0.932751
							1.221	0	338	0.832512	0		1.221	0	719	0.933766	0	0.101254														1.228	0.837016		1.228	0.932846
							1.222	0	338	0.832512	0		1.222	0	719	0.933766	0	0.101254														1.229	0.837198		1.229	0.932941
							1.223	0	338	0.832512	0		1.223	0	719	0.933766	0	0.101254														1.23	0.83738		1.23	0.933035
							1.224	0	338	0.832512	0		1.224	0	719	0.933766	0	0.101254														1.231	0.837562		1.231	0.933129
							1.225	0	338	0.832512	0		1.225	0	719	0.933766	0	0.101254														1.232	0.837743		1.232	0.933223
							1.226	0	338	0.832512	0		1.226	0	719	0.933766	0	0.101254														1.233	0.837925		1.233	0.933317
							1.227	0	338	0.832512	0		1.227	0	719	0.933766	0	0.101254														1.234	0.838106		1.234	0.933411
							1.228	0	338	0.832512	0		1.228	0	719	0.933766	0	0.101254														1.235	0.838287		1.235	0.933504
							1.229	0	338	0.832512	0		1.229	0	719	0.933766	0	0.101254														1.236	0.838467		1.236	0.933598
							1.23	0	338	0.832512	0		1.23	0	719	0.933766	0	0.101254														1.237	0.838648		1.237	0.933691
							1.231	0	338	0.832512	0		1.231	0	719	0.933766	0	0.101254														1.238	0.838828		1.238	0.933784
							1.232	0	338	0.832512	0		1.232	0	719	0.933766	0	0.101254														1.239	0.839008		1.239	0.933878
							1.233	1	339	0.834975	1		1.233	0	719	0.933766	0	0.0987909														1.24	0.839188		1.24	0.93397
							1.234	0	339	0.834975	0		1.234	0	719	0.933766	0	0.0987909														1.241	0.839367		1.241	0.934063
							1.235	0	339	0.834975	0		1.235	0	719	0.933766	0	0.0987909														1.242	0.839547		1.242	0.934156
							1.236	0	339	0.834975	0		1.236	0	719	0.933766	0	0.0987909														1.243	0.839726		1.243	0.934248
							1.237	0	339	0.834975	0		1.237	0	719	0.933766	0	0.0987909														1.244	0.839905		1.244	0.934341
							1.238	0	339	0.834975	0		1.238	0	719	0.933766	0	0.0987909														1.245	0.840083		1.245	0.934433
							1.239	0	339	0.834975	0		1.239	0	719	0.933766	0	0.0987909														1.246	0.840262		1.246	0.934525
							1.24	0	339	0.834975	0		1.24	0	719	0.933766	0	0.0987909														1.247	0.84044		1.247	0.934617
							1.241	0	339	0.834975	0		1.241	0	719	0.933766	0	0.0987909														1.248	0.840618		1.248	0.934708
							1.242	1	340	0.837438	1		1.242	0	719	0.933766	0	0.0963278														1.249	0.840796		1.249	0.9348
							1.243	0	340	0.837438	0		1.243	0	719	0.933766	0	0.0963278														1.25	0.840973		1.25	0.934891
							1.244	0	340	0.837438	0		1.244	0	719	0.933766	0	0.0963278														1.251	0.841151		1.251	0.934983
							1.245	0	340	0.837438	0		1.245	1	720	0.935065	1	0.0976265														1.252	0.841328		1.252	0.935074
							1.246	0	340	0.837438	0		1.246	1	721	0.936364	1	0.0989252														1.253	0.841505		1.253	0.935165
							1.247	0	340	0.837438	0		1.247	0	721	0.936364	0	0.0989252														1.254	0.841682		1.254	0.935256
							1.248	0	340	0.837438	0		1.248	0	721	0.936364	0	0.0989252														1.255	0.841858		1.255	0.935347
							1.249	0	340	0.837438	0		1.249	0	721	0.936364	0	0.0989252														1.256	0.842035		1.256	0.935437
							1.25	0	340	0.837438	0		1.25	0	721	0.936364	0	0.0989252														1.257	0.842211		1.257	0.935528
							1.251	0	340	0.837438	0		1.251	0	721	0.936364	0	0.0989252														1.258	0.842387		1.258	0.935618
							1.252	0	340	0.837438	0		1.252	0	721	0.936364	0	0.0989252														1.259	0.842562		1.259	0.935708
							1.253	0	340	0.837438	0		1.253	0	721	0.936364	0	0.0989252														1.26	0.842738		1.26	0.935798
							1.254	0	340	0.837438	0		1.254	0	721	0.936364	0	0.0989252														1.261	0.842913		1.261	0.935888
							1.255	0	340	0.837438	0		1.255	0	721	0.936364	0	0.0989252														1.262	0.843088		1.262	0.935978
							1.256	0	340	0.837438	0		1.256	0	721	0.936364	0	0.0989252														1.263	0.843263		1.263	0.936068
							1.257	0	340	0.837438	0		1.257	0	721	0.936364	0	0.0989252														1.264	0.843437		1.264	0.936157
							1.258	0	340	0.837438	0		1.258	0	721	0.936364	0	0.0989252														1.265	0.843612		1.265	0.936247
							1.259	0	340	0.837438	0		1.259	0	721	0.936364	0	0.0989252														1.266	0.843786		1.266	0.936336
							1.26	0	340	0.837438	0		1.26	0	721	0.936364	0	0.0989252														1.267	0.84396		1.267	0.936425
							1.261	0	340	0.837438	0		1.261	0	721	0.936364	0	0.0989252														1.268	0.844134		1.268	0.936514
							1.262	0	340	0.837438	0		1.262	0	721	0.936364	0	0.0989252														1.269	0.844307		1.269	0.936603
							1.263	0	340	0.837438	0		1.263	1	722	0.937662	1	0.100224														1.27	0.844481		1.27	0.936691
							1.264	0	340	0.837438	0		1.264	0	722	0.937662	0	0.100224														1.271	0.844654		1.271	0.93678
							1.265	0	340	0.837438	0		1.265	1	723	0.938961	1	0.101523														1.272	0.844827		1.272	0.936868
							1.266	0	340	0.837438	0		1.266	0	723	0.938961	0	0.101523														1.273	0.844999		1.273	0.936957
							1.267	0	340	0.837438	0		1.267	0	723	0.938961	0	0.101523														1.274	0.845172		1.274	0.937045
							1.268	0	340	0.837438	0		1.268	1	724	0.94026	1	0.102821														1.275	0.845344		1.275	0.937133
							1.269	0	340	0.837438	0		1.269	0	724	0.94026	0	0.102821														1.276	0.845516		1.276	0.937221
							1.27	0	340	0.837438	0		1.27	0	724	0.94026	0	0.102821														1.277	0.845688		1.277	0.937308
							1.271	0	340	0.837438	0		1.271	0	724	0.94026	0	0.102821														1.278	0.84586		1.278	0.937396
							1.272	0	340	0.837438	0		1.272	0	724	0.94026	0	0.102821														1.279	0.846031		1.279	0.937483
							1.273	0	340	0.837438	0		1.273	0	724	0.94026	0	0.102821														1.28	0.846202		1.28	0.937571
							1.274	0	340	0.837438	0		1.274	0	724	0.94026	0	0.102821														1.281	0.846373		1.281	0.937658
							1.275	0	340	0.837438	0		1.275	0	724	0.94026	0	0.102821														1.282	0.846544		1.282	0.937745
							1.276	0	340	0.837438	0		1.276	0	724	0.94026	0	0.102821														1.283	0.846715		1.283	0.937832
							1.277	1	341	0.839901	1		1.277	0	724	0.94026	0	0.100358														1.284	0.846885		1.284	0.937919
							1.278	0	341	0.839901	0		1.278	0	724	0.94026	0	0.100358														1.285	0.847055		1.285	0.938005
							1.279	0	341	0.839901	0		1.279	0	724	0.94026	0	0.100358														1.286	0.847225		1.286	0.938092
							1.28	0	341	0.839901	0		1.28	0	724	0.94026	0	0.100358														1.287	0.847395		1.287	0.938178
							1.281	0	341	0.839901	0		1.281	0	724	0.94026	0	0.100358														1.288	0.847565		1.288	0.938265
							1.282	0	341	0.839901	0		1.282	0	724	0.94026	0	0.100358														1.289	0.847734		1.289	0.938351
							1.283	0	341	0.839901	0		1.283	0	724	0.94026	0	0.100358														1.29	0.847903		1.29	0.938437
							1.284	0	341	0.839901	0		1.284	1	725	0.941558	1	0.101657														1.291	0.848072		1.291	0.938523
							1.285	0	341	0.839901	0		1.285	0	725	0.941558	0	0.101657														1.292	0.848241		1.292	0.938608
							1.286	0	341	0.839901	0		1.286	0	725	0.941558	0	0.101657														1.293	0.84841		1.293	0.938694
							1.287	0	341	0.839901	0		1.287	0	725	0.941558	0	0.101657														1.294	0.848578		1.294	0.938779
							1.288	0	341	0.839901	0		1.288	0	725	0.941558	0	0.101657														1.295	0.848746		1.295	0.938865
							1.289	0	341	0.839901	0		1.289	0	725	0.941558	0	0.101657														1.296	0.848914		1.296	0.93895
							1.29	0	341	0.839901	0		1.29	0	725	0.941558	0	0.101657														1.297	0.849082		1.297	0.939035
							1.291	1	342	0.842365	1		1.291	0	725	0.941558	0	0.0991939														1.298	0.849249		1.298	0.93912
							1.292	0	342	0.842365	0		1.292	0	725	0.941558	0	0.0991939														1.299	0.849417		1.299	0.939205
							1.293	0	342	0.842365	0		1.293	0	725	0.941558	0	0.0991939														1.3	0.849584		1.3	0.939289
							1.294	0	342	0.842365	0		1.294	0	725	0.941558	0	0.0991939														1.301	0.849751		1.301	0.939374
							1.295	0	342	0.842365	0		1.295	0	725	0.941558	0	0.0991939														1.302	0.849918		1.302	0.939458
							1.296	0	342	0.842365	0		1.296	0	725	0.941558	0	0.0991939														1.303	0.850084		1.303	0.939543
							1.297	0	342	0.842365	0		1.297	0	725	0.941558	0	0.0991939														1.304	0.85025		1.304	0.939627
							1.298	0	342	0.842365	0		1.298	0	725	0.941558	0	0.0991939														1.305	0.850417		1.305	0.939711
							1.299	0	342	0.842365	0		1.299	0	725	0.941558	0	0.0991939														1.306	0.850582		1.306	0.939795
							1.3	0	342	0.842365	0		1.3	0	725	0.941558	0	0.0991939														1.307	0.850748		1.307	0.939879
							1.301	0	342	0.842365	0		1.301	0	725	0.941558	0	0.0991939														1.308	0.850914		1.308	0.939962
							1.302	0	342	0.842365	0		1.302	0	725	0.941558	0	0.0991939														1.309	0.851079		1.309	0.940046
							1.303	1	343	0.844828	1		1.303	0	725	0.941558	0	0.0967309														1.31	0.851244		1.31	0.940129
							1.304	0	343	0.844828	0		1.304	0	725	0.941558	0	0.0967309														1.311	0.851409		1.311	0.940213
							1.305	0	343	0.844828	0		1.305	0	725	0.941558	0	0.0967309														1.312	0.851574		1.312	0.940296
							1.306	0	343	0.844828	0		1.306	0	725	0.941558	0	0.0967309														1.313	0.851738		1.313	0.940379
							1.307	0	343	0.844828	0		1.307	0	725	0.941558	0	0.0967309														1.314	0.851903		1.314	0.940462
							1.308	1	344	0.847291	1		1.308	0	725	0.941558	0	0.0942678														1.315	0.852067		1.315	0.940545
							1.309	0	344	0.847291	0		1.309	0	725	0.941558	0	0.0942678														1.316	0.852231		1.316	0.940627
							1.31	0	344	0.847291	0		1.31	0	725	0.941558	0	0.0942678														1.317	0.852394		1.317	0.94071
							1.311	0	344	0.847291	0		1.311	0	725	0.941558	0	0.0942678														1.318	0.852558		1.318	0.940792
							1.312	0	344	0.847291	0		1.312	0	725	0.941558	0	0.0942678														1.319	0.852721		1.319	0.940874
							1.313	0	344	0.847291	0		1.313	0	725	0.941558	0	0.0942678														1.32	0.852884		1.32	0.940957
							1.314	0	344	0.847291	0		1.314	0	725	0.941558	0	0.0942678														1.321	0.853047		1.321	0.941039
							1.315	0	344	0.847291	0		1.315	0	725	0.941558	0	0.0942678														1.322	0.85321		1.322	0.941121
							1.316	0	344	0.847291	0		1.316	0	725	0.941558	0	0.0942678														1.323	0.853373		1.323	0.941202
							1.317	0	344	0.847291	0		1.317	0	725	0.941558	0	0.0942678														1.324	0.853535		1.324	0.941284
							1.318	0	344	0.847291	0		1.318	0	725	0.941558	0	0.0942678														1.325	0.853697		1.325	0.941365
							1.319	0	344	0.847291	0		1.319	0	725	0.941558	0	0.0942678														1.326	0.853859		1.326	0.941447
							1.32	0	344	0.847291	0		1.32	0	725	0.941558	0	0.0942678														1.327	0.854021		1.327	0.941528
							1.321	0	344	0.847291	0		1.321	0	725	0.941558	0	0.0942678														1.328	0.854183		1.328	0.941609
							1.322	0	344	0.847291	0		1.322	0	725	0.941558	0	0.0942678														1.329	0.854344		1.329	0.94169
							1.323	0	344	0.847291	0		1.323	0	725	0.941558	0	0.0942678														1.33	0.854505		1.33	0.941771
							1.324	1	345	0.849754	1		1.324	0	725	0.941558	0	0.0918047														1.331	0.854666		1.331	0.941852
							1.325	0	345	0.849754	0		1.325	0	725	0.941558	0	0.0918047														1.332	0.854827		1.332	0.941933
							1.326	1	346	0.852217	1		1.326	0	725	0.941558	0	0.0893417														1.333	0.854988		1.333	0.942013
							1.327	0	346	0.852217	0		1.327	0	725	0.941558	0	0.0893417														1.334	0.855148		1.334	0.942094
							1.328	0	346	0.852217	0		1.328	0	725	0.941558	0	0.0893417														1.335	0.855308		1.335	0.942174
							1.329	0	346	0.852217	0		1.329	0	725	0.941558	0	0.0893417														1.336	0.855468		1.336	0.942254
							1.33	0	346	0.852217	0		1.33	0	725	0.941558	0	0.0893417														1.337	0.855628		1.337	0.942334
							1.331	0	346	0.852217	0		1.331	0	725	0.941558	0	0.0893417														1.338	0.855788		1.338	0.942414
							1.332	0	346	0.852217	0		1.332	0	725	0.941558	0	0.0893417														1.339	0.855947		1.339	0.942494
							1.333	0	346	0.852217	0		1.333	0	725	0.941558	0	0.0893417														1.34	0.856106		1.34	0.942574
							1.334	1	347	0.85468	1		1.334	0	725	0.941558	0	0.0868786														1.341	0.856265		1.341	0.942653
							1.335	1	348	0.857143	1		1.335	0	725	0.941558	0	0.0844156														1.342	0.856424		1.342	0.942733
							1.336	0	348	0.857143	0		1.336	0	725	0.941558	0	0.0844156														1.343	0.856583		1.343	0.942812
							1.337	0	348	0.857143	0		1.337	0	725	0.941558	0	0.0844156														1.344	0.856741		1.344	0.942891
							1.338	0	348	0.857143	0		1.338	0	725	0.941558	0	0.0844156														1.345	0.8569		1.345	0.94297
							1.339	0	348	0.857143	0		1.339	0	725	0.941558	0	0.0844156														1.346	0.857058		1.346	0.943049
							1.34	1	349	0.859606	1		1.34	0	725	0.941558	0	0.0819525														1.347	0.857216		1.347	0.943128
							1.341	0	349	0.859606	0		1.341	0	725	0.941558	0	0.0819525														1.348	0.857374		1.348	0.943207
							1.342	0	349	0.859606	0		1.342	0	725	0.941558	0	0.0819525														1.349	0.857531		1.349	0.943286
							1.343	0	349	0.859606	0		1.343	0	725	0.941558	0	0.0819525														1.35	0.857688		1.35	0.943364
							1.344	0	349	0.859606	0		1.344	0	725	0.941558	0	0.0819525														1.351	0.857846		1.351	0.943443
							1.345	0	349	0.859606	0		1.345	0	725	0.941558	0	0.0819525														1.352	0.858003		1.352	0.943521
							1.346	0	349	0.859606	0		1.346	0	725	0.941558	0	0.0819525														1.353	0.858159		1.353	0.943599
							1.347	0	349	0.859606	0		1.347	0	725	0.941558	0	0.0819525														1.354	0.858316		1.354	0.943677
							1.348	0	349	0.859606	0		1.348	0	725	0.941558	0	0.0819525														1.355	0.858472		1.355	0.943755
							1.349	0	349	0.859606	0		1.349	0	725	0.941558	0	0.0819525														1.356	0.858629		1.356	0.943833
							1.35	0	349	0.859606	0		1.35	0	725	0.941558	0	0.0819525														1.357	0.858785		1.357	0.94391
							1.351	0	349	0.859606	0		1.351	0	725	0.941558	0	0.0819525														1.358	0.85894		1.358	0.943988
							1.352	0	349	0.859606	0		1.352	1	726	0.942857	1	0.0832512														1.359	0.859096		1.359	0.944065
							1.353	0	349	0.859606	0		1.353	0	726	0.942857	0	0.0832512														1.36	0.859251		1.36	0.944143
							1.354	0	349	0.859606	0		1.354	0	726	0.942857	0	0.0832512														1.361	0.859407		1.361	0.94422
							1.355	0	349	0.859606	0		1.355	0	726	0.942857	0	0.0832512														1.362	0.859562		1.362	0.944297
							1.356	0	349	0.859606	0		1.356	0	726	0.942857	0	0.0832512														1.363	0.859717		1.363	0.944374
							1.357	0	349	0.859606	0		1.357	0	726	0.942857	0	0.0832512														1.364	0.859871		1.364	0.944451
							1.358	0	349	0.859606	0		1.358	0	726	0.942857	0	0.0832512														1.365	0.860026		1.365	0.944528
							1.359	0	349	0.859606	0		1.359	0	726	0.942857	0	0.0832512														1.366	0.86018		1.366	0.944604
							1.36	1	350	0.862069	1		1.36	0	726	0.942857	0	0.0807882														1.367	0.860335		1.367	0.944681
							1.361	0	350	0.862069	0		1.361	0	726	0.942857	0	0.0807882														1.368	0.860488		1.368	0.944757
							1.362	0	350	0.862069	0		1.362	0	726	0.942857	0	0.0807882														1.369	0.860642		1.369	0.944833
							1.363	0	350	0.862069	0		1.363	0	726	0.942857	0	0.0807882														1.37	0.860796		1.37	0.94491
							1.364	0	350	0.862069	0		1.364	0	726	0.942857	0	0.0807882														1.371	0.860949		1.371	0.944986
							1.365	0	350	0.862069	0		1.365	1	727	0.944156	1	0.0820869														1.372	0.861103		1.372	0.945062
							1.366	0	350	0.862069	0		1.366	0	727	0.944156	0	0.0820869														1.373	0.861256		1.373	0.945137
							1.367	0	350	0.862069	0		1.367	0	727	0.944156	0	0.0820869														1.374	0.861408		1.374	0.945213
							1.368	0	350	0.862069	0		1.368	0	727	0.944156	0	0.0820869														1.375	0.861561		1.375	0.945289
							1.369	0	350	0.862069	0		1.369	0	727	0.944156	0	0.0820869														1.376	0.861714		1.376	0.945364
							1.37	0	350	0.862069	0		1.37	0	727	0.944156	0	0.0820869														1.377	0.861866		1.377	0.94544
							1.371	0	350	0.862069	0		1.371	0	727	0.944156	0	0.0820869														1.378	0.862018		1.378	0.945515
							1.372	0	350	0.862069	0		1.372	0	727	0.944156	0	0.0820869														1.379	0.86217		1.379	0.94559
							1.373	0	350	0.862069	0		1.373	0	727	0.944156	0	0.0820869														1.38	0.862322		1.38	0.945665
							1.374	0	350	0.862069	0		1.374	0	727	0.944156	0	0.0820869														1.381	0.862473		1.381	0.94574
							1.375	0	350	0.862069	0		1.375	0	727	0.944156	0	0.0820869														1.382	0.862625		1.382	0.945815
							1.376	0	350	0.862069	0		1.376	0	727	0.944156	0	0.0820869														1.383	0.862776		1.383	0.945889
							1.377	0	350	0.862069	0		1.377	0	727	0.944156	0	0.0820869														1.384	0.862927		1.384	0.945964
							1.378	0	350	0.862069	0		1.378	0	727	0.944156	0	0.0820869														1.385	0.863078		1.385	0.946039
							1.379	0	350	0.862069	0		1.379	1	728	0.945455	1	0.0833856														1.386	0.863229		1.386	0.946113
							1.38	0	350	0.862069	0		1.38	0	728	0.945455	0	0.0833856														1.387	0.863379		1.387	0.946187
							1.381	1	351	0.864532	1		1.381	0	728	0.945455	0	0.0809225														1.388	0.86353		1.388	0.946261
							1.382	1	352	0.866995	1		1.382	0	728	0.945455	0	0.0784595														1.389	0.86368		1.389	0.946335
							1.383	0	352	0.866995	0		1.383	0	728	0.945455	0	0.0784595														1.39	0.86383		1.39	0.946409
							1.384	0	352	0.866995	0		1.384	0	728	0.945455	0	0.0784595														1.391	0.863979		1.391	0.946483
							1.385	0	352	0.866995	0		1.385	0	728	0.945455	0	0.0784595														1.392	0.864129		1.392	0.946557
							1.386	0	352	0.866995	0		1.386	0	728	0.945455	0	0.0784595														1.393	0.864278		1.393	0.94663
							1.387	0	352	0.866995	0		1.387	0	728	0.945455	0	0.0784595														1.394	0.864428		1.394	0.946704
							1.388	0	352	0.866995	0		1.388	0	728	0.945455	0	0.0784595														1.395	0.864577		1.395	0.946777
							1.389	0	352	0.866995	0		1.389	0	728	0.945455	0	0.0784595														1.396	0.864726		1.396	0.94685
							1.39	0	352	0.866995	0		1.39	0	728	0.945455	0	0.0784595														1.397	0.864874		1.397	0.946924
							1.391	1	353	0.869458	1		1.391	0	728	0.945455	0	0.0759964														1.398	0.865023		1.398	0.946997
							1.392	1	354	0.871921	1		1.392	0	728	0.945455	0	0.0735334														1.399	0.865171		1.399	0.94707
							1.393	0	354	0.871921	0		1.393	0	728	0.945455	0	0.0735334														1.4	0.865319		1.4	0.947142
							1.394	0	354	0.871921	0		1.394	1	729	0.946753	1	0.0748321														1.401	0.865467		1.401	0.947215
							1.395	0	354	0.871921	0		1.395	0	729	0.946753	0	0.0748321														1.402	0.865615		1.402	0.947288
							1.396	0	354	0.871921	0		1.396	0	729	0.946753	0	0.0748321														1.403	0.865763		1.403	0.94736
							1.397	0	354	0.871921	0		1.397	0	729	0.946753	0	0.0748321														1.404	0.86591		1.404	0.947433
							1.398	0	354	0.871921	0		1.398	0	729	0.946753	0	0.0748321														1.405	0.866058		1.405	0.947505
							1.399	0	354	0.871921	0		1.399	0	729	0.946753	0	0.0748321														1.406	0.866205		1.406	0.947577
							1.4	0	354	0.871921	0		1.4	0	729	0.946753	0	0.0748321														1.407	0.866352		1.407	0.947649
							1.401	0	354	0.871921	0		1.401	0	729	0.946753	0	0.0748321														1.408	0.866498		1.408	0.947721
							1.402	0	354	0.871921	0		1.402	0	729	0.946753	0	0.0748321														1.409	0.866645		1.409	0.947793
							1.403	0	354	0.871921	0		1.403	0	729	0.946753	0	0.0748321														1.41	0.866791		1.41	0.947865
							1.404	0	354	0.871921	0		1.404	0	729	0.946753	0	0.0748321														1.411	0.866938		1.411	0.947936
							1.405	0	354	0.871921	0		1.405	0	729	0.946753	0	0.0748321														1.412	0.867084		1.412	0.948008
							1.406	0	354	0.871921	0		1.406	0	729	0.946753	0	0.0748321														1.413	0.86723		1.413	0.948079
							1.407	0	354	0.871921	0		1.407	0	729	0.946753	0	0.0748321														1.414	0.867375		1.414	0.94815
							1.408	1	355	0.874384	1		1.408	0	729	0.946753	0	0.072369														1.415	0.867521		1.415	0.948222
							1.409	0	355	0.874384	0		1.409	0	729	0.946753	0	0.072369														1.416	0.867666		1.416	0.948293
							1.41	0	355	0.874384	0		1.41	0	729	0.946753	0	0.072369														1.417	0.867811		1.417	0.948364
							1.411	1	356	0.876847	1		1.411	0	729	0.946753	0	0.069906														1.418	0.867956		1.418	0.948435
							1.412	0	356	0.876847	0		1.412	0	729	0.946753	0	0.069906														1.419	0.868101		1.419	0.948505
							1.413	0	356	0.876847	0		1.413	0	729	0.946753	0	0.069906														1.42	0.868246		1.42	0.948576
							1.414	0	356	0.876847	0		1.414	0	729	0.946753	0	0.069906														1.421	0.86839		1.421	0.948647
							1.415	0	356	0.876847	0		1.415	0	729	0.946753	0	0.069906														1.422	0.868535		1.422	0.948717
							1.416	0	356	0.876847	0		1.416	0	729	0.946753	0	0.069906														1.423	0.868679		1.423	0.948787
							1.417	0	356	0.876847	0		1.417	0	729	0.946753	0	0.069906														1.424	0.868823		1.424	0.948858
							1.418	0	356	0.876847	0		1.418	0	729	0.946753	0	0.069906														1.425	0.868967		1.425	0.948928
							1.419	0	356	0.876847	0		1.419	0	729	0.946753	0	0.069906														1.426	0.86911		1.426	0.948998
							1.42	0	356	0.876847	0		1.42	0	729	0.946753	0	0.069906														1.427	0.869254		1.427	0.949068
							1.421	0	356	0.876847	0		1.421	0	729	0.946753	0	0.069906														1.428	0.869397		1.428	0.949138
							1.422	0	356	0.876847	0		1.422	0	729	0.946753	0	0.069906														1.429	0.86954		1.429	0.949207
							1.423	0	356	0.876847	0		1.423	0	729	0.946753	0	0.069906														1.43	0.869683		1.43	0.949277
							1.424	0	356	0.876847	0		1.424	0	729	0.946753	0	0.069906														1.431	0.869826		1.431	0.949347
							1.425	0	356	0.876847	0		1.425	0	729	0.946753	0	0.069906														1.432	0.869969		1.432	0.949416
							1.426	0	356	0.876847	0		1.426	0	729	0.946753	0	0.069906														1.433	0.870111		1.433	0.949485
							1.427	0	356	0.876847	0		1.427	0	729	0.946753	0	0.069906														1.434	0.870253		1.434	0.949555
							1.428	1	357	0.87931	1		1.428	0	729	0.946753	0	0.0674429														1.435	0.870395		1.435	0.949624
							1.429	0	357	0.87931	0		1.429	0	729	0.946753	0	0.0674429														1.436	0.870537		1.436	0.949693
							1.43	0	357	0.87931	0		1.43	0	729	0.946753	0	0.0674429														1.437	0.870679		1.437	0.949762
							1.431	0	357	0.87931	0		1.431	0	729	0.946753	0	0.0674429														1.438	0.870821		1.438	0.94983
							1.432	0	357	0.87931	0		1.432	0	729	0.946753	0	0.0674429														1.439	0.870962		1.439	0.949899
							1.433	0	357	0.87931	0		1.433	0	729	0.946753	0	0.0674429														1.44	0.871103		1.44	0.949968
							1.434	0	357	0.87931	0		1.434	0	729	0.946753	0	0.0674429														1.441	0.871244		1.441	0.950036
							1.435	0	357	0.87931	0		1.435	0	729	0.946753	0	0.0674429														1.442	0.871385		1.442	0.950105
							1.436	0	357	0.87931	0		1.436	0	729	0.946753	0	0.0674429														1.443	0.871526		1.443	0.950173
							1.437	0	357	0.87931	0		1.437	0	729	0.946753	0	0.0674429														1.444	0.871667		1.444	0.950241
							1.438	0	357	0.87931	0		1.438	0	729	0.946753	0	0.0674429														1.445	0.871807		1.445	0.950309
							1.439	0	357	0.87931	0		1.439	0	729	0.946753	0	0.0674429														1.446	0.871947		1.446	0.950377
							1.44	1	358	0.881773	1		1.44	0	729	0.946753	0	0.0649798														1.447	0.872087		1.447	0.950445
							1.441	0	358	0.881773	0		1.441	0	729	0.946753	0	0.0649798														1.448	0.872227		1.448	0.950513
							1.442	0	358	0.881773	0		1.442	0	729	0.946753	0	0.0649798														1.449	0.872367		1.449	0.95058
							1.443	0	358	0.881773	0		1.443	0	729	0.946753	0	0.0649798														1.45	0.872507		1.45	0.950648
							1.444	0	358	0.881773	0		1.444	0	729	0.946753	0	0.0649798														1.451	0.872646		1.451	0.950715
							1.445	0	358	0.881773	0		1.445	0	729	0.946753	0	0.0649798														1.452	0.872785		1.452	0.950783
							1.446	0	358	0.881773	0		1.446	0	729	0.946753	0	0.0649798														1.453	0.872924		1.453	0.95085
							1.447	0	358	0.881773	0		1.447	0	729	0.946753	0	0.0649798														1.454	0.873063		1.454	0.950917
							1.448	0	358	0.881773	0		1.448	0	729	0.946753	0	0.0649798														1.455	0.873202		1.455	0.950984
							1.449	0	358	0.881773	0		1.449	0	729	0.946753	0	0.0649798														1.456	0.873341		1.456	0.951051
							1.45	0	358	0.881773	0		1.45	0	729	0.946753	0	0.0649798														1.457	0.873479		1.457	0.951118
							1.451	0	358	0.881773	0		1.451	0	729	0.946753	0	0.0649798														1.458	0.873617		1.458	0.951185
							1.452	0	358	0.881773	0		1.452	0	729	0.946753	0	0.0649798														1.459	0.873755		1.459	0.951252
							1.453	0	358	0.881773	0		1.453	0	729	0.946753	0	0.0649798														1.46	0.873893		1.46	0.951318
							1.454	0	358	0.881773	0		1.454	0	729	0.946753	0	0.0649798														1.461	0.874031		1.461	0.951385
							1.455	0	358	0.881773	0		1.455	0	729	0.946753	0	0.0649798														1.462	0.874169		1.462	0.951451
							1.456	0	358	0.881773	0		1.456	0	729	0.946753	0	0.0649798														1.463	0.874306		1.463	0.951518
							1.457	0	358	0.881773	0		1.457	0	729	0.946753	0	0.0649798														1.464	0.874443		1.464	0.951584
							1.458	0	358	0.881773	0		1.458	0	729	0.946753	0	0.0649798														1.465	0.87458		1.465	0.95165
							1.459	0	358	0.881773	0		1.459	0	729	0.946753	0	0.0649798														1.466	0.874717		1.466	0.951716
							1.46	0	358	0.881773	0		1.46	0	729	0.946753	0	0.0649798														1.467	0.874854		1.467	0.951782
							1.461	0	358	0.881773	0		1.461	0	729	0.946753	0	0.0649798														1.468	0.874991		1.468	0.951848
							1.462	0	358	0.881773	0		1.462	0	729	0.946753	0	0.0649798														1.469	0.875127		1.469	0.951913
							1.463	0	358	0.881773	0		1.463	1	730	0.948052	1	0.0662785														1.47	0.875263		1.47	0.951979
							1.464	0	358	0.881773	0		1.464	0	730	0.948052	0	0.0662785														1.471	0.875399		1.471	0.952044
							1.465	0	358	0.881773	0		1.465	0	730	0.948052	0	0.0662785														1.472	0.875535		1.472	0.95211
							1.466	0	358	0.881773	0		1.466	0	730	0.948052	0	0.0662785														1.473	0.875671		1.473	0.952175
							1.467	0	358	0.881773	0		1.467	0	730	0.948052	0	0.0662785														1.474	0.875807		1.474	0.95224
							1.468	0	358	0.881773	0		1.468	0	730	0.948052	0	0.0662785														1.475	0.875942		1.475	0.952305
							1.469	0	358	0.881773	0		1.469	0	730	0.948052	0	0.0662785														1.476	0.876078		1.476	0.95237
							1.47	0	358	0.881773	0		1.47	1	731	0.949351	1	0.0675773														1.477	0.876213		1.477	0.952435
							1.471	0	358	0.881773	0		1.471	0	731	0.949351	0	0.0675773														1.478	0.876348		1.478	0.9525
							1.472	0	358	0.881773	0		1.472	0	731	0.949351	0	0.0675773														1.479	0.876483		1.479	0.952565
							1.473	0	358	0.881773	0		1.473	0	731	0.949351	0	0.0675773														1.48	0.876617		1.48	0.95263
							1.474	0	358	0.881773	0		1.474	0	731	0.949351	0	0.0675773														1.481	0.876752		1.481	0.952694
							1.475	0	358	0.881773	0		1.475	0	731	0.949351	0	0.0675773														1.482	0.876886		1.482	0.952759
							1.476	0	358	0.881773	0		1.476	0	731	0.949351	0	0.0675773														1.483	0.87702		1.483	0.952823
							1.477	0	358	0.881773	0		1.477	0	731	0.949351	0	0.0675773														1.484	0.877154		1.484	0.952887
							1.478	0	358	0.881773	0		1.478	0	731	0.949351	0	0.0675773														1.485	0.877288		1.485	0.952951
							1.479	0	358	0.881773	0		1.479	0	731	0.949351	0	0.0675773														1.486	0.877422		1.486	0.953015
							1.48	0	358	0.881773	0		1.48	0	731	0.949351	0	0.0675773														1.487	0.877555		1.487	0.953079
							1.481	0	358	0.881773	0		1.481	0	731	0.949351	0	0.0675773														1.488	0.877689		1.488	0.953143
							1.482	0	358	0.881773	0		1.482	0	731	0.949351	0	0.0675773														1.489	0.877822		1.489	0.953207
							1.483	0	358	0.881773	0		1.483	0	731	0.949351	0	0.0675773														1.49	0.877955		1.49	0.953271
							1.484	0	358	0.881773	0		1.484	0	731	0.949351	0	0.0675773														1.491	0.878088		1.491	0.953334
							1.485	0	358	0.881773	0		1.485	0	731	0.949351	0	0.0675773														1.492	0.878221		1.492	0.953398
							1.486	1	359	0.884236	1		1.486	0	731	0.949351	0	0.0651142														1.493	0.878353		1.493	0.953461
							1.487	0	359	0.884236	0		1.487	0	731	0.949351	0	0.0651142														1.494	0.878486		1.494	0.953525
							1.488	0	359	0.884236	0		1.488	0	731	0.949351	0	0.0651142														1.495	0.878618		1.495	0.953588
							1.489	0	359	0.884236	0		1.489	0	731	0.949351	0	0.0651142														1.496	0.87875		1.496	0.953651
							1.49	0	359	0.884236	0		1.49	0	731	0.949351	0	0.0651142														1.497	0.878882		1.497	0.953714
							1.491	0	359	0.884236	0		1.491	1	732	0.950649	1	0.0664129														1.498	0.879014		1.498	0.953777
							1.492	0	359	0.884236	0		1.492	0	732	0.950649	0	0.0664129														1.499	0.879146		1.499	0.95384
							1.493	0	359	0.884236	0		1.493	0	732	0.950649	0	0.0664129														1.5	0.879277		1.5	0.953902
							1.494	0	359	0.884236	0		1.494	0	732	0.950649	0	0.0664129														1.501	0.879409		1.501	0.953965
							1.495	0	359	0.884236	0		1.495	0	732	0.950649	0	0.0664129														1.502	0.87954		1.502	0.954028
							1.496	0	359	0.884236	0		1.496	0	732	0.950649	0	0.0664129														1.503	0.879671		1.503	0.95409
							1.497	0	359	0.884236	0		1.497	0	732	0.950649	0	0.0664129														1.504	0.879802		1.504	0.954153
							1.498	0	359	0.884236	0		1.498	0	732	0.950649	0	0.0664129														1.505	0.879932		1.505	0.954215
							1.499	0	359	0.884236	0		1.499	1	733	0.951948	1	0.0677116														1.506	0.880063		1.506	0.954277
							1.5	0	359	0.884236	0		1.5	0	733	0.951948	0	0.0677116														1.507	0.880193		1.507	0.954339
							1.501	0	359	0.884236	0		1.501	0	733	0.951948	0	0.0677116														1.508	0.880324		1.508	0.954401
							1.502	0	359	0.884236	0		1.502	0	733	0.951948	0	0.0677116														1.509	0.880454		1.509	0.954463
							1.503	0	359	0.884236	0		1.503	0	733	0.951948	0	0.0677116														1.51	0.880584		1.51	0.954525
							1.504	0	359	0.884236	0		1.504	0	733	0.951948	0	0.0677116														1.511	0.880713		1.511	0.954587
							1.505	0	359	0.884236	0		1.505	0	733	0.951948	0	0.0677116														1.512	0.880843		1.512	0.954648
							1.506	0	359	0.884236	0		1.506	0	733	0.951948	0	0.0677116														1.513	0.880973		1.513	0.95471
							1.507	0	359	0.884236	0		1.507	0	733	0.951948	0	0.0677116														1.514	0.881102		1.514	0.954771
							1.508	0	359	0.884236	0		1.508	0	733	0.951948	0	0.0677116														1.515	0.881231		1.515	0.954833
							1.509	0	359	0.884236	0		1.509	1	734	0.953247	1	0.0690103														1.516	0.88136		1.516	0.954894
							1.51	0	359	0.884236	0		1.51	0	734	0.953247	0	0.0690103														1.517	0.881489		1.517	0.954955
							1.511	0	359	0.884236	0		1.511	0	734	0.953247	0	0.0690103														1.518	0.881618		1.518	0.955016
							1.512	0	359	0.884236	0		1.512	0	734	0.953247	0	0.0690103														1.519	0.881746		1.519	0.955077
							1.513	0	359	0.884236	0		1.513	0	734	0.953247	0	0.0690103														1.52	0.881875		1.52	0.955138
							1.514	0	359	0.884236	0		1.514	0	734	0.953247	0	0.0690103														1.521	0.882003		1.521	0.955199
							1.515	0	359	0.884236	0		1.515	0	734	0.953247	0	0.0690103														1.522	0.882131		1.522	0.95526
							1.516	0	359	0.884236	0		1.516	0	734	0.953247	0	0.0690103														1.523	0.882259		1.523	0.955321
							1.517	0	359	0.884236	0		1.517	0	734	0.953247	0	0.0690103														1.524	0.882387		1.524	0.955381
							1.518	0	359	0.884236	0		1.518	0	734	0.953247	0	0.0690103														1.525	0.882514		1.525	0.955442
							1.519	0	359	0.884236	0		1.519	0	734	0.953247	0	0.0690103														1.526	0.882642		1.526	0.955502
							1.52	0	359	0.884236	0		1.52	0	734	0.953247	0	0.0690103														1.527	0.882769		1.527	0.955562
							1.521	0	359	0.884236	0		1.521	0	734	0.953247	0	0.0690103														1.528	0.882896		1.528	0.955623
							1.522	0	359	0.884236	0		1.522	0	734	0.953247	0	0.0690103														1.529	0.883023		1.529	0.955683
							1.523	0	359	0.884236	0		1.523	0	734	0.953247	0	0.0690103														1.53	0.88315		1.53	0.955743
							1.524	0	359	0.884236	0		1.524	1	735	0.954545	1	0.070309														1.531	0.883277		1.531	0.955803
							1.525	0	359	0.884236	0		1.525	0	735	0.954545	0	0.070309														1.532	0.883404		1.532	0.955863
							1.526	0	359	0.884236	0		1.526	0	735	0.954545	0	0.070309														1.533	0.88353		1.533	0.955922
							1.527	0	359	0.884236	0		1.527	0	735	0.954545	0	0.070309														1.534	0.883656		1.534	0.955982
							1.528	0	359	0.884236	0		1.528	0	735	0.954545	0	0.070309														1.535	0.883782		1.535	0.956042
							1.529	0	359	0.884236	0		1.529	0	735	0.954545	0	0.070309														1.536	0.883908		1.536	0.956101
							1.53	0	359	0.884236	0		1.53	0	735	0.954545	0	0.070309														1.537	0.884034		1.537	0.956161
							1.531	0	359	0.884236	0		1.531	0	735	0.954545	0	0.070309														1.538	0.88416		1.538	0.95622
							1.532	0	359	0.884236	0		1.532	0	735	0.954545	0	0.070309														1.539	0.884285		1.539	0.956279
							1.533	0	359	0.884236	0		1.533	0	735	0.954545	0	0.070309														1.54	0.884411		1.54	0.956338
							1.534	0	359	0.884236	0		1.534	0	735	0.954545	0	0.070309														1.541	0.884536		1.541	0.956397
							1.535	0	359	0.884236	0		1.535	0	735	0.954545	0	0.070309														1.542	0.884661		1.542	0.956456
							1.536	0	359	0.884236	0		1.536	0	735	0.954545	0	0.070309														1.543	0.884786		1.543	0.956515
							1.537	0	359	0.884236	0		1.537	0	735	0.954545	0	0.070309														1.544	0.884911		1.544	0.956574
							1.538	0	359	0.884236	0		1.538	0	735	0.954545	0	0.070309														1.545	0.885036		1.545	0.956633
							1.539	0	359	0.884236	0		1.539	0	735	0.954545	0	0.070309														1.546	0.88516		1.546	0.956691
							1.54	0	359	0.884236	0		1.54	1	736	0.955844	1	0.0716077														1.547	0.885284		1.547	0.95675
							1.541	0	359	0.884236	0		1.541	0	736	0.955844	0	0.0716077														1.548	0.885409		1.548	0.956808
							1.542	0	359	0.884236	0		1.542	0	736	0.955844	0	0.0716077														1.549	0.885533		1.549	0.956867
							1.543	0	359	0.884236	0		1.543	0	736	0.955844	0	0.0716077														1.55	0.885657		1.55	0.956925
							1.544	0	359	0.884236	0		1.544	0	736	0.955844	0	0.0716077														1.551	0.88578		1.551	0.956983
							1.545	1	360	0.8867	1		1.545	0	736	0.955844	0	0.0691446														1.552	0.885904		1.552	0.957041
							1.546	0	360	0.8867	0		1.546	0	736	0.955844	0	0.0691446														1.553	0.886027		1.553	0.957099
							1.547	0	360	0.8867	0		1.547	0	736	0.955844	0	0.0691446														1.554	0.886151		1.554	0.957157
							1.548	0	360	0.8867	0		1.548	0	736	0.955844	0	0.0691446														1.555	0.886274		1.555	0.957215
							1.549	0	360	0.8867	0		1.549	0	736	0.955844	0	0.0691446														1.556	0.886397		1.556	0.957273
							1.55	0	360	0.8867	0		1.55	0	736	0.955844	0	0.0691446														1.557	0.88652		1.557	0.957331
							1.551	0	360	0.8867	0		1.551	0	736	0.955844	0	0.0691446														1.558	0.886643		1.558	0.957388
							1.552	0	360	0.8867	0		1.552	0	736	0.955844	0	0.0691446														1.559	0.886765		1.559	0.957446
							1.553	0	360	0.8867	0		1.553	0	736	0.955844	0	0.0691446														1.56	0.886888		1.56	0.957503
							1.554	0	360	0.8867	0		1.554	0	736	0.955844	0	0.0691446														1.561	0.88701		1.561	0.957561
							1.555	0	360	0.8867	0		1.555	0	736	0.955844	0	0.0691446														1.562	0.887132		1.562	0.957618
							1.556	0	360	0.8867	0		1.556	0	736	0.955844	0	0.0691446														1.563	0.887254		1.563	0.957675
							1.557	2	362	0.891626	1		1.557	0	736	0.955844	0	0.0642185														1.564	0.887376		1.564	0.957732
							1.558	0	362	0.891626	0		1.558	0	736	0.955844	0	0.0642185														1.565	0.887498		1.565	0.957789
							1.559	0	362	0.891626	0		1.559	0	736	0.955844	0	0.0642185														1.566	0.887619		1.566	0.957846
							1.56	0	362	0.891626	0		1.56	0	736	0.955844	0	0.0642185														1.567	0.887741		1.567	0.957903
							1.561	0	362	0.891626	0		1.561	0	736	0.955844	0	0.0642185														1.568	0.887862		1.568	0.95796
							1.562	0	362	0.891626	0		1.562	0	736	0.955844	0	0.0642185														1.569	0.887983		1.569	0.958017
							1.563	0	362	0.891626	0		1.563	0	736	0.955844	0	0.0642185														1.57	0.888104		1.57	0.958073
							1.564	0	362	0.891626	0		1.564	0	736	0.955844	0	0.0642185														1.571	0.888225		1.571	0.95813
							1.565	0	362	0.891626	0		1.565	0	736	0.955844	0	0.0642185														1.572	0.888346		1.572	0.958186
							1.566	0	362	0.891626	0		1.566	0	736	0.955844	0	0.0642185														1.573	0.888466		1.573	0.958243
							1.567	0	362	0.891626	0		1.567	0	736	0.955844	0	0.0642185														1.574	0.888587		1.574	0.958299
							1.568	0	362	0.891626	0		1.568	0	736	0.955844	0	0.0642185														1.575	0.888707		1.575	0.958355
							1.569	0	362	0.891626	0		1.569	0	736	0.955844	0	0.0642185														1.576	0.888827		1.576	0.958411
							1.57	0	362	0.891626	0		1.57	0	736	0.955844	0	0.0642185														1.577	0.888947		1.577	0.958467
							1.571	0	362	0.891626	0		1.571	0	736	0.955844	0	0.0642185														1.578	0.889067		1.578	0.958523
							1.572	0	362	0.891626	0		1.572	0	736	0.955844	0	0.0642185														1.579	0.889187		1.579	0.958579
							1.573	1	363	0.894089	1		1.573	0	736	0.955844	0	0.0617555														1.58	0.889306		1.58	0.958635
							1.574	0	363	0.894089	0		1.574	0	736	0.955844	0	0.0617555														1.581	0.889426		1.581	0.95869
							1.575	0	363	0.894089	0		1.575	0	736	0.955844	0	0.0617555														1.582	0.889545		1.582	0.958746
							1.576	0	363	0.894089	0		1.576	0	736	0.955844	0	0.0617555														1.583	0.889664		1.583	0.958802
							1.577	0	363	0.894089	0		1.577	0	736	0.955844	0	0.0617555														1.584	0.889783		1.584	0.958857
							1.578	0	363	0.894089	0		1.578	0	736	0.955844	0	0.0617555														1.585	0.889902		1.585	0.958912
							1.579	0	363	0.894089	0		1.579	0	736	0.955844	0	0.0617555														1.586	0.890021		1.586	0.958968
							1.58	0	363	0.894089	0		1.58	0	736	0.955844	0	0.0617555														1.587	0.890139		1.587	0.959023
							1.581	0	363	0.894089	0		1.581	0	736	0.955844	0	0.0617555														1.588	0.890258		1.588	0.959078
							1.582	1	364	0.896552	1		1.582	0	736	0.955844	0	0.0592924														1.589	0.890376		1.589	0.959133
							1.583	0	364	0.896552	0		1.583	0	736	0.955844	0	0.0592924														1.59	0.890494		1.59	0.959188
							1.584	0	364	0.896552	0		1.584	0	736	0.955844	0	0.0592924														1.591	0.890612		1.591	0.959243
							1.585	0	364	0.896552	0		1.585	0	736	0.955844	0	0.0592924														1.592	0.89073		1.592	0.959298
							1.586	0	364	0.896552	0		1.586	0	736	0.955844	0	0.0592924														1.593	0.890848		1.593	0.959352
							1.587	0	364	0.896552	0		1.587	0	736	0.955844	0	0.0592924														1.594	0.890965		1.594	0.959407
							1.588	0	364	0.896552	0		1.588	1	737	0.957143	1	0.0605911														1.595	0.891083		1.595	0.959462
							1.589	0	364	0.896552	0		1.589	1	738	0.958442	1	0.0618898														1.596	0.8912		1.596	0.959516
							1.59	0	364	0.896552	0		1.59	0	738	0.958442	0	0.0618898														1.597	0.891317		1.597	0.959571
							1.591	0	364	0.896552	0		1.591	0	738	0.958442	0	0.0618898														1.598	0.891434		1.598	0.959625
							1.592	0	364	0.896552	0		1.592	0	738	0.958442	0	0.0618898														1.599	0.891551		1.599	0.959679
							1.593	0	364	0.896552	0		1.593	0	738	0.958442	0	0.0618898														1.6	0.891668		1.6	0.959733
							1.594	0	364	0.896552	0		1.594	0	738	0.958442	0	0.0618898														1.601	0.891785		1.601	0.959787
							1.595	0	364	0.896552	0		1.595	0	738	0.958442	0	0.0618898														1.602	0.891901		1.602	0.959841
							1.596	0	364	0.896552	0		1.596	0	738	0.958442	0	0.0618898														1.603	0.892018		1.603	0.959895
							1.597	0	364	0.896552	0		1.597	0	738	0.958442	0	0.0618898														1.604	0.892134		1.604	0.959949
							1.598	0	364	0.896552	0		1.598	0	738	0.958442	0	0.0618898														1.605	0.89225		1.605	0.960003
							1.599	0	364	0.896552	0		1.599	0	738	0.958442	0	0.0618898														1.606	0.892366		1.606	0.960057
							1.6	0	364	0.896552	0		1.6	0	738	0.958442	0	0.0618898														1.607	0.892482		1.607	0.96011
							1.601	0	364	0.896552	0		1.601	0	738	0.958442	0	0.0618898														1.608	0.892597		1.608	0.960164
							1.602	0	364	0.896552	0		1.602	0	738	0.958442	0	0.0618898														1.609	0.892713		1.609	0.960217
							1.603	0	364	0.896552	0		1.603	0	738	0.958442	0	0.0618898														1.61	0.892828		1.61	0.960271
							1.604	0	364	0.896552	0		1.604	0	738	0.958442	0	0.0618898														1.611	0.892943		1.611	0.960324
							1.605	0	364	0.896552	0		1.605	0	738	0.958442	0	0.0618898														1.612	0.893059		1.612	0.960377
							1.606	0	364	0.896552	0		1.606	0	738	0.958442	0	0.0618898														1.613	0.893174		1.613	0.96043
							1.607	0	364	0.896552	0		1.607	1	739	0.95974	1	0.0631885														1.614	0.893288		1.614	0.960483
							1.608	0	364	0.896552	0		1.608	0	739	0.95974	0	0.0631885														1.615	0.893403		1.615	0.960536
							1.609	0	364	0.896552	0		1.609	0	739	0.95974	0	0.0631885														1.616	0.893518		1.616	0.960589
							1.61	0	364	0.896552	0		1.61	0	739	0.95974	0	0.0631885														1.617	0.893632		1.617	0.960642
							1.611	1	365	0.899015	1		1.611	0	739	0.95974	0	0.0607255														1.618	0.893746		1.618	0.960695
							1.612	0	365	0.899015	0		1.612	0	739	0.95974	0	0.0607255														1.619	0.893861		1.619	0.960748
							1.613	0	365	0.899015	0		1.613	0	739	0.95974	0	0.0607255														1.62	0.893975		1.62	0.9608
							1.614	0	365	0.899015	0		1.614	0	739	0.95974	0	0.0607255														1.621	0.894089		1.621	0.960853
							1.615	0	365	0.899015	0		1.615	0	739	0.95974	0	0.0607255														1.622	0.894202		1.622	0.960905
							1.616	0	365	0.899015	0		1.616	0	739	0.95974	0	0.0607255														1.623	0.894316		1.623	0.960958
							1.617	0	365	0.899015	0		1.617	0	739	0.95974	0	0.0607255														1.624	0.894429		1.624	0.96101
							1.618	0	365	0.899015	0		1.618	0	739	0.95974	0	0.0607255														1.625	0.894543		1.625	0.961062
							1.619	0	365	0.899015	0		1.619	0	739	0.95974	0	0.0607255														1.626	0.894656		1.626	0.961114
							1.62	0	365	0.899015	0		1.62	0	739	0.95974	0	0.0607255														1.627	0.894769		1.627	0.961166
							1.621	0	365	0.899015	0		1.621	0	739	0.95974	0	0.0607255														1.628	0.894882		1.628	0.961218
							1.622	0	365	0.899015	0		1.622	0	739	0.95974	0	0.0607255														1.629	0.894995		1.629	0.96127
							1.623	0	365	0.899015	0		1.623	0	739	0.95974	0	0.0607255														1.63	0.895108		1.63	0.961322
							1.624	0	365	0.899015	0		1.624	0	739	0.95974	0	0.0607255														1.631	0.89522		1.631	0.961374
							1.625	0	365	0.899015	0		1.625	0	739	0.95974	0	0.0607255														1.632	0.895333		1.632	0.961425
							1.626	0	365	0.899015	0		1.626	0	739	0.95974	0	0.0607255														1.633	0.895445		1.633	0.961477
							1.627	0	365	0.899015	0		1.627	0	739	0.95974	0	0.0607255														1.634	0.895557		1.634	0.961529
							1.628	0	365	0.899015	0		1.628	0	739	0.95974	0	0.0607255														1.635	0.895669		1.635	0.96158
							1.629	0	365	0.899015	0		1.629	0	739	0.95974	0	0.0607255														1.636	0.895781		1.636	0.961631
							1.63	0	365	0.899015	0		1.63	0	739	0.95974	0	0.0607255														1.637	0.895893		1.637	0.961683
							1.631	0	365	0.899015	0		1.631	0	739	0.95974	0	0.0607255														1.638	0.896004		1.638	0.961734
							1.632	0	365	0.899015	0		1.632	1	740	0.961039	1	0.0620242														1.639	0.896116		1.639	0.961785
							1.633	0	365	0.899015	0		1.633	0	740	0.961039	0	0.0620242														1.64	0.896227		1.64	0.961836
							1.634	0	365	0.899015	0		1.634	0	740	0.961039	0	0.0620242														1.641	0.896338		1.641	0.961887
							1.635	1	366	0.901478	1		1.635	0	740	0.961039	0	0.0595611														1.642	0.89645		1.642	0.961938
							1.636	0	366	0.901478	0		1.636	0	740	0.961039	0	0.0595611														1.643	0.896561		1.643	0.961989
							1.637	0	366	0.901478	0		1.637	0	740	0.961039	0	0.0595611														1.644	0.896671		1.644	0.96204
							1.638	0	366	0.901478	0		1.638	0	740	0.961039	0	0.0595611														1.645	0.896782		1.645	0.962091
							1.639	0	366	0.901478	0		1.639	0	740	0.961039	0	0.0595611														1.646	0.896893		1.646	0.962141
							1.64	0	366	0.901478	0		1.64	0	740	0.961039	0	0.0595611														1.647	0.897003		1.647	0.962192
							1.641	0	366	0.901478	0		1.641	0	740	0.961039	0	0.0595611														1.648	0.897113		1.648	0.962242
							1.642	0	366	0.901478	0		1.642	0	740	0.961039	0	0.0595611														1.649	0.897224		1.649	0.962293
							1.643	0	366	0.901478	0		1.643	0	740	0.961039	0	0.0595611														1.65	0.897334		1.65	0.962343
							1.644	0	366	0.901478	0		1.644	0	740	0.961039	0	0.0595611														1.651	0.897444		1.651	0.962393
							1.645	0	366	0.901478	0		1.645	0	740	0.961039	0	0.0595611														1.652	0.897553		1.652	0.962443
							1.646	0	366	0.901478	0		1.646	0	740	0.961039	0	0.0595611														1.653	0.897663		1.653	0.962494
							1.647	1	367	0.903941	1		1.647	0	740	0.961039	0	0.0570981														1.654	0.897773		1.654	0.962544
							1.648	0	367	0.903941	0		1.648	0	740	0.961039	0	0.0570981														1.655	0.897882		1.655	0.962594
							1.649	0	367	0.903941	0		1.649	1	741	0.962338	1	0.0583968														1.656	0.897991		1.656	0.962644
							1.65	0	367	0.903941	0		1.65	0	741	0.962338	0	0.0583968														1.657	0.8981		1.657	0.962693
							1.651	0	367	0.903941	0		1.651	0	741	0.962338	0	0.0583968														1.658	0.898209		1.658	0.962743
							1.652	0	367	0.903941	0		1.652	0	741	0.962338	0	0.0583968														1.659	0.898318		1.659	0.962793
							1.653	0	367	0.903941	0		1.653	0	741	0.962338	0	0.0583968														1.66	0.898427		1.66	0.962842
							1.654	0	367	0.903941	0		1.654	0	741	0.962338	0	0.0583968														1.661	0.898536		1.661	0.962892
							1.655	0	367	0.903941	0		1.655	0	741	0.962338	0	0.0583968														1.662	0.898644		1.662	0.962941
							1.656	0	367	0.903941	0		1.656	0	741	0.962338	0	0.0583968														1.663	0.898753		1.663	0.962991
							1.657	0	367	0.903941	0		1.657	0	741	0.962338	0	0.0583968														1.664	0.898861		1.664	0.96304
							1.658	0	367	0.903941	0		1.658	0	741	0.962338	0	0.0583968														1.665	0.898969		1.665	0.963089
							1.659	0	367	0.903941	0		1.659	0	741	0.962338	0	0.0583968														1.666	0.899077		1.666	0.963139
							1.66	0	367	0.903941	0		1.66	0	741	0.962338	0	0.0583968														1.667	0.899185		1.667	0.963188
							1.661	0	367	0.903941	0		1.661	0	741	0.962338	0	0.0583968														1.668	0.899293		1.668	0.963237
							1.662	0	367	0.903941	0		1.662	0	741	0.962338	0	0.0583968														1.669	0.8994		1.669	0.963286
							1.663	0	367	0.903941	0		1.663	0	741	0.962338	0	0.0583968														1.67	0.899508		1.67	0.963335
							1.664	0	367	0.903941	0		1.664	0	741	0.962338	0	0.0583968														1.671	0.899615		1.671	0.963383
							1.665	0	367	0.903941	0		1.665	0	741	0.962338	0	0.0583968														1.672	0.899722		1.672	0.963432
							1.666	0	367	0.903941	0		1.666	0	741	0.962338	0	0.0583968														1.673	0.899829		1.673	0.963481
							1.667	0	367	0.903941	0		1.667	0	741	0.962338	0	0.0583968														1.674	0.899936		1.674	0.963529
							1.668	0	367	0.903941	0		1.668	0	741	0.962338	0	0.0583968														1.675	0.900043		1.675	0.963578
							1.669	0	367	0.903941	0		1.669	0	741	0.962338	0	0.0583968														1.676	0.90015		1.676	0.963626
							1.67	0	367	0.903941	0		1.67	0	741	0.962338	0	0.0583968														1.677	0.900256		1.677	0.963675
							1.671	0	367	0.903941	0		1.671	0	741	0.962338	0	0.0583968														1.678	0.900363		1.678	0.963723
							1.672	0	367	0.903941	0		1.672	0	741	0.962338	0	0.0583968														1.679	0.900469		1.679	0.963771
							1.673	0	367	0.903941	0		1.673	0	741	0.962338	0	0.0583968														1.68	0.900575		1.68	0.96382
							1.674	0	367	0.903941	0		1.674	0	741	0.962338	0	0.0583968														1.681	0.900682		1.681	0.963868
							1.675	0	367	0.903941	0		1.675	0	741	0.962338	0	0.0583968														1.682	0.900788		1.682	0.963916
							1.676	0	367	0.903941	0		1.676	0	741	0.962338	0	0.0583968														1.683	0.900893		1.683	0.963964
							1.677	0	367	0.903941	0		1.677	0	741	0.962338	0	0.0583968														1.684	0.900999		1.684	0.964012
							1.678	0	367	0.903941	0		1.678	0	741	0.962338	0	0.0583968														1.685	0.901105		1.685	0.96406
							1.679	0	367	0.903941	0		1.679	0	741	0.962338	0	0.0583968														1.686	0.90121		1.686	0.964107
							1.68	0	367	0.903941	0		1.68	0	741	0.962338	0	0.0583968														1.687	0.901315		1.687	0.964155
							1.681	0	367	0.903941	0		1.681	0	741	0.962338	0	0.0583968														1.688	0.901421		1.688	0.964203
							1.682	0	367	0.903941	0		1.682	0	741	0.962338	0	0.0583968														1.689	0.901526		1.689	0.96425
							1.683	0	367	0.903941	0		1.683	0	741	0.962338	0	0.0583968														1.69	0.901631		1.69	0.964298
							1.684	0	367	0.903941	0		1.684	0	741	0.962338	0	0.0583968														1.691	0.901736		1.691	0.964345
							1.685	0	367	0.903941	0		1.685	0	741	0.962338	0	0.0583968														1.692	0.90184		1.692	0.964392
							1.686	0	367	0.903941	0		1.686	0	741	0.962338	0	0.0583968														1.693	0.901945		1.693	0.96444
							1.687	0	367	0.903941	0		1.687	0	741	0.962338	0	0.0583968														1.694	0.902049		1.694	0.964487
							1.688	0	367	0.903941	0		1.688	0	741	0.962338	0	0.0583968														1.695	0.902154		1.695	0.964534
							1.689	0	367	0.903941	0		1.689	0	741	0.962338	0	0.0583968														1.696	0.902258		1.696	0.964581
							1.69	0	367	0.903941	0		1.69	0	741	0.962338	0	0.0583968														1.697	0.902362		1.697	0.964628
							1.691	0	367	0.903941	0		1.691	0	741	0.962338	0	0.0583968														1.698	0.902466		1.698	0.964675
							1.692	0	367	0.903941	0		1.692	0	741	0.962338	0	0.0583968														1.699	0.90257		1.699	0.964722
							1.693	0	367	0.903941	0		1.693	0	741	0.962338	0	0.0583968														1.7	0.902674		1.7	0.964769
							1.694	0	367	0.903941	0		1.694	0	741	0.962338	0	0.0583968														1.701	0.902777		1.701	0.964815
							1.695	0	367	0.903941	0		1.695	0	741	0.962338	0	0.0583968														1.702	0.902881		1.702	0.964862
							1.696	0	367	0.903941	0		1.696	0	741	0.962338	0	0.0583968														1.703	0.902984		1.703	0.964909
							1.697	0	367	0.903941	0		1.697	0	741	0.962338	0	0.0583968														1.704	0.903087		1.704	0.964955
							1.698	0	367	0.903941	0		1.698	0	741	0.962338	0	0.0583968														1.705	0.90319		1.705	0.965002
							1.699	0	367	0.903941	0		1.699	0	741	0.962338	0	0.0583968														1.706	0.903293		1.706	0.965048
							1.7	1	368	0.906404	1		1.7	0	741	0.962338	0	0.0559337														1.707	0.903396		1.707	0.965094
							1.701	0	368	0.906404	0		1.701	0	741	0.962338	0	0.0559337														1.708	0.903499		1.708	0.965141
							1.702	0	368	0.906404	0		1.702	0	741	0.962338	0	0.0559337														1.709	0.903602		1.709	0.965187
							1.703	0	368	0.906404	0		1.703	0	741	0.962338	0	0.0559337														1.71	0.903704		1.71	0.965233
							1.704	0	368	0.906404	0		1.704	0	741	0.962338	0	0.0559337														1.711	0.903807		1.711	0.965279
							1.705	0	368	0.906404	0		1.705	0	741	0.962338	0	0.0559337														1.712	0.903909		1.712	0.965325
							1.706	0	368	0.906404	0		1.706	0	741	0.962338	0	0.0559337														1.713	0.904011		1.713	0.965371
							1.707	0	368	0.906404	0		1.707	0	741	0.962338	0	0.0559337														1.714	0.904113		1.714	0.965417
							1.708	0	368	0.906404	0		1.708	0	741	0.962338	0	0.0559337														1.715	0.904215		1.715	0.965463
							1.709	0	368	0.906404	0		1.709	0	741	0.962338	0	0.0559337														1.716	0.904317		1.716	0.965508
							1.71	0	368	0.906404	0		1.71	0	741	0.962338	0	0.0559337														1.717	0.904419		1.717	0.965554
							1.711	0	368	0.906404	0		1.711	0	741	0.962338	0	0.0559337														1.718	0.90452		1.718	0.9656
							1.712	0	368	0.906404	0		1.712	0	741	0.962338	0	0.0559337														1.719	0.904621		1.719	0.965645
							1.713	0	368	0.906404	0		1.713	0	741	0.962338	0	0.0559337														1.72	0.904723		1.72	0.965691
							1.714	0	368	0.906404	0		1.714	0	741	0.962338	0	0.0559337														1.721	0.904824		1.721	0.965736
							1.715	0	368	0.906404	0		1.715	0	741	0.962338	0	0.0559337														1.722	0.904925		1.722	0.965781
							1.716	0	368	0.906404	0		1.716	0	741	0.962338	0	0.0559337														1.723	0.905026		1.723	0.965827
							1.717	0	368	0.906404	0		1.717	0	741	0.962338	0	0.0559337														1.724	0.905127		1.724	0.965872
							1.718	1	369	0.908867	1		1.718	0	741	0.962338	0	0.0534707														1.725	0.905228		1.725	0.965917
							1.719	0	369	0.908867	0		1.719	0	741	0.962338	0	0.0534707														1.726	0.905328		1.726	0.965962
							1.72	1	370	0.91133	1		1.72	0	741	0.962338	0	0.0510076														1.727	0.905429		1.727	0.966007
							1.721	0	370	0.91133	0		1.721	0	741	0.962338	0	0.0510076														1.728	0.905529		1.728	0.966052
							1.722	0	370	0.91133	0		1.722	0	741	0.962338	0	0.0510076														1.729	0.905629		1.729	0.966097
							1.723	0	370	0.91133	0		1.723	0	741	0.962338	0	0.0510076														1.73	0.905729		1.73	0.966142
							1.724	0	370	0.91133	0		1.724	0	741	0.962338	0	0.0510076														1.731	0.905829		1.731	0.966186
							1.725	0	370	0.91133	0		1.725	0	741	0.962338	0	0.0510076														1.732	0.905929		1.732	0.966231
							1.726	0	370	0.91133	0		1.726	0	741	0.962338	0	0.0510076														1.733	0.906029		1.733	0.966276
							1.727	0	370	0.91133	0		1.727	0	741	0.962338	0	0.0510076														1.734	0.906129		1.734	0.96632
							1.728	0	370	0.91133	0		1.728	0	741	0.962338	0	0.0510076														1.735	0.906228		1.735	0.966365
							1.729	0	370	0.91133	0		1.729	0	741	0.962338	0	0.0510076														1.736	0.906328		1.736	0.966409
							1.73	0	370	0.91133	0		1.73	0	741	0.962338	0	0.0510076														1.737	0.906427		1.737	0.966453
							1.731	0	370	0.91133	0		1.731	0	741	0.962338	0	0.0510076														1.738	0.906526		1.738	0.966498
							1.732	0	370	0.91133	0		1.732	0	741	0.962338	0	0.0510076														1.739	0.906625		1.739	0.966542
							1.733	0	370	0.91133	0		1.733	0	741	0.962338	0	0.0510076														1.74	0.906724		1.74	0.966586
							1.734	0	370	0.91133	0		1.734	0	741	0.962338	0	0.0510076														1.741	0.906823		1.741	0.96663
							1.735	0	370	0.91133	0		1.735	0	741	0.962338	0	0.0510076														1.742	0.906922		1.742	0.966674
							1.736	0	370	0.91133	0		1.736	0	741	0.962338	0	0.0510076														1.743	0.90702		1.743	0.966718
							1.737	0	370	0.91133	0		1.737	0	741	0.962338	0	0.0510076														1.744	0.907119		1.744	0.966762
							1.738	0	370	0.91133	0		1.738	0	741	0.962338	0	0.0510076														1.745	0.907217		1.745	0.966806
							1.739	0	370	0.91133	0		1.739	0	741	0.962338	0	0.0510076														1.746	0.907315		1.746	0.966849
							1.74	0	370	0.91133	0		1.74	0	741	0.962338	0	0.0510076														1.747	0.907413		1.747	0.966893
							1.741	0	370	0.91133	0		1.741	0	741	0.962338	0	0.0510076														1.748	0.907511		1.748	0.966937
							1.742	0	370	0.91133	0		1.742	0	741	0.962338	0	0.0510076														1.749	0.907609		1.749	0.96698
							1.743	0	370	0.91133	0		1.743	0	741	0.962338	0	0.0510076														1.75	0.907707		1.75	0.967024
							1.744	0	370	0.91133	0		1.744	0	741	0.962338	0	0.0510076														1.751	0.907805		1.751	0.967067
							1.745	0	370	0.91133	0		1.745	0	741	0.962338	0	0.0510076														1.752	0.907902		1.752	0.967111
							1.746	0	370	0.91133	0		1.746	0	741	0.962338	0	0.0510076														1.753	0.908		1.753	0.967154
							1.747	0	370	0.91133	0		1.747	0	741	0.962338	0	0.0510076														1.754	0.908097		1.754	0.967197
							1.748	0	370	0.91133	0		1.748	0	741	0.962338	0	0.0510076														1.755	0.908194		1.755	0.967241
							1.749	0	370	0.91133	0		1.749	0	741	0.962338	0	0.0510076														1.756	0.908291		1.756	0.967284
							1.75	0	370	0.91133	0		1.75	0	741	0.962338	0	0.0510076														1.757	0.908388		1.757	0.967327
							1.751	1	371	0.913793	1		1.751	0	741	0.962338	0	0.0485446														1.758	0.908485		1.758	0.96737
							1.752	0	371	0.913793	0		1.752	0	741	0.962338	0	0.0485446														1.759	0.908582		1.759	0.967413
							1.753	0	371	0.913793	0		1.753	0	741	0.962338	0	0.0485446														1.76	0.908679		1.76	0.967456
							1.754	0	371	0.913793	0		1.754	0	741	0.962338	0	0.0485446														1.761	0.908775		1.761	0.967498
							1.755	0	371	0.913793	0		1.755	0	741	0.962338	0	0.0485446														1.762	0.908872		1.762	0.967541
							1.756	0	371	0.913793	0		1.756	0	741	0.962338	0	0.0485446														1.763	0.908968		1.763	0.967584
							1.757	0	371	0.913793	0		1.757	0	741	0.962338	0	0.0485446														1.764	0.909064		1.764	0.967626
							1.758	0	371	0.913793	0		1.758	0	741	0.962338	0	0.0485446														1.765	0.90916		1.765	0.967669
							1.759	0	371	0.913793	0		1.759	0	741	0.962338	0	0.0485446														1.766	0.909256		1.766	0.967712
							1.76	0	371	0.913793	0		1.76	0	741	0.962338	0	0.0485446														1.767	0.909352		1.767	0.967754
							1.761	0	371	0.913793	0		1.761	0	741	0.962338	0	0.0485446														1.768	0.909448		1.768	0.967796
							1.762	0	371	0.913793	0		1.762	0	741	0.962338	0	0.0485446														1.769	0.909543		1.769	0.967839
							1.763	0	371	0.913793	0		1.763	0	741	0.962338	0	0.0485446														1.77	0.909639		1.77	0.967881
							1.764	0	371	0.913793	0		1.764	0	741	0.962338	0	0.0485446														1.771	0.909734		1.771	0.967923
							1.765	0	371	0.913793	0		1.765	0	741	0.962338	0	0.0485446														1.772	0.909829		1.772	0.967965
							1.766	0	371	0.913793	0		1.766	0	741	0.962338	0	0.0485446														1.773	0.909925		1.773	0.968007
							1.767	0	371	0.913793	0		1.767	0	741	0.962338	0	0.0485446														1.774	0.91002		1.774	0.968049
							1.768	0	371	0.913793	0		1.768	1	742	0.963636	1	0.0498433														1.775	0.910115		1.775	0.968091
							1.769	0	371	0.913793	0		1.769	0	742	0.963636	0	0.0498433														1.776	0.910209		1.776	0.968133
							1.77	0	371	0.913793	0		1.77	0	742	0.963636	0	0.0498433														1.777	0.910304		1.777	0.968175
							1.771	0	371	0.913793	0		1.771	0	742	0.963636	0	0.0498433														1.778	0.910399		1.778	0.968217
							1.772	0	371	0.913793	0		1.772	0	742	0.963636	0	0.0498433														1.779	0.910493		1.779	0.968259
							1.773	0	371	0.913793	0		1.773	0	742	0.963636	0	0.0498433														1.78	0.910588		1.78	0.9683
							1.774	0	371	0.913793	0		1.774	0	742	0.963636	0	0.0498433														1.781	0.910682		1.781	0.968342
							1.775	1	372	0.916256	1		1.775	0	742	0.963636	0	0.0473802														1.782	0.910776		1.782	0.968383
							1.776	0	372	0.916256	0		1.776	0	742	0.963636	0	0.0473802														1.783	0.91087		1.783	0.968425
							1.777	0	372	0.916256	0		1.777	0	742	0.963636	0	0.0473802														1.784	0.910964		1.784	0.968466
							1.778	0	372	0.916256	0		1.778	0	742	0.963636	0	0.0473802														1.785	0.911058		1.785	0.968508
							1.779	0	372	0.916256	0		1.779	0	742	0.963636	0	0.0473802														1.786	0.911151		1.786	0.968549
							1.78	0	372	0.916256	0		1.78	0	742	0.963636	0	0.0473802														1.787	0.911245		1.787	0.96859
							1.781	0	372	0.916256	0		1.781	0	742	0.963636	0	0.0473802														1.788	0.911339		1.788	0.968631
							1.782	0	372	0.916256	0		1.782	0	742	0.963636	0	0.0473802														1.789	0.911432		1.789	0.968672
							1.783	0	372	0.916256	0		1.783	0	742	0.963636	0	0.0473802														1.79	0.911525		1.79	0.968713
							1.784	0	372	0.916256	0		1.784	0	742	0.963636	0	0.0473802														1.791	0.911618		1.791	0.968754
							1.785	0	372	0.916256	0		1.785	0	742	0.963636	0	0.0473802														1.792	0.911711		1.792	0.968795
							1.786	0	372	0.916256	0		1.786	0	742	0.963636	0	0.0473802														1.793	0.911804		1.793	0.968836
							1.787	0	372	0.916256	0		1.787	0	742	0.963636	0	0.0473802														1.794	0.911897		1.794	0.968877
							1.788	0	372	0.916256	0		1.788	0	742	0.963636	0	0.0473802														1.795	0.91199		1.795	0.968918
							1.789	1	373	0.918719	1		1.789	0	742	0.963636	0	0.0449172														1.796	0.912083		1.796	0.968959
							1.79	0	373	0.918719	0		1.79	0	742	0.963636	0	0.0449172														1.797	0.912175		1.797	0.968999
							1.791	0	373	0.918719	0		1.791	0	742	0.963636	0	0.0449172														1.798	0.912267		1.798	0.96904
							1.792	0	373	0.918719	0		1.792	0	742	0.963636	0	0.0449172														1.799	0.91236		1.799	0.96908
							1.793	0	373	0.918719	0		1.793	0	742	0.963636	0	0.0449172														1.8	0.912452		1.8	0.969121
							1.794	0	373	0.918719	0		1.794	0	742	0.963636	0	0.0449172														1.801	0.912544		1.801	0.969161
							1.795	0	373	0.918719	0		1.795	0	742	0.963636	0	0.0449172														1.802	0.912636		1.802	0.969201
							1.796	0	373	0.918719	0		1.796	0	742	0.963636	0	0.0449172														1.803	0.912728		1.803	0.969242
							1.797	0	373	0.918719	0		1.797	0	742	0.963636	0	0.0449172														1.804	0.91282		1.804	0.969282
							1.798	0	373	0.918719	0		1.798	0	742	0.963636	0	0.0449172														1.805	0.912911		1.805	0.969322
							1.799	0	373	0.918719	0		1.799	0	742	0.963636	0	0.0449172														1.806	0.913003		1.806	0.969362
							1.8	0	373	0.918719	0		1.8	0	742	0.963636	0	0.0449172														1.807	0.913094		1.807	0.969402
							1.801	0	373	0.918719	0		1.801	0	742	0.963636	0	0.0449172														1.808	0.913185		1.808	0.969442
							1.802	0	373	0.918719	0		1.802	0	742	0.963636	0	0.0449172														1.809	0.913277		1.809	0.969482
							1.803	0	373	0.918719	0		1.803	0	742	0.963636	0	0.0449172														1.81	0.913368		1.81	0.969522
							1.804	0	373	0.918719	0		1.804	0	742	0.963636	0	0.0449172														1.811	0.913459		1.811	0.969562
							1.805	0	373	0.918719	0		1.805	0	742	0.963636	0	0.0449172														1.812	0.91355		1.812	0.969602
							1.806	0	373	0.918719	0		1.806	0	742	0.963636	0	0.0449172														1.813	0.91364		1.813	0.969641
							1.807	0	373	0.918719	0		1.807	0	742	0.963636	0	0.0449172														1.814	0.913731		1.814	0.969681
							1.808	0	373	0.918719	0		1.808	0	742	0.963636	0	0.0449172														1.815	0.913822		1.815	0.969721
							1.809	0	373	0.918719	0		1.809	0	742	0.963636	0	0.0449172														1.816	0.913912		1.816	0.96976
							1.81	0	373	0.918719	0		1.81	0	742	0.963636	0	0.0449172														1.817	0.914002		1.817	0.9698
							1.811	0	373	0.918719	0		1.811	0	742	0.963636	0	0.0449172														1.818	0.914093		1.818	0.969839
							1.812	0	373	0.918719	0		1.812	0	742	0.963636	0	0.0449172														1.819	0.914183		1.819	0.969878
							1.813	0	373	0.918719	0		1.813	0	742	0.963636	0	0.0449172														1.82	0.914273		1.82	0.969918
							1.814	0	373	0.918719	0		1.814	0	742	0.963636	0	0.0449172														1.821	0.914363		1.821	0.969957
							1.815	0	373	0.918719	0		1.815	0	742	0.963636	0	0.0449172														1.822	0.914453		1.822	0.969996
							1.816	0	373	0.918719	0		1.816	0	742	0.963636	0	0.0449172														1.823	0.914542		1.823	0.970035
							1.817	0	373	0.918719	0		1.817	0	742	0.963636	0	0.0449172														1.824	0.914632		1.824	0.970074
							1.818	0	373	0.918719	0		1.818	0	742	0.963636	0	0.0449172														1.825	0.914721		1.825	0.970113
							1.819	0	373	0.918719	0		1.819	0	742	0.963636	0	0.0449172														1.826	0.914811		1.826	0.970152
							1.82	0	373	0.918719	0		1.82	0	742	0.963636	0	0.0449172														1.827	0.9149		1.827	0.970191
							1.821	0	373	0.918719	0		1.821	0	742	0.963636	0	0.0449172														1.828	0.914989		1.828	0.97023
							1.822	0	373	0.918719	0		1.822	0	742	0.963636	0	0.0449172														1.829	0.915078		1.829	0.970269
							1.823	0	373	0.918719	0		1.823	0	742	0.963636	0	0.0449172														1.83	0.915167		1.83	0.970308
							1.824	0	373	0.918719	0		1.824	0	742	0.963636	0	0.0449172														1.831	0.915256		1.831	0.970346
							1.825	0	373	0.918719	0		1.825	0	742	0.963636	0	0.0449172														1.832	0.915345		1.832	0.970385
							1.826	0	373	0.918719	0		1.826	0	742	0.963636	0	0.0449172														1.833	0.915434		1.833	0.970423
							1.827	0	373	0.918719	0		1.827	0	742	0.963636	0	0.0449172														1.834	0.915522		1.834	0.970462
							1.828	0	373	0.918719	0		1.828	0	742	0.963636	0	0.0449172														1.835	0.915611		1.835	0.9705
							1.829	0	373	0.918719	0		1.829	0	742	0.963636	0	0.0449172														1.836	0.915699		1.836	0.970539
							1.83	0	373	0.918719	0		1.83	0	742	0.963636	0	0.0449172														1.837	0.915787		1.837	0.970577
							1.831	0	373	0.918719	0		1.831	1	743	0.964935	1	0.0462159														1.838	0.915875		1.838	0.970615
							1.832	0	373	0.918719	0		1.832	0	743	0.964935	0	0.0462159														1.839	0.915963		1.839	0.970654
							1.833	0	373	0.918719	0		1.833	0	743	0.964935	0	0.0462159														1.84	0.916051		1.84	0.970692
							1.834	0	373	0.918719	0		1.834	0	743	0.964935	0	0.0462159														1.841	0.916139		1.841	0.97073
							1.835	0	373	0.918719	0		1.835	0	743	0.964935	0	0.0462159														1.842	0.916227		1.842	0.970768
							1.836	0	373	0.918719	0		1.836	0	743	0.964935	0	0.0462159														1.843	0.916314		1.843	0.970806
							1.837	0	373	0.918719	0		1.837	0	743	0.964935	0	0.0462159														1.844	0.916402		1.844	0.970844
							1.838	0	373	0.918719	0		1.838	0	743	0.964935	0	0.0462159														1.845	0.916489		1.845	0.970882
							1.839	0	373	0.918719	0		1.839	0	743	0.964935	0	0.0462159														1.846	0.916577		1.846	0.97092
							1.84	0	373	0.918719	0		1.84	0	743	0.964935	0	0.0462159														1.847	0.916664		1.847	0.970958
							1.841	0	373	0.918719	0		1.841	0	743	0.964935	0	0.0462159														1.848	0.916751		1.848	0.970995
							1.842	0	373	0.918719	0		1.842	0	743	0.964935	0	0.0462159														1.849	0.916838		1.849	0.971033
							1.843	0	373	0.918719	0		1.843	0	743	0.964935	0	0.0462159														1.85	0.916925		1.85	0.971071
							1.844	0	373	0.918719	0		1.844	0	743	0.964935	0	0.0462159														1.851	0.917012		1.851	0.971108
							1.845	0	373	0.918719	0		1.845	0	743	0.964935	0	0.0462159														1.852	0.917098		1.852	0.971146
							1.846	0	373	0.918719	0		1.846	0	743	0.964935	0	0.0462159														1.853	0.917185		1.853	0.971183
							1.847	0	373	0.918719	0		1.847	0	743	0.964935	0	0.0462159														1.854	0.917271		1.854	0.971221
							1.848	1	374	0.921182	1		1.848	0	743	0.964935	0	0.0437528														1.855	0.917358		1.855	0.971258
							1.849	1	375	0.923645	1		1.849	1	744	0.966234	1	0.0425884														1.856	0.917444		1.856	0.971295
							1.85	0	375	0.923645	0		1.85	0	744	0.966234	0	0.0425884														1.857	0.91753		1.857	0.971332
							1.851	0	375	0.923645	0		1.851	0	744	0.966234	0	0.0425884														1.858	0.917616		1.858	0.97137
							1.852	0	375	0.923645	0		1.852	0	744	0.966234	0	0.0425884														1.859	0.917702		1.859	0.971407
							1.853	0	375	0.923645	0		1.853	0	744	0.966234	0	0.0425884														1.86	0.917788		1.86	0.971444
							1.854	0	375	0.923645	0		1.854	0	744	0.966234	0	0.0425884														1.861	0.917874		1.861	0.971481
							1.855	0	375	0.923645	0		1.855	0	744	0.966234	0	0.0425884														1.862	0.91796		1.862	0.971518
							1.856	0	375	0.923645	0		1.856	0	744	0.966234	0	0.0425884														1.863	0.918045		1.863	0.971555
							1.857	0	375	0.923645	0		1.857	0	744	0.966234	0	0.0425884														1.864	0.918131		1.864	0.971592
							1.858	0	375	0.923645	0		1.858	0	744	0.966234	0	0.0425884														1.865	0.918216		1.865	0.971628
							1.859	0	375	0.923645	0		1.859	0	744	0.966234	0	0.0425884														1.866	0.918301		1.866	0.971665
							1.86	0	375	0.923645	0		1.86	0	744	0.966234	0	0.0425884														1.867	0.918387		1.867	0.971702
							1.861	0	375	0.923645	0		1.861	0	744	0.966234	0	0.0425884														1.868	0.918472		1.868	0.971739
							1.862	0	375	0.923645	0		1.862	0	744	0.966234	0	0.0425884														1.869	0.918557		1.869	0.971775
							1.863	0	375	0.923645	0		1.863	0	744	0.966234	0	0.0425884														1.87	0.918641		1.87	0.971812
							1.864	0	375	0.923645	0		1.864	0	744	0.966234	0	0.0425884														1.871	0.918726		1.871	0.971848
							1.865	0	375	0.923645	0		1.865	0	744	0.966234	0	0.0425884														1.872	0.918811		1.872	0.971885
							1.866	0	375	0.923645	0		1.866	0	744	0.966234	0	0.0425884														1.873	0.918895		1.873	0.971921
							1.867	0	375	0.923645	0		1.867	0	744	0.966234	0	0.0425884														1.874	0.91898		1.874	0.971957
							1.868	0	375	0.923645	0		1.868	1	745	0.967532	1	0.0438871														1.875	0.919064		1.875	0.971994
							1.869	0	375	0.923645	0		1.869	0	745	0.967532	0	0.0438871														1.876	0.919149		1.876	0.97203
							1.87	0	375	0.923645	0		1.87	0	745	0.967532	0	0.0438871														1.877	0.919233		1.877	0.972066
							1.871	0	375	0.923645	0		1.871	0	745	0.967532	0	0.0438871														1.878	0.919317		1.878	0.972102
							1.872	0	375	0.923645	0		1.872	0	745	0.967532	0	0.0438871														1.879	0.919401		1.879	0.972138
							1.873	0	375	0.923645	0		1.873	0	745	0.967532	0	0.0438871														1.88	0.919485		1.88	0.972174
							1.874	0	375	0.923645	0		1.874	0	745	0.967532	0	0.0438871														1.881	0.919568		1.881	0.97221
							1.875	0	375	0.923645	0		1.875	1	746	0.968831	1	0.0451858														1.882	0.919652		1.882	0.972246
							1.876	0	375	0.923645	0		1.876	0	746	0.968831	0	0.0451858														1.883	0.919736		1.883	0.972282
							1.877	0	375	0.923645	0		1.877	0	746	0.968831	0	0.0451858														1.884	0.919819		1.884	0.972318
							1.878	0	375	0.923645	0		1.878	0	746	0.968831	0	0.0451858														1.885	0.919903		1.885	0.972354
							1.879	0	375	0.923645	0		1.879	0	746	0.968831	0	0.0451858														1.886	0.919986		1.886	0.972389
							1.88	0	375	0.923645	0		1.88	0	746	0.968831	0	0.0451858														1.887	0.920069		1.887	0.972425
							1.881	0	375	0.923645	0		1.881	0	746	0.968831	0	0.0451858														1.888	0.920152		1.888	0.972461
							1.882	0	375	0.923645	0		1.882	1	747	0.97013	1	0.0464845														1.889	0.920235		1.889	0.972496
							1.883	0	375	0.923645	0		1.883	0	747	0.97013	0	0.0464845														1.89	0.920318		1.89	0.972532
							1.884	0	375	0.923645	0		1.884	0	747	0.97013	0	0.0464845														1.891	0.920401		1.891	0.972567
							1.885	0	375	0.923645	0		1.885	1	748	0.971429	1	0.0477833														1.892	0.920484		1.892	0.972603
							1.886	0	375	0.923645	0		1.886	0	748	0.971429	0	0.0477833														1.893	0.920566		1.893	0.972638
							1.887	0	375	0.923645	0		1.887	0	748	0.971429	0	0.0477833														1.894	0.920649		1.894	0.972673
							1.888	0	375	0.923645	0		1.888	0	748	0.971429	0	0.0477833														1.895	0.920731		1.895	0.972708
							1.889	0	375	0.923645	0		1.889	0	748	0.971429	0	0.0477833														1.896	0.920813		1.896	0.972744
							1.89	0	375	0.923645	0		1.89	0	748	0.971429	0	0.0477833														1.897	0.920896		1.897	0.972779
							1.891	0	375	0.923645	0		1.891	0	748	0.971429	0	0.0477833														1.898	0.920978		1.898	0.972814
							1.892	0	375	0.923645	0		1.892	0	748	0.971429	0	0.0477833														1.899	0.92106		1.899	0.972849
							1.893	0	375	0.923645	0		1.893	0	748	0.971429	0	0.0477833														1.9	0.921142		1.9	0.972884
							1.894	0	375	0.923645	0		1.894	0	748	0.971429	0	0.0477833														1.901	0.921223		1.901	0.972919
							1.895	0	375	0.923645	0		1.895	0	748	0.971429	0	0.0477833														1.902	0.921305		1.902	0.972954
							1.896	0	375	0.923645	0		1.896	0	748	0.971429	0	0.0477833														1.903	0.921387		1.903	0.972989
							1.897	0	375	0.923645	0		1.897	0	748	0.971429	0	0.0477833														1.904	0.921468		1.904	0.973023
							1.898	1	376	0.926108	1		1.898	0	748	0.971429	0	0.0453202														1.905	0.92155		1.905	0.973058
							1.899	0	376	0.926108	0		1.899	0	748	0.971429	0	0.0453202														1.906	0.921631		1.906	0.973093
							1.9	0	376	0.926108	0		1.9	0	748	0.971429	0	0.0453202														1.907	0.921712		1.907	0.973127
							1.901	0	376	0.926108	0		1.901	0	748	0.971429	0	0.0453202														1.908	0.921793		1.908	0.973162
							1.902	0	376	0.926108	0		1.902	0	748	0.971429	0	0.0453202														1.909	0.921875		1.909	0.973197
							1.903	0	376	0.926108	0		1.903	0	748	0.971429	0	0.0453202														1.91	0.921956		1.91	0.973231
							1.904	0	376	0.926108	0		1.904	0	748	0.971429	0	0.0453202														1.911	0.922036		1.911	0.973265
							1.905	0	376	0.926108	0		1.905	0	748	0.971429	0	0.0453202														1.912	0.922117		1.912	0.9733
							1.906	0	376	0.926108	0		1.906	1	749	0.972727	1	0.0466189														1.913	0.922198		1.913	0.973334
							1.907	0	376	0.926108	0		1.907	0	749	0.972727	0	0.0466189														1.914	0.922278		1.914	0.973368
							1.908	0	376	0.926108	0		1.908	0	749	0.972727	0	0.0466189														1.915	0.922359		1.915	0.973403
							1.909	0	376	0.926108	0		1.909	0	749	0.972727	0	0.0466189														1.916	0.922439		1.916	0.973437
							1.91	0	376	0.926108	0		1.91	0	749	0.972727	0	0.0466189														1.917	0.92252		1.917	0.973471
							1.911	0	376	0.926108	0		1.911	0	749	0.972727	0	0.0466189														1.918	0.9226		1.918	0.973505
							1.912	0	376	0.926108	0		1.912	0	749	0.972727	0	0.0466189														1.919	0.92268		1.919	0.973539
							1.913	0	376	0.926108	0		1.913	0	749	0.972727	0	0.0466189														1.92	0.92276		1.92	0.973573
							1.914	0	376	0.926108	0		1.914	1	750	0.974026	1	0.0479176														1.921	0.92284		1.921	0.973607
							1.915	0	376	0.926108	0		1.915	0	750	0.974026	0	0.0479176														1.922	0.92292		1.922	0.973641
							1.916	0	376	0.926108	0		1.916	0	750	0.974026	0	0.0479176														1.923	0.922999		1.923	0.973675
							1.917	0	376	0.926108	0		1.917	0	750	0.974026	0	0.0479176														1.924	0.923079		1.924	0.973709
							1.918	0	376	0.926108	0		1.918	0	750	0.974026	0	0.0479176														1.925	0.923159		1.925	0.973742
							1.919	0	376	0.926108	0		1.919	0	750	0.974026	0	0.0479176														1.926	0.923238		1.926	0.973776
							1.92	0	376	0.926108	0		1.92	0	750	0.974026	0	0.0479176														1.927	0.923317		1.927	0.97381
							1.921	0	376	0.926108	0		1.921	0	750	0.974026	0	0.0479176														1.928	0.923397		1.928	0.973843
							1.922	0	376	0.926108	0		1.922	0	750	0.974026	0	0.0479176														1.929	0.923476		1.929	0.973877
							1.923	0	376	0.926108	0		1.923	0	750	0.974026	0	0.0479176														1.93	0.923555		1.93	0.97391
							1.924	0	376	0.926108	0		1.924	0	750	0.974026	0	0.0479176														1.931	0.923634		1.931	0.973944
							1.925	0	376	0.926108	0		1.925	0	750	0.974026	0	0.0479176														1.932	0.923713		1.932	0.973977
							1.926	0	376	0.926108	0		1.926	0	750	0.974026	0	0.0479176														1.933	0.923792		1.933	0.974011
							1.927	0	376	0.926108	0		1.927	0	750	0.974026	0	0.0479176														1.934	0.92387		1.934	0.974044
							1.928	0	376	0.926108	0		1.928	0	750	0.974026	0	0.0479176														1.935	0.923949		1.935	0.974077
							1.929	0	376	0.926108	0		1.929	0	750	0.974026	0	0.0479176														1.936	0.924027		1.936	0.97411
							1.93	0	376	0.926108	0		1.93	0	750	0.974026	0	0.0479176														1.937	0.924106		1.937	0.974144
							1.931	0	376	0.926108	0		1.931	0	750	0.974026	0	0.0479176														1.938	0.924184		1.938	0.974177
							1.932	0	376	0.926108	0		1.932	0	750	0.974026	0	0.0479176														1.939	0.924262		1.939	0.97421
							1.933	0	376	0.926108	0		1.933	0	750	0.974026	0	0.0479176														1.94	0.924341		1.94	0.974243
							1.934	0	376	0.926108	0		1.934	0	750	0.974026	0	0.0479176														1.941	0.924419		1.941	0.974276
							1.935	0	376	0.926108	0		1.935	0	750	0.974026	0	0.0479176														1.942	0.924497		1.942	0.974309
							1.936	0	376	0.926108	0		1.936	0	750	0.974026	0	0.0479176														1.943	0.924574		1.943	0.974342
							1.937	0	376	0.926108	0		1.937	1	751	0.975325	1	0.0492163														1.944	0.924652		1.944	0.974374
							1.938	0	376	0.926108	0		1.938	0	751	0.975325	0	0.0492163														1.945	0.92473		1.945	0.974407
							1.939	0	376	0.926108	0		1.939	0	751	0.975325	0	0.0492163														1.946	0.924807		1.946	0.97444
							1.94	0	376	0.926108	0		1.94	0	751	0.975325	0	0.0492163														1.947	0.924885		1.947	0.974473
							1.941	0	376	0.926108	0		1.941	0	751	0.975325	0	0.0492163														1.948	0.924962		1.948	0.974505
							1.942	0	376	0.926108	0		1.942	0	751	0.975325	0	0.0492163														1.949	0.92504		1.949	0.974538
							1.943	0	376	0.926108	0		1.943	0	751	0.975325	0	0.0492163														1.95	0.925117		1.95	0.97457
							1.944	0	376	0.926108	0		1.944	0	751	0.975325	0	0.0492163														1.951	0.925194		1.951	0.974603
							1.945	0	376	0.926108	0		1.945	0	751	0.975325	0	0.0492163														1.952	0.925271		1.952	0.974635
							1.946	0	376	0.926108	0		1.946	0	751	0.975325	0	0.0492163														1.953	0.925348		1.953	0.974668
							1.947	0	376	0.926108	0		1.947	0	751	0.975325	0	0.0492163														1.954	0.925425		1.954	0.9747
							1.948	0	376	0.926108	0		1.948	0	751	0.975325	0	0.0492163														1.955	0.925502		1.955	0.974732
							1.949	0	376	0.926108	0		1.949	0	751	0.975325	0	0.0492163														1.956	0.925578		1.956	0.974765
							1.95	0	376	0.926108	0		1.95	0	751	0.975325	0	0.0492163														1.957	0.925655		1.957	0.974797
							1.951	0	376	0.926108	0		1.951	0	751	0.975325	0	0.0492163														1.958	0.925732		1.958	0.974829
							1.952	0	376	0.926108	0		1.952	0	751	0.975325	0	0.0492163														1.959	0.925808		1.959	0.974861
							1.953	0	376	0.926108	0		1.953	0	751	0.975325	0	0.0492163														1.96	0.925884		1.96	0.974893
							1.954	0	376	0.926108	0		1.954	0	751	0.975325	0	0.0492163														1.961	0.925961		1.961	0.974925
							1.955	0	376	0.926108	0		1.955	0	751	0.975325	0	0.0492163														1.962	0.926037		1.962	0.974957
							1.956	0	376	0.926108	0		1.956	0	751	0.975325	0	0.0492163														1.963	0.926113		1.963	0.974989
							1.957	0	376	0.926108	0		1.957	0	751	0.975325	0	0.0492163														1.964	0.926189		1.964	0.975021
							1.958	0	376	0.926108	0		1.958	0	751	0.975325	0	0.0492163														1.965	0.926265		1.965	0.975053
							1.959	0	376	0.926108	0		1.959	0	751	0.975325	0	0.0492163														1.966	0.92634		1.966	0.975085
							1.96	0	376	0.926108	0		1.96	0	751	0.975325	0	0.0492163														1.967	0.926416		1.967	0.975116
							1.961	0	376	0.926108	0		1.961	0	751	0.975325	0	0.0492163														1.968	0.926492		1.968	0.975148
							1.962	0	376	0.926108	0		1.962	0	751	0.975325	0	0.0492163														1.969	0.926567		1.969	0.97518
							1.963	0	376	0.926108	0		1.963	0	751	0.975325	0	0.0492163														1.97	0.926643		1.97	0.975211
							1.964	0	376	0.926108	0		1.964	0	751	0.975325	0	0.0492163														1.971	0.926718		1.971	0.975243
							1.965	0	376	0.926108	0		1.965	0	751	0.975325	0	0.0492163														1.972	0.926793		1.972	0.975274
							1.966	0	376	0.926108	0		1.966	0	751	0.975325	0	0.0492163														1.973	0.926868		1.973	0.975306
							1.967	0	376	0.926108	0		1.967	0	751	0.975325	0	0.0492163														1.974	0.926944		1.974	0.975337
							1.968	0	376	0.926108	0		1.968	0	751	0.975325	0	0.0492163														1.975	0.927019		1.975	0.975369
							1.969	0	376	0.926108	0		1.969	0	751	0.975325	0	0.0492163														1.976	0.927093		1.976	0.9754
							1.97	0	376	0.926108	0		1.97	0	751	0.975325	0	0.0492163														1.977	0.927168		1.977	0.975431
							1.971	0	376	0.926108	0		1.971	0	751	0.975325	0	0.0492163														1.978	0.927243		1.978	0.975463
							1.972	0	376	0.926108	0		1.972	0	751	0.975325	0	0.0492163														1.979	0.927318		1.979	0.975494
							1.973	0	376	0.926108	0		1.973	0	751	0.975325	0	0.0492163														1.98	0.927392		1.98	0.975525
							1.974	0	376	0.926108	0		1.974	0	751	0.975325	0	0.0492163														1.981	0.927467		1.981	0.975556
							1.975	0	376	0.926108	0		1.975	0	751	0.975325	0	0.0492163														1.982	0.927541		1.982	0.975587
							1.976	0	376	0.926108	0		1.976	0	751	0.975325	0	0.0492163														1.983	0.927615		1.983	0.975618
							1.977	0	376	0.926108	0		1.977	0	751	0.975325	0	0.0492163														1.984	0.927689		1.984	0.975649
							1.978	0	376	0.926108	0		1.978	0	751	0.975325	0	0.0492163														1.985	0.927764		1.985	0.97568
							1.979	0	376	0.926108	0		1.979	0	751	0.975325	0	0.0492163														1.986	0.927838		1.986	0.975711
							1.98	0	376	0.926108	0		1.98	0	751	0.975325	0	0.0492163														1.987	0.927912		1.987	0.975742
							1.981	0	376	0.926108	0		1.981	0	751	0.975325	0	0.0492163														1.988	0.927985		1.988	0.975773
							1.982	0	376	0.926108	0		1.982	0	751	0.975325	0	0.0492163														1.989	0.928059		1.989	0.975803
							1.983	0	376	0.926108	0		1.983	0	751	0.975325	0	0.0492163														1.99	0.928133		1.99	0.975834
							1.984	0	376	0.926108	0		1.984	0	751	0.975325	0	0.0492163														1.991	0.928206		1.991	0.975865
							1.985	0	376	0.926108	0		1.985	0	751	0.975325	0	0.0492163														1.992	0.92828		1.992	0.975895
							1.986	0	376	0.926108	0		1.986	0	751	0.975325	0	0.0492163														1.993	0.928353		1.993	0.975926
							1.987	0	376	0.926108	0		1.987	0	751	0.975325	0	0.0492163														1.994	0.928427		1.994	0.975957
							1.988	0	376	0.926108	0		1.988	0	751	0.975325	0	0.0492163														1.995	0.9285		1.995	0.975987
							1.989	0	376	0.926108	0		1.989	0	751	0.975325	0	0.0492163														1.996	0.928573		1.996	0.976018
							1.99	0	376	0.926108	0		1.99	0	751	0.975325	0	0.0492163														1.997	0.928646		1.997	0.976048
							1.991	0	376	0.926108	0		1.991	0	751	0.975325	0	0.0492163														1.998	0.928719		1.998	0.976078
							1.992	0	376	0.926108	0		1.992	0	751	0.975325	0	0.0492163														1.999	0.928792		1.999	0.976109
							1.993	0	376	0.926108	0		1.993	0	751	0.975325	0	0.0492163														2	0.928865		2	0.976139
							1.994	0	376	0.926108	0		1.994	0	751	0.975325	0	0.0492163														2.001	0.928938		2.001	0.976169
[truncated: 4,207 more rows]

## Sheet: Fig 3C
CONTROL			CTRL		ANISO			ANISO										ANISO			CONTROL
AMPLITUDE					AMPLITUDE
37.8361	Amplitude (pA)				40.7651	Amplitude (pA)												Amp (pA)			Amplitude (pA)
415	Bin	Frequency	415		780	Bin	Frequency	780										Bin	Frequency		Bin	Frequency
Amp (pA)	10	0	0		Amp (pA)	10	0	0										10	0		10	0
10.531	10.5	0	0		10.423	10.5	1	0.00128205										10.499	0		10.499	0
11.204	11	1	0.00240964		10.686	11	2	0.00384615										10.5	1		10.5	0
11.575	11.5	1	0.00481928		10.774	11.5	1	0.00512821										10.999	1		10.999	0
11.838	12	3	0.0120482		11.077	12	2	0.00769231										11	2		11	1
11.933	12.5	2	0.0168675		11.912	12.5	3	0.0115385										11.499	2		11.499	1
12.271	13	4	0.026506		11.912	13	3	0.0153846										11.5	1		11.5	1
12.482	13.5	8	0.0457831		12.005	13.5	5	0.0217949										11.999	1		11.999	1
12.517	14	2	0.0506024		12.061	14	5	0.0282051										12	2		12	3
12.841	14.5	7	0.0674699		12.299	14.5	1	0.0294872										12.499	2		12.499	3
12.991	15	5	0.0795181		12.565	15	0	0.0294872										12.5	3		12.5	2
12.998	15.5	0	0.0795181		12.626	15.5	6	0.0371795										12.999	3		12.999	2
13.032	16	4	0.0891566		12.703	16	2	0.0397436										13	3		13	4
13.163	16.5	2	0.0939759		13.006	16.5	7	0.0487179										13.499	3		13.499	4
13.181	17	6	0.108434		13.008	17	6	0.0564103										13.5	5		13.5	8
13.188	17.5	2	0.113253		13.136	17.5	4	0.0615385										13.999	5		13.999	8
13.256	18	5	0.125301		13.269	18	2	0.0641026										14	5		14	2
13.283	18.5	2	0.13012		13.307	18.5	7	0.0730769										14.499	5		14.499	2
13.291	19	2	0.13494		13.52	19	8	0.0833333										14.5	1		14.5	7
13.482	19.5	4	0.144578		13.573	19.5	3	0.0871795										14.999	1		14.999	7
13.602	20	4	0.154217		13.629	20	6	0.0948718										15	0		15	5
13.705	20.5	6	0.168675		13.831	20.5	6	0.102564										15.499	0		15.499	5
14.097	21	3	0.175904		13.868	21	7	0.111538										15.5	6		15.5	0
14.107	21.5	3	0.183133		14.298	21.5	12	0.126923										15.999	6		15.999	0
14.118	22	5	0.195181		15.328	22	7	0.135897										16	2		16	4
14.224	22.5	8	0.214458		15.348	22.5	6	0.14359										16.499	2		16.499	4
14.246	23	5	0.226506		15.365	23	5	0.15										16.5	7		16.5	2
14.262	23.5	6	0.240964		15.399	23.5	9	0.161538										16.999	7		16.999	2
14.491	24	3	0.248193		15.482	24	9	0.173077										17	6		17	6
14.582	24.5	7	0.26506		15.493	24.5	8	0.183333										17.499	6		17.499	6
14.597	25	4	0.274699		15.717	25	7	0.192308										17.5	4		17.5	2
14.742	25.5	6	0.289157		15.909	25.5	11	0.20641										17.999	4		17.999	2
14.849	26	5	0.301205		16.002	26	14	0.224359										18	2		18	5
14.851	26.5	8	0.320482		16.057	26.5	13	0.241026										18.499	2		18.499	5
15.608	27	8	0.339759		16.073	27	9	0.252564										18.5	7		18.5	2
15.61	27.5	8	0.359036		16.095	27.5	8	0.262821										18.999	7		18.999	2
15.678	28	5	0.371084		16.163	28	10	0.275641										19	8		19	2
15.775	28.5	7	0.387952		16.262	28.5	8	0.285897										19.499	8		19.499	2
16.095	29	3	0.395181		16.43	29	14	0.303846										19.5	3		19.5	4
16.457	29.5	4	0.404819		16.519	29.5	5	0.310256										19.999	3		19.999	4
16.553	30	3	0.412048		16.53	30	6	0.317949										20	6		20	4
16.685	30.5	3	0.419277		16.607	30.5	11	0.332051										20.499	6		20.499	4
16.744	31	6	0.433735		16.73	31	7	0.341026										20.5	6		20.5	6
16.955	31.5	9	0.455422		16.741	31.5	12	0.35641										20.999	6		20.999	6
16.983	32	6	0.46988		16.997	32	7	0.365385										21	7		21	3
16.989	32.5	7	0.486747		17.062	32.5	14	0.383333										21.499	7		21.499	3
17.267	33	4	0.496386		17.324	33	7	0.392308										21.5	12		21.5	3
17.423	33.5	4	0.506024		17.359	33.5	18	0.415385										21.999	12		21.999	3
17.64	34	4	0.515663		17.371	34	11	0.429487										22	7		22	5
17.655	34.5	6	0.53012		17.945	34.5	7	0.438462										22.499	7		22.499	5
17.725	35	6	0.544578		17.975	35	7	0.447436										22.5	6		22.5	8
17.758	35.5	3	0.551807		18.15	35.5	9	0.458974										22.999	6		22.999	8
18	36	1	0.554217		18.171	36	5	0.465385										23	5		23	5
18.289	36.5	2	0.559036		18.21	36.5	9	0.476923										23.499	5		23.499	5
18.483	37	4	0.568675		18.215	37	13	0.49359										23.5	9		23.5	6
18.58	37.5	3	0.575904		18.236	37.5	14	0.511538										23.999	9		23.999	6
18.855	38	5	0.587952		18.275	38	4	0.516667										24	9		24	3
19.015	38.5	3	0.595181		18.434	38.5	13	0.533333										24.499	9		24.499	3
19.02	39	3	0.60241		18.535	39	5	0.539744										24.5	8		24.5	7
19.119	39.5	6	0.616867		18.564	39.5	8	0.55										24.999	8		24.999	7
19.397	40	1	0.619277		18.718	40	10	0.562821										25	7		25	4
19.746	40.5	3	0.626506		18.733	40.5	7	0.571795										25.499	7		25.499	4
19.796	41	1	0.628916		18.746	41	6	0.579487										25.5	11		25.5	6
19.889	41.5	4	0.638554		18.798	41.5	8	0.589744										25.999	11		25.999	6
19.935	42	2	0.643373		18.832	42	7	0.598718										26	14		26	5
20.061	42.5	3	0.650602		18.876	42.5	9	0.610256										26.499	14		26.499	5
20.11	43	1	0.653012		19.145	43	4	0.615385										26.5	13		26.5	8
20.112	43.5	5	0.66506		19.326	43.5	10	0.628205										26.999	13		26.999	8
20.138	44	3	0.672289		19.333	44	5	0.634615										27	9		27	8
20.195	44.5	1	0.674699		19.506	44.5	4	0.639744										27.499	9		27.499	8
20.317	45	2	0.679518		19.651	45	11	0.653846										27.5	8		27.5	8
20.514	45.5	1	0.681928		19.754	45.5	9	0.665385										27.999	8		27.999	8
20.654	46	3	0.689157		19.826	46	7	0.674359										28	10		28	5
20.745	46.5	6	0.703614		19.963	46.5	7	0.683333										28.499	10		28.499	5
21.134	47	1	0.706024		19.978	47	6	0.691026										28.5	8		28.5	7
21.253	47.5	1	0.708434		20.1	47.5	1	0.692308										28.999	8		28.999	7
21.441	48	3	0.715663		20.113	48	9	0.703846										29	14		29	3
21.613	48.5	5	0.727711		20.166	48.5	6	0.711538										29.499	14		29.499	3
21.647	49	3	0.73494		20.34	49	5	0.717949										29.5	5		29.5	4
21.782	49.5	1	0.737349		20.357	49.5	10	0.730769										29.999	5		29.999	4
21.962	50	1	0.739759		20.426	50	6	0.738462										30	6		30	3
21.962	50.5	6	0.754217		20.54	50.5	6	0.746154										30.499	6		30.499	3
22.024	51	6	0.768675		20.567	51	10	0.758974										30.5	11		30.5	3
22.048	51.5	2	0.773494		20.651	51.5	6	0.766667										30.999	11		30.999	3
22.08	52	1	0.775904		20.72	52	6	0.774359										31	7		31	6
22.093	52.5	8	0.795181		20.822	52.5	4	0.779487										31.499	7		31.499	6
22.2	53	3	0.80241		20.931	53	3	0.783333										31.5	12		31.5	9
22.246	53.5	3	0.809639		20.945	53.5	1	0.784615										31.999	12		31.999	9
22.433	54	4	0.819277		21.023	54	9	0.796154										32	7		32	6
22.46	54.5	2	0.824096		21.051	54.5	2	0.798718										32.499	7		32.499	6
22.527	55	0	0.824096		21.158	55	5	0.805128										32.5	14		32.5	7
22.622	55.5	5	0.836145		21.219	55.5	7	0.814103										32.999	14		32.999	7
22.705	56	1	0.838554		21.321	56	4	0.819231										33	7		33	4
22.779	56.5	1	0.840964		21.358	56.5	2	0.821795										33.499	7		33.499	4
22.881	57	1	0.843373		21.381	57	5	0.828205										33.5	18		33.5	4
23.05	57.5	2	0.848193		21.407	57.5	4	0.833333										33.999	18		33.999	4
23.06	58	2	0.853012		21.434	58	2	0.835897										34	11		34	4
23.084	58.5	1	0.855422		21.452	58.5	4	0.841026										34.499	11		34.499	4
23.118	59	3	0.862651		21.456	59	5	0.847436										34.5	7		34.5	6
23.149	59.5	0	0.862651		21.478	59.5	8	0.857692										34.999	7		34.999	6
23.219	60	3	0.86988		21.585	60	6	0.865385										35	7		35	6
23.718	60.5	2	0.874699		21.736	60.5	3	0.869231										35.499	7		35.499	6
23.842	61	0	0.874699		21.74	61	3	0.873077										35.5	9		35.5	3
23.938	61.5	0	0.874699		21.772	61.5	2	0.875641										35.999	9		35.999	3
24.073	62	4	0.884337		21.928	62	4	0.880769										36	5		36	1
24.114	62.5	5	0.896386		21.928	62.5	2	0.883333										36.499	5		36.499	1
24.153	63	2	0.901205		21.935	63	1	0.884615										36.5	9		36.5	2
24.237	63.5	1	0.903614		22.168	63.5	1	0.885897										36.999	9		36.999	2
24.246	64	2	0.908434		22.243	64	3	0.889744										37	13		37	4
24.337	64.5	1	0.910843		22.288	64.5	3	0.89359										37.499	13		37.499	4
24.393	65	1	0.913253		22.405	65	3	0.897436										37.5	14		37.5	3
24.624	65.5	1	0.915663		22.425	65.5	2	0.9										37.999	14		37.999	3
24.685	66	0	0.915663		22.485	66	4	0.905128										38	4		38	5
24.778	66.5	2	0.920482		22.789	66.5	3	0.908974										38.499	4		38.499	5
24.926	67	1	0.922892		22.853	67	3	0.912821										38.5	13		38.5	3
25.077	67.5	1	0.925301		22.913	67.5	3	0.916667										38.999	13		38.999	3
25.113	68	1	0.927711		22.921	68	0	0.916667										39	5		39	3
25.153	68.5	1	0.93012		22.976	68.5	4	0.921795										39.499	5		39.499	3
25.236	69	1	0.93253		23.082	69	0	0.921795										39.5	8		39.5	6
25.305	69.5	0	0.93253		23.089	69.5	1	0.923077										39.999	8		39.999	6
25.479	70	1	0.93494		23.117	70	3	0.926923										40	10		40	1
25.535	70.5	1	0.937349		23.179	70.5	3	0.930769										40.499	10		40.499	1
25.758	71	1	0.939759		23.25	71	3	0.934615										40.5	7		40.5	3
25.908	71.5	1	0.942169		23.255	71.5	2	0.937179										40.999	7		40.999	3
25.914	72	1	0.944578		23.409	72	3	0.941026										41	6		41	1
25.918	72.5	0	0.944578		23.423	72.5	1	0.942308										41.499	6		41.499	1
26.149	73	3	0.951807		23.487	73	1	0.94359										41.5	8		41.5	4
26.165	73.5	2	0.956627		23.536	73.5	1	0.944872										41.999	8		41.999	4
26.179	74	0	0.956627		23.553	74	1	0.946154										42	7		42	2
26.181	74.5	0	0.956627		23.645	74.5	1	0.947436										42.499	7		42.499	2
26.237	75	1	0.959036		23.679	75	1	0.948718										42.5	9		42.5	3
26.399	75.5	0	0.959036		23.703	75.5	3	0.952564										42.999	9		42.999	3
26.403	76	0	0.959036		23.741	76	0	0.952564										43	4		43	1
26.431	76.5	1	0.961446		23.803	76.5	2	0.955128										43.499	4		43.499	1
26.527	77	1	0.963855		23.926	77	0	0.955128										43.5	10		43.5	5
26.536	77.5	1	0.966265		23.962	77.5	1	0.95641										43.999	10		43.999	5
26.555	78	0	0.966265		24.061	78	1	0.957692										44	5		44	3
26.609	78.5	1	0.968675		24.101	78.5	3	0.961538										44.499	5		44.499	3
26.674	79	2	0.973494		24.101	79	1	0.962821										44.5	4		44.5	1
26.792	79.5	1	0.975904		24.138	79.5	1	0.964103										44.999	4		44.999	1
26.85	80	0	0.975904		24.157	80	0	0.964103										45	11		45	2
26.963	80.5	0	0.975904		24.222	80.5	0	0.964103										45.499	11		45.499	2
27.013	81	0	0.975904		24.307	81	2	0.966667										45.5	9		45.5	1
27.057	81.5	0	0.975904		24.333	81.5	2	0.969231										45.999	9		45.999	1
27.069	82	0	0.975904		24.633	82	1	0.970513										46	7		46	3
27.111	82.5	0	0.975904		24.673	82.5	0	0.970513										46.499	7		46.499	3
27.122	83	1	0.978313		24.755	83	1	0.971795										46.5	7		46.5	6
27.131	83.5	0	0.978313		24.906	83.5	0	0.971795										46.999	7		46.999	6
27.245	84	0	0.978313		24.91	84	1	0.973077										47	6		47	1
27.388	84.5	0	0.978313		24.918	84.5	2	0.975641										47.499	6		47.499	1
27.523	85	0	0.978313		24.942	85	0	0.975641										47.5	1		47.5	1
27.581	85.5	0	0.978313		25.014	85.5	0	0.975641										47.999	1		47.999	1
27.613	86	0	0.978313		25.083	86	0	0.975641										48	9		48	3
27.797	86.5	1	0.980723		25.091	86.5	0	0.975641										48.499	9		48.499	3
27.876	87	1	0.983133		25.152	87	2	0.978205										48.5	6		48.5	5
28.055	87.5	1	0.985542		25.223	87.5	1	0.979487										48.999	6		48.999	5
28.1	88	0	0.985542		25.259	88	1	0.980769										49	5		49	3
28.149	88.5	0	0.985542		25.323	88.5	0	0.980769										49.499	5		49.499	3
28.27	89	1	0.987952		25.341	89	1	0.982051										49.5	10		49.5	1
28.298	89.5	0	0.987952		25.37	89.5	1	0.983333										49.999	10		49.999	1
28.326	90	1	0.990361		25.436	90	1	0.984615										50	6		50	1
28.338	90.5	0	0.990361		25.467	90.5	0	0.984615										50.499	6		50.499	1
28.569	91	0	0.990361		25.533	91	0	0.984615										50.5	6		50.5	6
28.617	91.5	0	0.990361		25.578	91.5	0	0.984615										50.999	6		50.999	6
28.778	92	1	0.992771		25.606	92	0	0.984615										51	10		51	6
29.014	92.5	0	0.992771		25.617	92.5	0	0.984615										51.499	10		51.499	6
29.029	93	0	0.992771		25.672	93	0	0.984615										51.5	6		51.5	2
29.402	93.5	0	0.992771		25.697	93.5	1	0.985897										51.999	6		51.999	2
29.425	94	0	0.992771		25.709	94	0	0.985897										52	6		52	1
29.669	94.5	0	0.992771		25.842	94.5	1	0.987179										52.499	6		52.499	1
29.784	95	0	0.992771		25.848	95	1	0.988462										52.5	4		52.5	8
29.975	95.5	0	0.992771		25.852	95.5	0	0.988462										52.999	4		52.999	8
30.017	96	0	0.992771		25.889	96	0	0.988462										53	3		53	3
30.182	96.5	0	0.992771		25.917	96.5	0	0.988462										53.499	3		53.499	3
30.35	97	0	0.992771		25.929	97	0	0.988462										53.5	1		53.5	3
30.642	97.5	0	0.992771		25.987	97.5	0	0.988462										53.999	1		53.999	3
30.698	98	0	0.992771		26.038	98	0	0.988462										54	9		54	4
30.698	98.5	0	0.992771		26.047	98.5	0	0.988462										54.499	9		54.499	4
30.837	99	0	0.992771		26.097	99	0	0.988462										54.5	2		54.5	2
30.855	99.5	0	0.992771		26.141	99.5	1	0.989744										54.999	2		54.999	2
30.97	100	0	0.992771		26.228	100	0	0.989744										55	5		55	0
31.009	100.5	0	0.992771		26.248	100.5	0	0.989744										55.499	5		55.499	0
31.068	101	0	0.992771		26.249	101	0	0.989744										55.5	7		55.5	5
31.162	101.5	0	0.992771		26.331	101.5	0	0.989744										55.999	7		55.999	5
31.178	102	0	0.992771		26.381	102	0	0.989744										56	4		56	1
31.224	102.5	0	0.992771		26.399	102.5	0	0.989744										56.499	4		56.499	1
31.256	103	1	0.995181		26.421	103	0	0.989744										56.5	2		56.5	1
31.37	103.5	0	0.995181		26.44	103.5	0	0.989744										56.999	2		56.999	1
31.445	104	1	0.99759		26.484	104	0	0.989744										57	5		57	1
31.463	104.5	0	0.99759		26.506	104.5	0	0.989744										57.499	5		57.499	1
31.65	105	0	0.99759		26.518	105	0	0.989744										57.5	4		57.5	2
31.65	105.5	0	0.99759		26.527	105.5	0	0.989744										57.999	4		57.999	2
31.715	106	0	0.99759		26.528	106	0	0.989744										58	2		58	2
31.851	106.5	0	0.99759		26.593	106.5	0	0.989744										58.499	2		58.499	2
31.916	107	0	0.99759		26.61	107	0	0.989744										58.5	4		58.5	1
31.977	107.5	0	0.99759		26.856	107.5	0	0.989744										58.999	4		58.999	1
32.192	108	0	0.99759		26.909	108	1	0.991026										59	5		59	3
32.192	108.5	0	0.99759		26.946	108.5	0	0.991026										59.499	5		59.499	3
32.231	109	0	0.99759		27.124	109	0	0.991026										59.5	8		59.5	0
32.323	109.5	0	0.99759		27.128	109.5	0	0.991026										59.999	8		59.999	0
32.357	110	0	0.99759		27.182	110	0	0.991026										60	6		60	3
32.397	110.5	0	0.99759		27.227	110.5	0	0.991026										60.499	6		60.499	3
32.467	111	0	0.99759		27.28	111	0	0.991026										60.5	3		60.5	2
32.537	111.5	0	0.99759		27.297	111.5	0	0.991026										60.999	3		60.999	2
32.668	112	0	0.99759		27.328	112	0	0.991026										61	3		61	0
32.806	112.5	0	0.99759		27.43	112.5	0	0.991026										61.499	3		61.499	0
32.868	113	0	0.99759		27.558	113	1	0.992308										61.5	2		61.5	0
33.041	113.5	0	0.99759		27.593	113.5	0	0.992308										61.999	2		61.999	0
33.069	114	0	0.99759		27.681	114	0	0.992308										62	4		62	4
33.374	114.5	0	0.99759		27.713	114.5	0	0.992308										62.499	4		62.499	4
33.43	115	0	0.99759		27.722	115	0	0.992308										62.5	2		62.5	5
33.616	115.5	0	0.99759		27.812	115.5	0	0.992308										62.999	2		62.999	5
33.667	116	1	1		27.885	116	0	0.992308										63	1		63	2
33.707	116.5	0	1		27.893	116.5	0	0.992308										63.499	1		63.499	2
33.987	117	0	1		27.91	117	0	0.992308										63.5	1		63.5	1
34.077	117.5	0	1		27.996	117.5	0	0.992308										63.999	1		63.999	1
34.124	118	0	1		28.124	118	2	0.994872										64	3		64	2
34.124	118.5	0	1		28.215	118.5	0	0.994872										64.499	3		64.499	2
34.143	119	0	1		28.267	119	0	0.994872										64.5	3		64.5	1
34.189	119.5	0	1		28.277	119.5	0	0.994872										64.999	3		64.999	1
34.475	120	0	1		28.319	120	0	0.994872										65	3		65	1
34.507	120.5	0	1		28.341	120.5	0	0.994872										65.499	3		65.499	1
34.568	121	0	1		28.488	121	0	0.994872										65.5	2		65.5	1
34.605	121.5	0	1		28.494	121.5	0	0.994872										65.999	2		65.999	1
34.606	122	0	1		28.523	122	0	0.994872										66	4		66	0
34.638	122.5	0	1		28.608	122.5	0	0.994872										66.499	4		66.499	0
34.681	123	0	1		28.629	123	0	0.994872										66.5	3		66.5	2
35.293	123.5	0	1		28.634	123.5	0	0.994872										66.999	3		66.999	2
35.349	124	0	1		28.648	124	1	0.996154										67	3		67	1
35.414	124.5	0	1		28.666	124.5	0	0.996154										67.499	3		67.499	1
35.933	125	0	1		28.685	125	0	0.996154										67.5	3		67.5	1
36.239	125.5	0	1		28.694	125.5	0	0.996154										67.999	3		67.999	1
36.497	126	0	1		28.75	126	0	0.996154										68	0		68	1
36.781	126.5	0	1		28.8	126.5	1	0.997436										68.499	0		68.499	1
36.887	127	0	1		28.815	127	0	0.997436										68.5	4		68.5	1
36.944	127.5	0	1		28.899	127.5	0	0.997436										68.999	4		68.999	1
36.957	128	0	1		28.903	128	0	0.997436										69	0		69	1
37.044	128.5	0	1		28.97	128.5	0	0.997436										69.499	0		69.499	1
37.177	129	0	1		29.021	129	0	0.997436										69.5	1		69.5	0
37.214	129.5	0	1		29.09	129.5	0	0.997436										69.999	1		69.999	0
37.596	130	0	1		29.104	130	0	0.997436										70	3		70	1
37.672	130.5	0	1		29.171	130.5	0	0.997436										70.499	3		70.499	1
37.771	131	0	1		29.364	131	0	0.997436										70.5	3		70.5	1
37.877	131.5	0	1		29.596	131.5	0	0.997436										70.999	3		70.999	1
37.988	132	0	1		29.671	132	0	0.997436										71	3		71	1
38.038	132.5	0	1		29.689	132.5	0	0.997436										71.499	3		71.499	1
38.148	133	0	1		29.77	133	0	0.997436										71.5	2		71.5	1
38.149	133.5	0	1		29.827	133.5	0	0.997436										71.999	2		71.999	1
38.644	134	0	1		29.959	134	0	0.997436										72	3		72	1
38.661	134.5	0	1		30.05	134.5	1	0.998718										72.499	3		72.499	1
38.761	135	0	1		30.205	135	0	0.998718										72.5	1		72.5	0
39.072	135.5	0	1		30.219	135.5	0	0.998718										72.999	1		72.999	0
39.156	136	0	1		30.243	136	0	0.998718										73	1		73	3
39.212	136.5	0	1		30.272	136.5	0	0.998718										73.499	1		73.499	3
39.287	137	0	1		30.316	137	0	0.998718										73.5	1		73.5	2
39.4	137.5	0	1		30.346	137.5	0	0.998718										73.999	1		73.999	2
39.486	138	0	1		30.358	138	0	0.998718										74	1		74	0
39.679	138.5	0	1		30.359	138.5	0	0.998718										74.499	1		74.499	0
40.188	139	0	1		30.429	139	0	0.998718										74.5	1		74.5	0
40.189	139.5	0	1		30.442	139.5	0	0.998718										74.999	1		74.999	0
40.348	140	0	1		30.67	140	0	0.998718										75	1		75	1
40.832	140.5	0	1		30.687	140.5	0	0.998718										75.499	1		75.499	1
41.033	141	0	1		30.721	141	0	0.998718										75.5	3		75.5	0
41.106	141.5	0	1		30.745	141.5	0	0.998718										75.999	3		75.999	0
41.304	142	0	1		30.851	142	0	0.998718										76	0		76	0
41.354	142.5	0	1		30.944	142.5	0	0.998718										76.499	0		76.499	0
41.621	143	0	1		30.975	143	0	0.998718										76.5	2		76.5	1
41.868	143.5	0	1		31.022	143.5	0	0.998718										76.999	2		76.999	1
42.033	144	0	1		31.028	144	0	0.998718										77	0		77	1
42.052	144.5	0	1		31.065	144.5	0	0.998718										77.499	0		77.499	1
42.218	145	0	1		31.075	145	0	0.998718										77.5	1		77.5	1
42.919	145.5	0	1		31.11	145.5	0	0.998718										77.999	1		77.999	1
43.033	146	0	1		31.131	146	0	0.998718										78	1		78	0
43.203	146.5	0	1		31.168	146.5	0	0.998718										78.499	1		78.499	0
43.269	147	0	1		31.245	147	0	0.998718										78.5	3		78.5	1
43.36	147.5	0	1		31.363	147.5	0	0.998718										78.999	3		78.999	1
43.412	148	0	1		31.378	148	0	0.998718										79	1		79	2
43.755	148.5	0	1		31.475	148.5	0	0.998718										79.499	1		79.499	2
43.794	149	0	1		31.493	149	0	0.998718										79.5	1		79.5	1
43.985	149.5	0	1		31.517	149.5	0	0.998718										79.999	1		79.999	1
44.299	150	0	1		31.668	150	0	0.998718										80	0		80	0
44.639	More	0	1		31.7	More	1	1										80.499	0		80.499	0
44.665					31.731													80.5	0		80.5	0
45.057					31.817													80.999	0		80.999	0
45.611					31.931													81	2		81	0
45.639					31.955													81.499	2		81.499	0
45.786					32.005													81.5	2		81.5	0
46.06					32.053													81.999	2		81.999	0
46.106					32.065													82	1		82	0
46.233					32.098													82.499	1		82.499	0
46.271					32.212													82.5	0		82.5	0
46.281					32.274													82.999	0		82.999	0
46.282					32.274													83	1		83	1
46.583					32.355													83.499	1		83.499	1
47.41					32.36													83.5	0		83.5	0
47.587					32.362													83.999	0		83.999	0
47.63					32.405													84	1		84	0
47.727					32.414													84.499	1		84.499	0
48.175					32.438													84.5	2		84.5	0
48.297					32.459													84.999	2		84.999	0
48.435					32.665													85	0		85	0
48.466					32.669													85.499	0		85.499	0
48.496					32.737													85.5	0		85.5	0
48.549					32.795													85.999	0		85.999	0
48.69					32.9													86	0		86	0
48.707					32.953													86.499	0		86.499	0
49.237					32.996													86.5	0		86.5	1
49.82					33.009													86.999	0		86.999	1
50.033					33.018													87	2		87	1
50.052					33.045													87.499	2		87.499	1
50.076					33.048													87.5	1		87.5	1
50.207					33.087													87.999	1		87.999	1
50.367					33.139													88	1		88	0
50.369					33.177													88.499	1		88.499	0
50.509					33.179													88.5	0		88.5	0
50.634					33.213													88.999	0		88.999	0
50.668					33.259													89	1		89	1
50.678					33.297													89.499	1		89.499	1
50.715					33.414													89.5	1		89.5	0
50.942					33.424													89.999	1		89.999	0
51.158					33.427													90	1		90	1
51.256					33.446													90.499	1		90.499	1
51.554					33.459													90.5	0		90.5	0
52.022					33.482													90.999	0		90.999	0
52.064					33.495													91	0		91	0
52.134					33.529													91.499	0		91.499	0
52.162					33.539													91.5	0		91.5	0
52.331					33.548													91.999	0		91.999	0
52.399					33.566													92	0		92	1
52.404					33.577													92.499	0		92.499	1
52.433					33.613													92.5	0		92.5	0
52.666					33.631													92.999	0		92.999	0
52.722					33.66													93	0		93	0
52.912					33.725													93.499	0		93.499	0
53.282					33.725													93.5	1		93.5	0
53.338					33.781													93.999	1		93.999	0
53.348					34.017													94	0		94	0
53.51					34.077													94.499	0		94.499	0
53.59					34.107													94.5	1		94.5	0
53.891					34.193													94.999	1		94.999	0
53.988					34.236													95	1		95	0
54.138					34.469													95.499	1		95.499	0
54.499					34.478													95.5	0		95.5	0
55.112					34.524													95.999	0		95.999	0
55.121					34.596													96	0		96	0
55.205					34.645													96.499	0		96.499	0
55.28					34.655													96.5	0		96.5	0
55.431					34.709													96.999	0		96.999	0
55.918					34.891													97	0		97	0
56.457					34.954													97.499	0		97.499	0
56.877					35.025													97.5	0		97.5	0
57.211					35.043													97.999	0		97.999	0
57.499					35.047													98	0		98	0
57.801					35.166													98.499	0		98.499	0
57.961					35.265													98.5	0		98.5	0
58.172					35.269													98.999	0		98.999	0
58.767					35.312													99	0		99	0
58.796					35.343													99.499	0		99.499	0
58.847					35.353													99.5	1		99.5	0
59.509					35.538													99.999	1		99.999	0
59.808					35.556													100	0		100	0
59.993					35.612													100.499	0		100.499	0
60.081					35.729													100.5	0		100.5	0
60.49					35.863													100.999	0		100.999	0
61.573					36.046													101	0		101	0
61.627					36.049													101.499	0		101.499	0
61.737					36.105													101.5	0		101.5	0
61.915					36.105													101.999	0		101.999	0
62.03					36.133													102	0		102	0
62.07					36.235													102.499	0		102.499	0
62.319					36.272													102.5	0		102.5	0
62.357					36.367													102.999	0		102.999	0
62.426					36.431													103	0		103	1
62.573					36.514													103.499	0		103.499	1
62.738					36.561													103.5	0		103.5	0
63.076					36.584													103.999	0		103.999	0
63.608					36.596													104	0		104	1
63.748					36.608													104.499	0		104.499	1
64.201					36.618													104.5	0		104.5	0
64.503					36.682													104.999	0		104.999	0
65.169					36.784													105	0		105	0
66.263					36.867													105.499	0		105.499	0
66.317					36.886													105.5	0		105.5	0
66.689					36.953													105.999	0		105.999	0
67.247					36.96													106	0		106	0
67.763					36.997													106.499	0		106.499	0
68.09					37.009													106.5	0		106.5	0
68.799					37.072													106.999	0		106.999	0
69.874					37.081													107	0		107	0
70.042					37.083													107.499	0		107.499	0
70.582					37.09													107.5	0		107.5	0
71.012					37.1													107.999	0		107.999	0
71.975					37.102													108	1		108	0
72.702					37.12													108.499	1		108.499	0
72.73					37.139													108.5	0		108.5	0
72.739					37.254													108.999	0		108.999	0
73.034					37.313													109	0		109	0
73.237					37.37													109.499	0		109.499	0
74.745					37.452													109.5	0		109.5	0
76.053					37.463													109.999	0		109.999	0
76.698					37.593													110	0		110	0
77.323					37.593													110.499	0		110.499	0
78.249					37.872													110.5	0		110.5	0
78.532					37.966													110.999	0		110.999	0
78.976					38.002													111	0		111	0
79.253					38.104													111.499	0		111.499	0
82.654					38.104													111.5	0		111.5	0
86.233					38.111													111.999	0		111.999	0
86.506					38.116													112	0		112	0
87.474					38.123													112.499	0		112.499	0
88.872					38.194													112.5	0		112.5	0
89.619					38.201													112.999	0		112.999	0
91.693					38.29													113	1		113	0
102.802					38.347													113.499	1		113.499	0
103.718					38.365													113.5	0		113.5	0
115.537					38.392													113.999	0		113.999	0
					38.497													114	0		114	0
					38.597													114.499	0		114.499	0
					38.638													114.5	0		114.5	0
					38.82													114.999	0		114.999	0
					38.848													115	0		115	0
					38.958													115.499	0		115.499	0
					39.037													115.5	0		115.5	0
					39.136													115.999	0		115.999	0
					39.27													116	0		116	1
					39.313													116.499	0		116.499	1
					39.341													116.5	0		116.5	0
					39.359													116.999	0		116.999	0
					39.387													117	0		117	0
					39.421													117.499	0		117.499	0
					39.527													117.5	0		117.5	0
					39.638													117.999	0		117.999	0
					39.678													118	2		118	0
					39.704													118.499	2		118.499	0
					39.744													118.5	0		118.5	0
					39.772													118.999	0		118.999	0
					39.794													119	0		119	0
					39.796													119.499	0		119.499	0
					39.802													119.5	0		119.5	0
					39.862													119.999	0		119.999	0
					40.024													120	0		120	0
					40.071													120.499	0		120.499	0
					40.127													120.5	0		120.5	0
					40.168													120.999	0		120.999	0
					40.187													121	0		121	0
					40.345													121.499	0		121.499	0
					40.444													121.5	0		121.5	0
					40.516													121.999	0		121.999	0
					40.52													122	0		122	0
					40.72													122.499	0		122.499	0
					40.802													122.5	0		122.5	0
					40.93													122.999	0		122.999	0
					40.955													123	0		123	0
					41.005													123.499	0		123.499	0
					41.047													123.5	0		123.5	0
					41.053													123.999	0		123.999	0
					41.145													124	1		124	0
					41.201													124.499	1		124.499	0
					41.294													124.5	0		124.5	0
					41.377													124.999	0		124.999	0
					41.431													125	0		125	0
					41.554													125.499	0		125.499	0
					41.579													125.5	0		125.5	0
					41.61													125.999	0		125.999	0
					41.638													126	0		126	0
					41.851													126.499	0		126.499	0
					41.87													126.5	1		126.5	0
					41.907													126.999	1		126.999	0
					42.233													127	0		127	0
					42.261													127.499	0		127.499	0
					42.27													127.5	0		127.5	0
					42.276													127.999	0		127.999	0
					42.298													128	0		128	0
					42.331													128.499	0		128.499	0
					42.349													128.5	0		128.5	0
					42.401													128.999	0		128.999	0
					42.428													129	0		129	0
					42.688													129.499	0		129.499	0
					42.868													129.5	0		129.5	0
					42.917													129.999	0		129.999	0
					42.971													130	0		130	0
					43.103													130.499	0		130.499	0
					43.116													130.5	0		130.5	0
					43.175													130.999	0		130.999	0
					43.218													131	0		131	0
					43.351													131.499	0		131.499	0
					43.408													131.5	0		131.5	0
					43.43													131.999	0		131.999	0
					43.445													132	0		132	0
					43.445													132.499	0		132.499	0
					43.495													132.5	0		132.5	0
					43.563													132.999	0		132.999	0
					43.674													133	0		133	0
					43.726													133.499	0		133.499	0
					43.765													133.5	0		133.5	0
					43.982													133.999	0		133.999	0
					44.234													134	0		134	0
					44.241													134.499	0		134.499	0
					44.436													134.5	1		134.5	0
					44.492													134.999	1		134.999	0
					44.52													135	0		135	0
					44.559													135.499	0		135.499	0
					44.585													135.5	0		135.5	0
					44.641													135.999	0		135.999	0
					44.697													136	0		136	0
					44.726													136.499	0		136.499	0
					44.772													136.5	0		136.5	0
					44.776													136.999	0		136.999	0
					44.785													137	0		137	0
					44.892													137.499	0		137.499	0
					44.92													137.5	0		137.5	0
					45.069													137.999	0		137.999	0
					45.163													138	0		138	0
					45.193													138.499	0		138.499	0
					45.255													138.5	0		138.5	0
					45.302													138.999	0		138.999	0
					45.31													139	0		139	0
					45.433													139.499	0		139.499	0
					45.466													139.5	0		139.5	0
					45.478													139.999	0		139.999	0
					45.56													140	0		140	0
					45.589													140.499	0		140.499	0
					45.589													140.5	0		140.5	0
					45.827													140.999	0		140.999	0
					45.901													141	0		141	0
					45.963													141.499	0		141.499	0
					45.989													141.5	0		141.5	0
					46.008													141.999	0		141.999	0
					46.017													142	0		142	0
					46.065													142.499	0		142.499	0
					46.129													142.5	0		142.5	0
					46.333													142.999	0		142.999	0
					46.454													143	0		143	0
					46.491													143.499	0		143.499	0
					46.51													143.5	0		143.5	0
					46.593													143.999	0		143.999	0
					46.629													144	0		144	0
					46.708													144.499	0		144.499	0
					46.761													144.5	0		144.5	0
					46.993													144.999	0		144.999	0
					47.306													145	0		145	0
					47.576													145.499	0		145.499	0
					47.597													145.5	0		145.5	0
					47.611													145.999	0		145.999	0
					47.64													146	0		146	0
					47.687													146.499	0		146.499	0
					47.696													146.5	0		146.5	0
					47.829													146.999	0		146.999	0
					47.946													147	0		147	0
					47.973													147.499	0		147.499	0
					48.033													147.5	0		147.5	0
					48.065													147.999	0		147.999	0
					48.109													148	0		148	0
					48.158													148.499	0		148.499	0
					48.374													148.5	0		148.5	0
					48.403													148.999	0		148.999	0
					48.537													149	0		149	0
					48.628													149.499	0		149.499	0
					48.705													149.5	0		149.5	0
					48.826													149.999	0		149.999	0
					48.936													150	0		150	0
					49.002
					49.038
					49.084
					49.101
					49.149
					49.151
					49.262
					49.346
					49.364
					49.401
					49.521
					49.634
					49.768
					49.839
					49.929
					49.987
					50.025
					50.116
					50.174
					50.283
					50.331
					50.447
					50.508
					50.528
					50.62
					50.638
					50.647
					50.675
					50.973
					50.982
					50.988
					50.988
					51.076
					51.178
					51.203
					51.235
					51.262
					51.391
					51.577
					51.587
					51.745
					51.763
					51.808
					51.877
					52.033
					52.34
					52.44
					52.445
					52.517
					52.526
					52.73
					53.269
					53.537
					53.619
					53.688
					53.69
					53.696
					53.735
					53.865
					53.902
					53.995
					54.001
					54.265
					54.519
					54.547
					54.553
					54.785
					54.971
					55.046
					55.065
					55.08
					55.08
					55.343
					55.436
					55.492
					55.596
					55.603
					55.731
					55.836
					56.286
					56.431
					56.543
					56.682
					56.702
					56.831
					56.997
					57.101
					57.25
					57.482
					57.5
					57.562
					57.714
					58.161
					58.188
					58.421
					58.428
					58.754
					58.867
					58.892
					58.897
					58.904
					59.007
					59.118
					59.146
					59.193
					59.235
					59.258
					59.341
					59.364
					59.574
					59.599
					59.779
					59.834
					59.927
					59.946
					60.205
					60.318
					60.429
					60.587
					60.682
					60.939
					61.139
					61.268
					61.679
					61.773
					61.785
					61.832
					62.093
					62.267
					62.624
					63.089
					63.521
					63.758
					63.991
					64.106
					64.195
					64.409
					64.511
					64.616
					64.995
					65.097
					65.42
					65.804
					65.826
					65.845
					65.955
					66.436
					66.46
					66.463
					66.706
					66.773
					66.925
					67.142
					67.147
					67.285
					68.006
					68.304
					68.446
					68.474
					69.086
					69.68
					69.726
					69.783
					70.091
					70.154
					70.267
					70.546
					70.704
					70.76
					71.011
					71.383
					71.512
					71.531
					71.607
					72.145
					72.564
					73.18
					73.791
					74.234
					74.935
					75.134
					75.154
					75.26
					76.041
					76.432
					77.417
					77.516
					78.003
					78.17
					78.431
					78.777
					79.323
					80.649
					80.981
					81.164
					81.332
					81.973
					82.55
					83.888
					84.257
					84.354
					86.585
					86.762
					87.173
					87.913
					88.98
					89.334
					89.582
					93.188
					94.233
					94.535
					99.356
					107.655
					112.793
					117.742
					117.831
					123.846
					126.213
					134.201
					170.046

## Sheet: Fig. 3D
mEPSC Rise Time Pre 200Hz					mEPSC Initial Rise Time						mEPSC Decay Time Pre 200Hz					mEPSC Initial Decay Time
Age	Date	Control	Anisomycin		Control	Anisomycin					Age	Date	Control	Anisomycin		Control	Anisomycin
P10	2017-03-29	0.811111	0.675		0.762375	0.615821					P10	2017-03-29	1.25556	0.805		0.970712	0.729947
P12	2017-04-06	0.455263	0.517391		Control	Anisomycin					P12	2017-04-06	0.481579	0.492754		Control	Anisomycin
P8	2017-04-17	0.736	0.909091		SD	SD					P8	2017-04-17	1.05	1.21818		SD	SD
P9	2017-04-25	0.516667	0.714286		0.319876	0.150738					P9	2017-04-25	0.5625	1.02857		0.426528	0.290957
P7	2017-05-16	0.731579	0.707143		SE	SE					P7	2017-05-16	1.15263	0.642857		SE	SE
P7	2017-05-16	1.51111			0.101154	0.0454493					P7	2017-05-16	1.76667			0.13488	0.0877269
P9	2017-05-18	0.658333	0.56875								P9	2017-05-18	1.00417	0.825
P9	2017-05-18	1.08125	0.77561		Ttest	0.188357					P9	2017-05-18	1.31875	1.12439		Ttest	0.143977
P10	2017-05-25	0.625	0.526744								P10	2017-05-25	0.640909	0.548837
P10	2017-05-25		0.491209								P10	2017-05-25		0.536264
P10	2017-05-25		0.446392								P10	2017-05-25		0.434021
P11	2017-05-26	0.497436	0.442412								P11	2017-05-26	0.474359	0.373541
	AVG	0.762375	0.615821									AVG	0.970712	0.729947
	animals	n=8	n=8										n=8	n=8
	cells	n=10	n=11										n=10	n=11
Extra Material Not In Figure											Extra Material Not In Figure
mEPSC Rise Time Post 200Hz											mEPSC Decay Time Post 200Hz
					mEPSC Rise Time After 200Hz											mEPSC Decay Time After 200Hz
Age	Date	Control	Anisomycin		Control	Anisomycin					Age	Date	Control	Anisomycin		Control	Anisomycin
P10	2017-03-29	0.647222	0.542857		0.679738	0.605369					P10	2017-03-29	0.788889	0.8		0.813534	0.697721
P12	2017-04-06	0.501739	0.556		Control	Anisomycin					P12	2017-04-06	0.486087	0.492		Control	Anisomycin
P8	2017-04-17	0.62	0.741176		SD	SD					P8	2017-04-17	0.901667	0.911765		SD	SD
P9	2017-04-25	0.504348	0.704839		0.207288	0.115409					P9	2017-04-25	0.623913	0.951613		0.308327	0.220221
P7	2017-05-16	0.762	0.653846		SE	SE					P7	2017-05-16	0.878	0.784615		SE	SE
P7	2017-05-16	1.11176			0.0655503	0.034797					P7	2017-05-16	1.41176	N/A		0.0975016	0.0663992
P9	2017-05-18	0.808571	0.665909								P9	2017-05-18	0.971429	0.831818
P9	2017-05-18	0.863636	0.793846		Ttest	0.316424					P9	2017-05-18	1.10909	0.983077		Ttest	0.330879
P10	2017-05-25	0.528358	0.558042								P10	2017-05-25	0.553731	0.565035
P10	2017-05-25		0.554808								P10	2017-05-25	N/A	0.548077
P10	2017-05-25		0.44186								P10	2017-05-25	N/A	0.433333
P11	2017-05-26	0.449744	0.445875								P11	2017-05-26	0.410769	0.373597
	AVG	0.679738	0.605369									AVG	0.813534	0.697721
	animals	n=8	n=8										n=8	n=8
	cells	n=10	n=11										n=10	n=11

## Sheet: Fig. 3E
mEPSC Area Pre 200Hz					mEPSC Initial Area
Age	Date	Control	Anisomycin		Control	Anisomycin
P10	2017-03-29	46.3189	36.906		40.0475	32.3695
P12	2017-04-06	22.7758	20.4778		Control	Anisomycin
P8	2017-04-17	35.2688	42.5373		SD	SD
P9	2017-04-25	32.4733	38.3641		14.849	8.61339
P7	2017-05-16	61.7363			SE	SE
P7	2017-05-16	65.9067	35.04		4.69566	2.59704
P9	2017-05-18	37.235	39.7853
P9	2017-05-18	46.2538	43.6061		Ttest	0.15874
P10	2017-05-25	26.743	21.9624
P10	2017-05-25		27.9371
P10	2017-05-25		26.6403
P11	2017-05-26	25.7632	22.8075
		40.0475	32.3695
		n=8	n=8
		n=10	n=11
Extra Data Not In Figure
mEPSC Area Post 200Hz					mEPSC Area After 200Hz
Age	Date	Control	Anisomycin		Control	Anisomycin
P10	2017-03-29	49.5561	37.0257		37.7113	29.4926
P12	2017-04-06	22.785	20.7676		SD	SD
P8	2017-04-17	29.7367	31.3529		12.2204	6.12651
P9	2017-04-25	36.9867	30.2505		SE	SE
P7	2017-05-16	49.5158	N/A		3.86444	1.84721
P7	2017-05-16	57.0153	38.7746
P9	2017-05-18	38.0117	34.6814		Ttest	0.0626961
P9	2017-05-18	44.6733	27.5146
P10	2017-05-25	25.593	20.4138
P10	2017-05-25	N/A	28.7257
P10	2017-05-25	N/A	31.3375
P11	2017-05-26	23.2395	23.5743
		37.7113	29.4926
		n=8	n=8
		n=10	n=11
