# Supplementary material for: Active presynaptic ribosomes in the mammalian brain, and altered transmitter release after protein synthesis inhibition
Source: eLife. 2018 Oct 30;7:e36697. doi: 10.7554/eLife.36697 (PMC6231766; doi:10.7554/eLife.36697)
Supplement: Figure 6—source data 1. [file elife-36697-fig6-data1.xlsx]

## Sheet: Fig 6A2, 200 Hz paired
					Initial
					1st 200Hz	1st 200Hz	1st 200Hz	1st 200Hz	1st 200Hz	1st 200Hz	1st 200Hz	1st 200Hz				1st 200Hz	1st 200Hz	1st 200Hz	1st 200Hz	1st 200Hz	1st 200Hz	1st 200Hz	1st 200Hz	1st 200Hz
					052517	052517	052517	051817	051617	041717	040617	032917				052517	052517	051817	051617	051617	042517	041717	040617	032917
					c3t5	c4t5	c5t5	c8t5	c4t6	c4_t5	c4t5	c6t5				c1t5	c2t5	c3t5	c1t5	c3t6	c3t5	c2_t5	c2t5	c1t18		TTEST
					Aniso	Aniso	Aniso	Aniso	Aniso	Aniso	Aniso	Aniso				control	control	control	control	control	control	control	control	control		0.00421255
				pulse 1	-4.75767e-09	-1.11738e-08	-5.75523e-09	-4.48756e-09	-2.53269e-09	-2.14154e-09	-4.27175e-09	-1.50842e-09	Aniso	Aniso		-6.63708e-09	-7.71529e-09	-6.73806e-09	-5.86108e-09	-4.18184e-09	-6.06923e-09	-8.21448e-09	-6.82024e-09	-9.94637e-09	control	control
				pulse 2	-4.20101e-09	-7.65103e-09	-5.61124e-09	-5.54069e-09	-2.97448e-09	-3.06886e-09	-4.23485e-09	-2.0622e-09	AVG	SEM		-4.84114e-09	-4.45166e-09	-3.52864e-09	-6.46069e-09	-3.51273e-09	-5.23638e-09	-3.81969e-09	-4.43236e-09	-7.56437e-09	AVG	SEM
				P2/P1	0.882997	0.684729	0.974981	1.23468	1.17444	1.43302	0.991361	1.36713	1.09292	0.0898912		0.729408	0.576992	0.523688	1.1023	0.839996	0.862775	0.464995	0.649884	0.760515	0.722644	0.0745773
					After Tetanus
					2nd 200Hz		2nd 200Hz	2nd 200Hz	2nd 200Hz	2nd 200Hz	2nd 200Hz	2nd 200Hz				2nd 200Hz	2nd 200Hz	2nd 200Hz	2nd 200Hz	2nd 200Hz	2nd 200Hz	2nd 200Hz	2nd 200Hz	1st 200Hz
					052517	052517	052517	051817	051617	041717	040617	032917				052517	052517	051817	051617	051617	042517	041717	040617	032917		TTEST
					c3t15	c4	c5t15	c8t_15	c4t_16	c4_t15	c4t5	c6t16				c1	c2t15	c3t_15	c1_t15	c3t_16	c3_t15	c2_t15	c2_t17	c1		0.00106444
					Aniso	NA	Aniso	Aniso	Aniso	Aniso	NA	Aniso				NA	control	control	control	control	control	control	control	NA
				pulse 1	-5.20458e-09		-5.60001e-09	-4.39862e-09	-2.96195e-09	-3.90522e-09		-3.33562e-09	Aniso	Aniso			-7.68486e-09	-5.21558e-09	-5.90651e-09	-4.90344e-09	-9.94321e-09	-5.70095e-09	-7.92098e-09		control	control
				pulse 2	-4.86074e-09		-4.55095e-09	-4.83783e-09	-3.5189e-09	-3.68542e-09		-3.27261e-09	AVG	SEM			-4.75578e-09	-3.496e-09	-5.24889e-09	-3.74288e-09	-4.29257e-09	-2.83489e-09	-3.76617e-09		AVG	SEM
				P2/P1	0.933935		0.812668	1.09985	1.18804	0.943716		0.981111	0.99322	0.0541708			0.618851	0.670299	0.888662	0.763317	0.431709	0.497266	0.475468		0.620796	0.0629914

## Sheet: Fig 6B2, 200 Hz train
																																***
	AVG	SEM		AVG	SEM										control	control	control	control	control	control	control	control	control	control			Aniso	Aniso	Aniso	Aniso	Aniso	Aniso	Aniso	Aniso	Aniso		AVG PPR FOR THESE TRACES
	Total			Total											052517	052517	052517	051817	051617	051617	042517	041717	040617	032917			052517	052517	052517	051817	051617	042517	041717	040617	032917		0.677002	1.02299
	Cell Sum			Cell Sum											c1t5	c2AVG	c2AVG	c2AVG	c1 AVG	c3_AVG	c3_AVG	c2 AVG	c2_AVG	c1t18			c3_AVG	c4t5	c4 AVG	c8_AVG	c4_AVG	c4_AVG	c4_AVG	c4t5	c6_AVG		CTRL	ANISO
	Control AVG	SEM		ANISO AVG	SEM										control	control	control	control	control	control	control	control	control	control			Aniso	Aniso	Aniso	Aniso	Aniso	Aniso	Aniso	Aniso	Aniso
1	1	0		1	0										NORM	Avg Norm	Avg Norm	Avg Norm	Avg Norm	Avg Norm	Avg Norm	Avg Norm	Avg Norm	-9.94637e-09			Avg Norm	Norm	Avg Norm	Avg Norm	Avg Norm	Avg Norm	Avg Norm	Avg Norm	Avg Norm
2	0.677002	0.0469122		1.02299	0.0658337										1	1	1	1	1	1	1	1	1	1			1	1	1	1	1	Failures	1	1	1
3	0.369535	0.0355045		0.844826	0.0770605										0.729408	0.597921	0.596994	0.596994	0.995483	0.801657	0.647242	0.48113	0.562676	0.760515			0.908466	0.684729	0.888357	1.16726	1.18124	NA	1.18837	0.991361	1.17412
4	0.237625	0.0286783		0.611269	0.0548463										0.583654	0.365825	0.282119	0.282119	0.517142	0.438463	0.299131	0.228525	0.342123	0.356249			0.832324	0.459789	0.641675	0.847053	0.812483	NA	0.981631	1.0686	1.11505
5	0.17952	0.0219486		0.466428	0.0511513										0.479206	0.210568	0.19995	0.19995	0.291528	0.208503	0.202024	0.162439	0.21104	0.211035			0.6732	0.335926	0.512153	0.53577	0.574559	NA	0.667231	0.815719	0.775593
6	0.141896	0.0158695		0.392368	0.0471811										0.364071	0.171062	0.166913	0.166913	0.207363	0.143595	0.121497	0.125571	0.17082	0.157392			0.553244	0.266821	0.444089	0.393366	0.341014	NA	0.468016	0.738396	0.526483
7	0.130944	0.0144158		0.329764	0.0484475										0.27655	0.135083	0.134499	0.134499	0.164431	0.124098	0.114944	0.106384	0.118454	0.110015			0.433811	0.252249	0.373219	0.332546	0.254233	NA	0.373977	0.669245	0.449665
8	0.124118	0.0116214		0.305554	0.0433069										0.24797	0.129842	0.113322	0.113322	0.162273	0.114902	0.0996116	0.107364	0.129993	0.0908376			0.383225	0.197736	0.31641	0.22841	0.223484	NA	0.331814	0.62876	0.328276
9	0.111996	0.00759863		0.276394	0.0367308										0.217282	0.118969	0.125899	0.125899	0.147149	0.105907	0.10238	0.106125	0.105244	0.0863264			0.388271	0.135056	0.311643	0.242751	0.196445	NA	0.29242	0.532418	0.345425
10	0.106884	0.00894001		0.256014	0.0263329										0.164305	0.0987532	0.106701	0.106701	0.138088	0.105477	0.0988232	0.0970724	0.123352	0.0806857			0.329284	0.166064	0.29947	0.212822	0.180919	NA	0.25107	0.491424	0.280101
11	0.0975205	0.00670409		0.231864	0.0322273										0.171448	0.101452	0.104134	0.104134	0.136195	0.0990222	0.0848945	0.095923	0.102663	0.0689692			0.294818	0.162494	0.269442	0.21787	0.178599	NA	0.244537	0.397854	0.282495
12	0.0951131	0.00706363		0.230337	0.0291278										0.138673	0.0859792	0.0966787	0.0966787	0.129738	0.0974914	0.0829288	0.0865575	0.0913888	0.0690912			0.275568	0.140522	0.236072	0.180414	0.129632	NA	0.219708	0.416333	0.256663
13	0.0905802	0.00684743		0.220464	0.0255934										0.128342	0.0910357	0.0952696	0.0952696	0.134423	0.0959421	0.0735845	0.0876842	0.0902663	0.059314			0.234578	0.14236	0.252806	0.19395	0.147732	NA	0.209123	0.403032	0.259114
14	0.0911855	0.00776459		0.20909	0.0207952										0.124401	0.0902566	0.0977117	0.0977117	0.124243	0.0901581	0.0716675	0.081149	0.0662352	0.062269			0.235855	0.136953	0.235365	0.174103	0.1477	NA	0.20749	0.360373	0.26587
15	0.0863099	0.00632511		0.211501	0.0245842										0.139802	0.0716526	0.0927266	0.0927266	0.121508	0.0900591	0.0623587	0.0848594	0.094528	0.0616345			0.212789	0.142405	0.237128	0.159702	0.151199	NA	0.212487	0.320524	0.236485
16	0.0861075	0.00714592		0.197363	0.0250664										0.10731	0.079773	0.0973145	0.0973145	0.120726	0.0910458	0.0669175	0.0801425	0.0607937	0.0617616			0.194704	0.12256	0.242146	0.178447	0.141995	NA	0.227287	0.344589	0.240281
17	0.0798282	0.00550195		0.202762	0.0257464										0.122517	0.065884	0.0911636	0.0911636	0.123036	0.0864347	0.0686899	0.0759298	0.0821416	0.0541149			0.194965	0.116199	0.213899	0.155763	0.13742	NA	0.192799	0.347126	0.220732
18	0.0792312	0.00598529		0.190521	0.0211941										0.10185	0.0801124	0.076662	0.076662	0.114207	0.0840481	0.066678	0.0767151	0.0678579	0.0534895			0.182325	0.136275	0.196396	0.177139	0.142171	NA	0.192415	0.367637	0.227737
19	0.0823016	0.00713391		0.189138	0.023959										0.102892	0.0611377	0.0837426	0.0837426	0.111237	0.0911316	0.0606164	0.0763496	0.0674712	0.0539905			0.211371	0.113012	0.209014	0.150835	0.131237	NA	0.195016	0.304082	0.209604
20	0.076751	0.00630071		0.180305	0.0165822										0.121201	0.0677314	0.0853707	0.0853707	0.115626	0.0882296	0.0557844	0.071388	0.0793272	0.0529876			0.173726	0.092878	0.203906	0.165203	0.14705	NA	0.171366	0.320947	0.238031
21	0.0761685	0.00576895		0.180642	0.0189353										0.0894654	0.0624852	0.0855282	0.0855282	0.113576	0.0903149	0.0637718	0.0726301	0.0445784	0.0596317			0.17427	0.0982369	0.187452	0.161691	0.156774	NA	0.18155	0.252409	0.230053
22	0.0780462	0.00676733		0.176849	0.0184192										0.101101	0.0665181	0.0778686	0.0778686	0.108704	0.0821267	0.0562	0.074866	0.0664511	0.0499807			0.180529	0.101527	0.194493	0.156848	0.13964	NA	0.173335	0.280014	0.218749
23	0.0743577	0.00552453		0.160566	0.0142251										0.0902166	0.0577677	0.0966355	0.0966355	0.113419	0.080307	0.066857	0.0765781	0.0547007	0.0473452			0.16333	0.0980132	0.190588	0.151195	0.137885	NA	0.18358	0.266007	0.224195
24	0.0723358	0.00509274		0.166307	0.0215347										0.0974436	0.0568762	0.080219	0.080219	0.104417	0.0820715	0.062183	0.0675906	0.0600708	0.0524859			0.141874	0.0978951	0.187205	0.132244	0.13738	NA	0.167336	0.212894	0.207698
25	0.0741923	0.00531995		0.166384	0.0148945										0.0832586	0.0569012	0.0765198	0.0765198	0.105023	0.0811241	0.0607408	0.0723315	0.0622775	0.0486626			0.170206	0.0821609	0.165753	0.16011	0.124018	NA	0.157786	0.296361	0.174056
26	0.0694185	0.00538698		0.154626	0.0170362										0.0642044	0.0612838	0.0839759	0.0839759	0.11041	0.0809407	0.0720296	0.0718962	0.0637925	0.0494138			0.162563	0.0928816	0.1781	0.158338	0.135214	NA	0.166049	0.231282	0.206644
27	0.0668438	0.00519068		0.165953	0.0159274										0.0679502	0.0554589	0.0816704	0.0816704	0.103758	0.0791007	0.0585415	0.0645661	0.0498607	0.0516082			0.139071	0.0715154	0.170447	0.136796	0.136352	NA	0.158754	0.240255	0.183819
28	0.0707434	0.00511812		0.156463	0.0139155										0.0676724	0.0455767	0.0722267	0.0722267	0.0977	0.0817178	0.0542991	0.0752081	0.0525211	0.0492897			0.181094	0.102805	0.168796	0.145578	0.121461	NA	0.159398	0.243574	0.204922
29	0.0670024	0.00533495		0.162383	0.0184141										0.074813	0.0431371	0.0818113	0.0818113	0.100475	0.0756866	0.0630229	0.0692103	0.0648602	0.0526067			0.186562	0.0746907	0.178422	0.144143	0.132772	NA	0.161175	0.19626	0.177677
30	0.0699947	0.00586575		0.152699	0.0167577										0.0572493	0.0565906	0.0792545	0.0792545	0.102452	0.0767566	0.0548932	0.0613612	0.0544284	0.047783			0.144992	0.0763641	0.169303	0.150874	0.123248	NA	0.194246	0.25097	0.189064
31	0.0726894	0.00526405		0.155794	0.0130847										0.0632607	0.0481888	0.0727427	0.0727427	0.106552	0.0854717	0.073477	0.0791803	0.0523683	0.0459627			0.124415	0.0782601	0.154546	0.146161	0.130579	NA	0.163637	0.24113	0.18286
32	0.0687588	0.00564059		0.151577	0.0122242										0.0830774	0.0535696	0.0785007	0.0785007	0.10081	0.0836747	0.0544464	0.0795079	0.0672738	0.0475331			0.157541	0.0950581	0.159968	0.151066	0.121447	NA	0.160635	0.218863	0.181776
33	0.069276	0.00549388		0.148259	0.0151957										0.0773458	0.0448033	0.0775057	0.0775057	0.101409	0.0848638	0.0536443	0.0616489	0.0593213	0.04954			0.155172	0.103937	0.160198	0.136475	0.13561	NA	0.130676	0.220497	0.170054
34	0.0681604	0.00526036		0.154768	0.0123028										0.0589398	0.0465567	0.0789185	0.0789185	0.103376	0.0796867	0.0635733	0.073528	0.0634838	0.0457786			0.15383	0.0744194	0.144897	0.13496	0.117636	NA	0.151539	0.202399	0.206395
35	0.0707321	0.00706042		0.145131	0.0135063										0.0578137	0.0484924	0.0818363	0.0818363	0.0981871	0.0800239	0.0568663	0.065004	0.0640089	0.0475357			0.166644	0.0984992	0.14845	0.140129	0.131126	NA	0.182149	0.156353	0.214797
36	0.0688199	0.00565763		0.143068	0.0149428										0.0934066	0.0417637	0.0836429	0.0836429	0.103766	0.0741314	0.0550329	0.0813443	0.0406139	0.0499762			0.148472	0.084128	0.14408	0.137943	0.101445	NA	0.1704	0.200112	0.174464
37	0.0713278	0.00492162		0.149563	0.0181107										0.0544327	0.0496974	0.0792521	0.0792521	0.10691	0.0774807	0.0564221	0.0739578	0.0588735	0.051921			0.11035	0.0755819	0.161269	0.1374	0.109442	NA	0.167278	0.198159	0.185068
38	0.0681208	0.0060469		0.145281	0.0149399										0.0665431	0.0556507	0.0796667	0.0796667	0.105805	0.0804635	0.0593327	0.0681898	0.0635326	0.0544271			0.161883	0.0644816	0.142839	0.142712	0.137468	NA	0.117226	0.238853	0.191039
39	0.0698617	0.00519218		0.159395	0.0173996										0.0635403	0.0518382	0.0677728	0.0677728	0.114576	0.0754194	0.0481745	0.0745021	0.0683206	0.0492911			0.15376	0.062368	0.156329	0.132454	0.11114	NA	0.184079	0.18524	0.17688
40	0.0711821	0.00582759		0.14843	0.01218										0.0758462	0.0532737	0.076911	0.076911	0.104322	0.0772274	0.0690843	0.0631548	0.0534765	0.048411			0.155833	0.0725156	0.167058	0.147813	0.118669	NA	0.187456	0.235565	0.190252
41	0.0717466	0.00510803		0.146421	0.0158984										0.0590321	0.0536114	0.0875245	0.0875245	0.104721	0.0778838	0.0553938	0.0770738	0.0598889	0.0491667			0.15343	0.0736929	0.156747	0.131588	0.144148	NA	0.172021	0.181886	0.173928
42	0.0674626	0.00558823		0.142935	0.0114077										0.0592135	0.0580425	0.0878801	0.0878801	0.0986827	0.0773975	0.0638011	0.0612186	0.0748756	0.0484747			0.144743	0.0710109	0.159298	0.127338	0.118834	NA	0.154628	0.228053	0.167467
43	0.0706436	0.00482037		0.158976	0.015047										0.0627863	0.0422191	0.0734022	0.0734022	0.101559	0.0780251	0.0569721	0.0813475	0.0576283	0.0472836			0.138155	0.073133	0.164101	0.136365	0.15466	NA	0.137044	0.158541	0.181478
44	0.0731802	0.00531286		0.154273	0.0154131										0.0792273	0.0506664	0.0730518	0.0730518	0.0976628	0.0786469	0.061511	0.079603	0.0676753	0.0453395			0.172618	0.0773722	0.170058	0.141883	0.123909	NA	0.186744	0.192017	0.207209
45	0.0708621	0.00464422		0.144324	0.0130192										0.0759268	0.0541294	0.0923656	0.0923656	0.0977846	0.0781776	0.0542295	0.0610323	0.0694192	0.0563712			0.142406	0.0959459	0.146623	0.144225	0.136019	NA	0.131378	0.233256	0.204328
46	0.0690096	0.0060653		0.15737	0.00918254										0.0692665	0.0571107	0.0794038	0.0794038	0.0984387	0.0835271	0.0546635	0.0672058	0.0688084	0.0507931			0.140141	0.0822802	0.153663	0.142651	0.119912	NA	0.132017	0.203117	0.180807
47	0.0647951	0.00536074		0.155391	0.0148606										0.0635346	0.0502208	0.0896151	0.0896151	0.101762	0.0713934	0.0539756	0.0699792	0.0550356	0.0449653			0.164912	0.1109	0.146532	0.163807	0.131391	NA	0.186675	0.179913	0.174828
48	0.0681016	0.00521515		0.143451	0.0118792										0.0566819	0.0508531	0.072814	0.072814	0.100023	0.0753326	0.0580614	0.0705065	0.0484059	0.0424585			0.154602	0.067499	0.187214	0.144154	0.134899	NA	0.180037	0.172681	0.202039
49	0.0690909	0.0041151		0.151022	0.0153348										0.0737797	0.0528535	0.079695	0.079695	0.0956467	0.0801976	0.0555296	0.0515352	0.0679962	0.0440874			0.148189	0.0854607	0.166016	0.148907	0.131118	NA	0.110682	0.190428	0.166805
50	0.0693664	0.00567824		0.153014	0.0177204										0.0693603	0.0537571	0.0731397	0.0731397	0.0972751	0.0717913	0.0548142	0.077973	0.0595303	0.0601285			0.129562	0.0801604	0.148427	0.14066	0.143732	NA	0.225036	0.144822	0.195778
51	0.0721384	0.00552603		0.153294	0.0182125										0.0783785	0.049217	0.0865717	0.0865717	0.0998463	0.0719377	0.0536997	0.0628262	0.0551973	0.0494179			0.144456	0.0703397	0.154151	0.120504	0.126246	NA	0.232073	0.197642	0.178697
52	0.067393	0.00454259		0.149499	0.0144038										0.063447	0.0495048	0.0843056	0.0843056	0.100692	0.07439	0.0609149	0.0818095	0.0779889	0.0440259			0.14077	0.0710119	0.149067	0.123351	0.134167	NA	0.167795	0.195277	0.244916
53	0.0711127	0.00596504		0.158135	0.0176635										0.0782801	0.0618016	0.0747561	0.0747561	0.0966523	0.0708171	0.0522637	0.057376	0.0569379	0.0502886			0.133559	0.0841766	0.174283	0.126528	0.140689	NA	0.132299	0.199016	0.205444
54	0.0671167	0.00405355		0.158953	0.0156364										0.0573442	0.0430996	0.0892683	0.0892683	0.0971029	0.0732566	0.0552688	0.0847151	0.0719495	0.0498535			0.154027	0.0671651	0.159182	0.143066	0.126743	NA	0.191478	0.235307	0.188112
55	0.0712789	0.00490585		0.150171	0.014531										0.0626037	0.0579989	0.0702661	0.0702661	0.0940287	0.0797718	0.0586481	0.058163	0.0699447	0.0494762			0.152746	0.0788205	0.185284	0.134613	0.130863	NA	0.173122	0.216093	0.200081
56	0.0681089	0.00488534		0.165694	0.0200589										0.0517086	0.0578918	0.0881612	0.0881612	0.0910199	0.0716384	0.0727832	0.0797183	0.0627302	0.0489759			0.17004	0.10744	0.190534	0.149599	0.109789	NA	0.10876	0.218135	0.14707
57	0.069626	0.00523065		0.143253	0.0134642										0.0663489	0.0515317	0.0750445	0.0750445	0.0958591	0.0828009	0.0573555	0.0552426	0.0751382	0.0467227			0.143363	0.0900365	0.162977	0.136127	0.122151	NA	0.19015	0.210549	0.270201
58	0.0716951	0.00552688		0.143106	0.010336										0.0777208	0.0519097	0.0795537	0.0795537	0.0972396	0.0776111	0.0500025	0.0772598	0.0573734	0.0480363			0.146467	0.0775406	0.165565	0.138506	0.14165	NA	0.105445	0.19796	0.17289
59	0.0689227	0.00468647		0.155057	0.0190699										0.0797896	0.0611718	0.0836136	0.0836136	0.104352	0.0761457	0.0599898	0.0538705	0.0700032	0.0444015			0.134089	0.0833967	0.148614	0.151053	0.13695	NA	0.16784	0.14001	0.182898
60	0.0618284	0.00487874		0.149966	0.0119512										0.0669245	0.0492299	0.0749591	0.0749591	0.09445	0.0796722	0.0578556	0.0823803	0.0575026	0.0512934			0.176366	0.0841241	0.176721	0.134876	0.112768	NA	0.132798	0.263216	0.159587
61	0.0722633	0.00475439		0.136067	0.0137936										0.0440062	0.0535577	0.0672496	0.0672496	0.0925196	0.0771414	0.0559962	0.0511076	0.0663721	0.0430843			0.143122	0.0945533	0.168596	0.129336	0.125128	NA	0.170664	0.20319	0.165143
62	0.0683265	0.00463475		0.15299	0.0140194										0.0762212	0.0553752	0.0723066	0.0723066	0.0993017	0.0733499	0.0603056	0.0910538	0.0726225	0.0497901			0.10577	0.0770936	0.145759	0.12211	0.130747	NA	0.128671	0.200206	0.178179
63	0.0705363	0.00573625		0.138427	0.0133327										0.0681476	0.0510188	0.0723471	0.0723471	0.0978484	0.0834856	0.0578069	0.0661469	0.0651412	0.0489754			0.158662	0.0838444	0.155383	0.128091	0.121988	NA	0.197027	0.187653	0.191274
64	0.0655186	0.00513857		0.134639	0.0104285										0.0534	0.0516232	0.0921402	0.0921402	0.0929236	0.076329	0.0494022	0.0763302	0.0695283	0.0515463			0.143705	0.0643676	0.134071	0.124855	0.127907	NA	0.178397	0.188165	0.145948
65	0.0687037	0.00492586		0.141374	0.0154446										0.0620402	0.0532429	0.0708331	0.0708331	0.099775	0.0769904	0.0541029	0.0728295	0.0483238	0.046215			0.159464	0.0775373	0.162024	0.146177	0.113655	NA	0.123407	0.132644	0.162204
66	0.0689457	0.00511882		0.149322	0.0140449										0.0640031	0.0514388	0.0795046	0.0795046	0.0969394	0.0803959	0.0674261	0.062741	0.0608097	0.0442739			0.0988004	0.0889115	0.149083	0.12149	0.10799	NA	0.204784	0.190556	0.169376
67	0.0697186	0.00443915		0.145523	0.0102092										0.0854216	0.0590938	0.0666666	0.0666666	0.098882	0.0724998	0.0579816	0.0730568	0.0707411	0.0384473			0.182676	0.0610262	0.151207	0.125772	0.162227	NA	0.170428	0.176129	0.165107
68	0.0642494	0.00482488		0.15873	0.0180764										0.070305	0.0539799	0.0803731	0.0803731	0.0930377	0.0780812	0.0592538	0.0741651	0.0587676	0.0488491			0.15581	0.0887524	0.152759	0.130831	0.132597	NA	0.150097	0.18414	0.1692
69	0.0662603	0.0052068		0.138723	0.0132274										0.0667336	0.0450924	0.0703989	0.0703989	0.0941423	0.0747953	0.0530976	0.068373	0.056001	0.0434612			0.15704	0.074698	0.134348	0.141518	0.125934	NA	0.220523	0.22544	0.190341
70	0.0695382	0.00615031		0.151486	0.0168115										0.0522709	0.0563378	0.0808047	0.0808047	0.0918526	0.0812612	0.0493155	0.0701928	0.0512259	0.048537			0.115862	0.0702328	0.15533	0.145407	0.12485	NA	0.143673	0.200493	0.153936
71	0.0655286	0.00433365		0.147037	0.0124688										0.0445634	0.0468367	0.0888976	0.0888976	0.0949135	0.0809044	0.0698416	0.0747202	0.0619098	0.0438972			0.149056	0.0876424	0.142277	0.127792	0.129202	NA	0.131135	0.230553	0.214229
72	0.0660718	0.00498935		0.138556	0.0114654										0.0498297	0.0626051	0.0679058	0.0679058	0.0939461	0.0757815	0.061234	0.0590996	0.071763	0.0452154			0.134633	0.0929943	0.159035	0.12484	0.117698	NA	0.181156	0.169044	0.196898
73	0.0641839	0.00432275		0.13588	0.0122001										0.0599717	0.0554383	0.0744714	0.0744714	0.09459	0.0781481	0.0529319	0.0758198	0.0511634	0.0437118			0.125859	0.080997	0.122686	0.132883	0.167408	NA	0.135424	0.18859	0.154604
74	0.0695287	0.00351413		0.147189	0.0154759										0.0639195	0.0509184	0.0757479	0.0757479	0.0889032	0.0735713	0.0550314	0.0529781	0.0578606	0.0471612			0.143704	0.0629179	0.140867	0.13985	0.12103	NA	0.18198	0.137089	0.159601
75	0.0634688	0.00565632		0.155052	0.0199931										0.056687	0.0674292	0.0721696	0.0721696	0.0877658	0.0745076	0.0652698	0.0826002	0.066455	0.0502331			0.161449	0.082951	0.145886	0.130108	0.117282	NA	0.132277	0.22895	0.178607
76	0.065192	0.00526133		0.133416	0.0128438										0.0331139	0.0519175	0.0779557	0.0779557	0.0958566	0.0743275	0.0581466	0.0544525	0.0560954	0.0548665			0.175485	0.066942	0.13708	0.132666	0.111581	NA	0.213382	0.244921	0.15836
77	0.0668098	0.00516924		0.146427	0.0131448										0.0531185	0.0527884	0.070086	0.070086	0.0933119	0.0754917	0.052668	0.0874754	0.0524977	0.0443962			0.132443	0.0756986	0.147234	0.122709	0.128667	NA	0.101315	0.191366	0.167897
78	0.0681927	0.00545053		0.14597	0.0113787										0.0668143	0.0593855	0.0813149	0.0813149	0.0953471	0.0771784	0.0494147	0.0503425	0.0597644	0.0472216			0.131661	0.0917002	0.143936	0.134281	0.127683	NA	0.220854	0.163283	0.158018
79	0.0653687	0.00477252		0.13259	0.0123358										0.0821358	0.0462273	0.0717271	0.0717271	0.0986766	0.0733012	0.0582391	0.0797853	0.0579598	0.0421479			0.15371	0.0954474	0.12741	0.123548	0.133586	NA	0.160454	0.179981	0.193626
80	0.0658435	0.00546693		0.1345	0.0117864										0.0494493	0.0541726	0.0708369	0.0708369	0.0899875	0.0809835	0.053687	0.0797023	0.0576236	0.0464071			0.153689	0.0849605	0.130496	0.115995	0.105192	NA	0.123401	0.199444	0.147542
															0.0885227	0.049012	0.0649342	0.0649342	0.0959351	0.0788671	0.0541674	0.0669278	0.0453448	0.0497895			0.132027	0.0669987	0.140845	0.127046	0.129793	NA	0.144216	0.187806	0.147269

## Sheet: Fig 6C2, 100Hz paired
					1st 100Hz	1st 100Hz	1st 100Hz	1st 100Hz	1st 100Hz	1st 100Hz	1st 100Hz	1st 100Hz	1st 100Hz				1st 100Hz	1st 100Hz	1st 100Hz	1st 100Hz	1st 100Hz	1st 100Hz	1st 100Hz	1st 100Hz
						52518	52518	51818	51617	42517	041717	040617	032917				052517	051817	051617	051617	042517	041717	040617	032917
						c5t9	c3t9	c8t9	c4t10	c4t10	c4t9	c4t9	c6t9				c2_t9	c3_t9	c3_t10	c1t9	c3t9	c2_t9	c2t9	c1t10
					Aniso	Aniso	Aniso	Aniso	Aniso	Aniso	Aniso	Aniso	Aniso				control	control	control	control	control	control	control	control
					Norm	Norm	Norm	Norm	Norm	Norm	Norm	Norm	Norm				Norm	Norm	Norm	Norm	Norm	Norm	Norm	Norm
				Pulse 1	P1	-6.464e-09	-5.272e-09	-4.82488e-09	-2.5347e-09	-7.09647e-09	-3.58538e-09	-4.79249e-09	-1.97514e-09	Aniso	Aniso		-7.73993e-09	-6.29547e-09	-6.1089e-09	-6.66163e-09	-8.68741e-09	-8.55511e-09	-6.9507e-09	-9.28882e-09	control	control
				Pulse 2	P2	-5.101e-09	-4.7697e-09	-4.77488e-09	-3.0437e-09	-4.08717e-09	-3.3158e-09	-4.70147e-09	-2.08487e-09	AVG	SEM		-4.08413e-09	-3.50647e-09	-2.38021e-09	-4.36563e-09	-1.924e-09	-3.0181e-09	-4.26077e-09	-6.41703e-09	AVG	SEM
				Ratio	P2 / P1	0.78914	0.904723	0.989637	1.20081	0.575944	0.924811	0.981008	1.05556	0.927704	0.0656129		0.52767	0.556983	0.38963	0.65534	0.22147	0.352784	0.612999	0.690834	0.500964	0.0580571
						P2/P1	P2/P1
						Initial	After Tetanus
					Control	0.500964	0.599334
					Aniso	0.927704	0.954123
					T.Test	0.000247411	0.0158918
					Aniso	8	8	Cells
					Control	8	8	Cells
					2nd 100Hz	2nd 100Hz	2nd 100Hz	2nd 100Hz	2nd 100Hz	2nd 100Hz	2nd 100Hz	1st 100Hz	2nd 100Hz				2nd 100Hz	2nd 100Hz	2nd 100Hz	2nd 100Hz	2nd 100Hz	2nd 100Hz	2nd 100Hz	2nd 100Hz
						52518	52518	51817	51617	42517	041717	040617	032917				052517	051817	051617	051617	042517	041717	40617	32917
						c5t12	c3t12	c8t12	c4t13	c4t13	c4t12	c4t12	c6t13				c2_t12	c3_t12	c3_t13	c1_t12	c3_t12	c2_t12	c2_t12	c1_t15
					Aniso	Aniso	Aniso	Aniso	Aniso	Aniso	Aniso	Aniso	Aniso				control	control	control	control	control	control	control	control
					Norm	Norm	Norm	Norm	Norm	Norm	Norm	Norm	Norm				Norm	Norm	Norm	Norm	Norm	Norm	Norm	Norm
				Pulse 1	P1	-6.4278e-09	-5.681e-09	-4.41927e-09	-2.58053e-09	-7.34912e-09	-3.59855e-09	-4.37031e-09	-2.14982e-09	Aniso	Aniso		-6.95123e-09	-3.4753e-09	-5.5163e-09	-5.6505e-09	-9.49954e-09	-8.43259e-09	-8.24018e-09	-8.0216e-09	control	control
				Pulse 2	P2	-4.6107e-09	-4.362e-09	-4.1345e-09	-3.28953e-09	-4.03712e-09	-3.34157e-09	-4.22053e-09	-3.2116e-09	AVG	SEM		-4.1247e-09	-3.0123e-09	-2.5851e-09	-4.254e-09	-3.45754e-09	-3.19617e-09	-4.25638e-09	-6.84645e-09	AVG	SEM
				Ratio	P2 / P1	0.717306	0.767823	0.935561	1.27475	0.549334	0.928588	0.965728	1.49389	0.954123	0.107731		0.593377	0.866774	0.468629	0.752854	0.363969	0.379026	0.516539	0.853502	0.599334	0.0716639
											aniso				control
											paired pulse traces		amp		paired pulse traces		amp
										41717	c4t9	c4t12	3.3		41717		8.5
										40617	c4t9	c4t12	4.8		40617	c2_t12	6.95
										51817	c8t12		4.8		51817	c3t9	6
															052517	c2t9

## Sheet: Fig 6D1, Tetanus Aniso vs Cntrl
																											ANISO								ANISO
																		032917	032917	032917	032917	032917	032917	032917	032917	032917	032917		040617	040617	040617	040617	040617		040617		041717	041717	041717		041717		041717		041717	041717	041717	-3.5881e-09
																		c6t17	c6t17	c6t17	c6t13	c6t13	c6t13	c6t9	c6t9	c6t9	C6 AVG_Aniso		c4t9 ANISO	c4t9 ANISO	c4t9 ANISO	c4t12Aniso	c4t12Aniso	c4t12Aniso	c4avg_ANISO		Cell4 avg	Cell 4	c4t9		c4t12		c4t17		c4,t9,12,17	c4,t9,12,17	c4,t9,12,17	041717
	aniso	s.e.m.		control	s.e.m.													Event_T	?	-3.84278e-09	Event_T	EventAmp	-2.14982e-09	Event_T	EventAmp	-1.97514e-09	AVG NORM		Event_T	EventAmp	-4.79249e-09	Event_T	EventAmp	-4.37031e-09	AVG NORM		Event_T	AVG	EventAmp		EventAmp		EventAmp		Event_T	EventAmp	NORM	c4avg_ANISO
1	1	0	1	1	0													5.0031	-3.84278e-09	1	5.0032	-2.14982e-09	1	5.0032	-1.97514e-09	1	1		5.0026	-4.79249e-09	1	5.0027	-4.37031e-09	1	1		5.003	0.4	3.38504e-09	1	3.58921e-09	1	3.80408e-09	1	5.003	-3.5881e-09	1	-0.4	1
2	0.922399	0.0692716	2	0.601078	0.0504286													5.013	-3.01604e-09	0.784859	5.0132	-3.2116e-09	1.49389	5.0131	-2.08487e-09	1.05556	1.11144		5.0126	-4.70147e-09	0.981008	5.0127	-4.22053e-09	0.965728	0.973368		5.0132	0.359387	2.93121e-09	0.865931	3.34157e-09	0.931004	3.22482e-09	0.847727	5.0132	-3.37778e-09	0.941384	-0.359387	0.898467
3	0.683796	0.0660647	3	0.365613	0.0455621													5.0231	-1.66091e-09	0.432216	5.0231	-1.78926e-09	0.832284	5.0231	-1.76691e-09	0.894575	0.719691		5.0226	-4.2515e-09	0.887117	5.0226	-4.09996e-09	0.938139	0.912628		5.02317	0.251117	1.86349e-09	0.550508	2.53067e-09	0.705077	1.86831e-09	0.491133	5.0232	-2.42151e-09	0.674872	-0.251117	0.627792
4	0.539001	0.0503011	4	0.255607	0.0336165													5.033	-1.41034e-09	0.367011	5.0331	-1.55922e-09	0.725279	5.0331	-1.38923e-09	0.703358	0.598549		5.0326	-3.5673e-09	0.744352	5.0326	-3.55131e-09	0.812599	0.778476		5.03323	0.151895	1.46318e-09	0.432249	1.17449e-09	0.327228	1.18643e-09	0.311884	5.0332	-1.60989e-09	0.448674	-0.151895	0.379738
5	0.452024	0.0476719	5	0.197271	0.0208959													5.0431	-1.24519e-09	0.324034	5.0432	-1.07493e-09	0.500009	5.0431	-1.0217e-09	0.517281	0.447108		5.0427	-3.37669e-09	0.70458	5.0427	-3.3046e-09	0.756148	0.730364		5.0433	0.113485	8.50994e-10	0.251399	1.13429e-09	0.316028	1.04773e-09	0.275423	5.0433	-1.32053e-09	0.36803	-0.113485	0.283713
6	0.376254	0.0343301	6	0.174156	0.0169125													5.0531	-9.67561e-10	0.251787	5.0531	-1.02286e-09	0.475789	5.0532	-8.71535e-10	0.441251	0.389609		5.0526	-2.73759e-09	0.571225	5.0527	-2.09206e-09	0.478698	0.524962		5.0533	0.0908547	7.90393e-10	0.233496	7.92417e-10	0.220778	8.29861e-10	0.21815	5.0533	-1.1123e-09	0.309996	-0.0908547	0.227137
7	0.351936	0.035248	7	0.154788	0.0171325													5.0631	-1.0187e-09	0.265095	5.0632	-8.96352e-10	0.416943	5.0632	-8.3729e-10	0.423913	0.36865		5.0627	-2.72983e-09	0.569606	5.0626	-2.34388e-09	0.536318	0.552962		5.06333	0.101969	9.36272e-10	0.276591	8.37201e-10	0.233255	8.26684e-10	0.217315	5.0633	-1.15708e-09	0.322476	-0.101969	0.254923
8	0.3226	0.0339121	8	0.136981	0.0123692													5.0731	-6.50599e-10	0.169304	5.0731	-9.39344e-10	0.436941	5.0731	-6.71777e-10	0.340116	0.315453		5.0727	-2.48002e-09	0.517481	5.0727	-2.19582e-09	0.50244	0.50996		5.07333	0.0728183	6.4959e-10	0.1919	6.1803e-10	0.172191	7.0192e-10	0.184518	5.0733	-9.49386e-10	0.264593	-0.0728183	0.182046
9	0.299137	0.0318041	9	0.137631	0.012963													5.0831	-7.0563e-10	0.183625	5.0832	-8.54899e-10	0.397661	5.0833	-7.3782e-10	0.373553	0.318279		5.0827	-2.38241e-09	0.497113	5.0827	-2.1738e-09	0.497401	0.497257		5.0833	0.0606237	4.13799e-10	0.122243	6.49198e-10	0.180875	5.60787e-10	0.147417	5.0833	-8.31543e-10	0.23175	-0.0606237	0.151559
10	0.286675	0.0311111	10	0.131267	0.011099													5.0932	-7.7332e-10	0.20124	5.0934	-6.67277e-10	0.310387	5.0931	-7.40345e-10	0.374831	0.295486		5.0927	-2.18711e-09	0.456362	5.0928	-2.15505e-09	0.493111	0.474737		5.0934	0.0649764	4.72477e-10	0.139578	6.65095e-10	0.185304	6.22821e-10	0.163724	5.0934	-8.64239e-10	0.240863	-0.0649764	0.162441
11	0.28069	0.0314712	11	0.128247	0.012059													5.1032	-6.88309e-10	0.179117	5.1032	-8.21234e-10	0.382001	5.1033	-5.65506e-10	0.286311	0.282477		5.1027	-2.0484e-09	0.427419	5.1027	-2.23808e-09	0.51211	0.469764		5.1034	0.0725603	6.97907e-10	0.206174	5.6217e-10	0.156628	5.09414e-10	0.133913	5.1034	-8.53062e-10	0.237748	-0.0725603	0.181401
12	0.260067	0.0234082	12	0.116783	0.010307													5.1131	-7.03781e-10	0.183144	5.1133	-9.07194e-10	0.421986	5.1133	-6.69873e-10	0.339152	0.31476		5.1127	-1.86484e-09	0.389117	5.1127	-1.68345e-09	0.385201	0.387159		5.11343	0.0665919	6.74566e-10	0.199279	4.79809e-10	0.133681	5.25985e-10	0.138269	5.1134	-8.1963e-10	0.22843	-0.0665919	0.16648
13	0.250084	0.0311598	13	0.109299	0.00934686													5.1231	-7.40796e-10	0.192776	5.1233	-6.57299e-10	0.305746	5.1232	-4.8012e-10	0.243081	0.247201		5.1227	-1.97472e-09	0.412045	5.1228	-2.2033e-09	0.504151	0.458098		5.12343	0.0596988	5.23464e-10	0.15464	5.1632e-10	0.143853	5.60987e-10	0.14747	5.1235	-7.85513e-10	0.218922	-0.0596988	0.149247
14	0.244821	0.02435	14	0.106968	0.00784333													5.1332	-6.32407e-10	0.16457	5.1334	-6.171e-10	0.287047	5.1338	-5.19703e-10	0.263122	0.238246		5.1328	-1.779e-09	0.371206	5.1327	-1.83394e-09	0.419636	0.395421		5.1334	0.0658652	6.90013e-10	0.203842	4.50389e-10	0.125484	4.94344e-10	0.129951	5.1334	-8.01793e-10	0.223459	-0.0658652	0.164663
15	0.232282	0.0193896	15	0.105805	0.00584469													5.1434	-6.0993e-10	0.158721	5.1436	-5.70035e-10	0.265155	5.1434	-6.15634e-10	0.311691	0.245189		5.1427	-1.48691e-09	0.310259	5.1427	-1.59084e-09	0.36401	0.337134		5.14347	0.0585265	4.29839e-10	0.126982	5.94554e-10	0.16565	4.38185e-10	0.115188	5.1434	-7.23027e-10	0.201507	-0.0585265	0.146316
16	0.219456	0.0201539	16	0.0989325	0.00716124													5.1532	-8.7165e-10	0.226828	5.1533	-5.5689e-10	0.25904	5.1532	-4.34261e-10	0.219863	0.235244		5.1528	-1.17887e-09	0.245983	5.1528	-1.70525e-09	0.390189	0.318086		5.1534	0.056282	5.11196e-10	0.151016	4.6801e-10	0.130394	4.36522e-10	0.114751	5.1534	-7.13517e-10	0.198857	-0.056282	0.140705
17	0.228215	0.0202286	17	0.100759	0.0101813													5.1633	-7.33178e-10	0.190793	5.1635	-5.70638e-10	0.265435	5.1633	-5.06298e-10	0.256335	0.237521		5.1627	-1.71961e-09	0.358814	5.1628	-1.36955e-09	0.313375	0.336095		5.1635	0.0473137	3.42116e-10	0.101067	4.86344e-10	0.135502	2.26991e-10	0.0596704	5.1635	-6.01422e-10	0.167616	-0.0473137	0.118284
18	0.232916	0.0225339	18	0.0984146	0.00739644													5.1731	-5.59492e-10	0.145595	5.1735	-6.58835e-10	0.306461	5.1734	-5.22502e-10	0.264539	0.238865		5.1727	-1.93324e-09	0.40339	5.1727	-1.46363e-09	0.334902	0.369146		5.17347	0.0556066	4.65804e-10	0.137607	5.0402e-10	0.140426	5.55935e-10	0.146142	5.1735	-7.21797e-10	0.201164	-0.0556066	0.139017
19	0.211311	0.0180826	19	0.101977	0.00818771													5.1833	-7.60308e-10	0.197853	5.1833	-5.27025e-10	0.245148	5.1833	-4.97884e-10	0.252075	0.231692		5.1827	-1.30722e-09	0.272765	5.1828	-1.48303e-09	0.339341	0.306053		5.1835	0.0501419	4.76103e-10	0.140649	3.95029e-10	0.11006	3.6478e-10	0.0958918	5.1835	-6.5139e-10	0.181542	-0.0501419	0.125355
20	0.203515	0.0137162	20	0.0877699	0.00520497													5.1933	-5.22815e-10	0.136051	5.1933	-5.81893e-10	0.270671	5.1935	-5.58972e-10	0.283003	0.229908		5.1929	-1.20001e-09	0.250394	5.1928	-1.31133e-09	0.300054	0.275224		5.19353	0.0415186	3.22312e-10	0.0952166	4.03343e-10	0.112377	4.53273e-10	0.119154	5.1935	-6.29934e-10	0.175562	-0.0415186	0.103797
21	0.207447	0.0193103	21	0.0872022	0.0060344													5.2032	-5.77133e-10	0.150186	5.2034	-5.40106e-10	0.251233	5.2033	-5.14716e-10	0.260597	0.220672		5.2028	-1.34796e-09	0.281265	5.2028	-1.5207e-09	0.347961	0.314613		5.20357	0.051457	5.09976e-10	0.150656	3.82715e-10	0.106629	2.50885e-10	0.0659516	5.2036	-6.16427e-10	0.171798	-0.051457	0.128643
22	0.208882	0.0145686	22	0.0962641	0.00622968													5.2132	-6.12056e-10	0.159274	5.2138	-5.69102e-10	0.264721	5.2132	-5.16271e-10	0.261384	0.22846		5.2127	-1.39781e-09	0.291667	5.2126	-1.21191e-09	0.277305	0.284486		5.21347	0.0561821	5.06612e-10	0.149662	4.71079e-10	0.131249	5.30343e-10	0.139414	5.2135	-7.17266e-10	0.199902	-0.0561821	0.140455
23	0.214494	0.0211862	23	0.0941769	0.00765472													5.2232	-7.91553e-10	0.205984	5.2233	-7.22755e-10	0.336193	5.2233	-5.92621e-10	0.300039	0.280739		5.2228	-1.36943e-09	0.285745	5.2227	-1.58804e-09	0.36337	0.324557		5.22357	0.0478865	3.64308e-10	0.107623	4.73092e-10	0.13181	4.23775e-10	0.1114	5.2235	-6.31936e-10	0.17612	-0.0478865	0.119716
24	0.195533	0.0121761	24	0.0947242	0.00684027													5.2331	-7.30882e-10	0.190196	5.2333	-5.58195e-10	0.259647	5.233	-3.59719e-10	0.182123	0.210655		5.2327	-1.21232e-09	0.252963	5.2327	-1.01427e-09	0.232081	0.242522		5.23357	0.0566188	4.70378e-10	0.138958	5.17335e-10	0.144136	4.74874e-10	0.124833	5.2336	-7.20329e-10	0.200755	-0.0566188	0.141547
25	0.200985	0.0176582	25	0.0953393	0.0056164													5.2435	-5.16871e-10	0.134504	5.2432	-4.43495e-10	0.206294	5.2434	-4.55794e-10	0.230765	0.190521		5.2429	-1.18321e-09	0.246889	5.2428	-1.4692e-09	0.336177	0.291533		5.2435	0.0519475	5.04568e-10	0.149058	3.97252e-10	0.11068	3.55524e-10	0.0934586	5.2435	-6.3854e-10	0.177961	-0.0519475	0.129869
26	0.211809	0.017765	26	0.0887372	0.00678966													5.2532	-8.88819e-10	0.231296	5.2532	-6.09297e-10	0.283418	5.2533	-4.64504e-10	0.235175	0.249963		5.2528	-1.43787e-09	0.300026	5.2527	-1.36503e-09	0.312341	0.306184		5.25353	0.0582102	4.59518e-10	0.13575	5.57409e-10	0.155301	3.75235e-10	0.0986401	5.2535	-6.84888e-10	0.190878	-0.0582102	0.145525
27	0.20473	0.02042	27	0.0953292	0.0075322													5.2634	-7.00961e-10	0.18241	5.2635	-5.4413e-10	0.253105	5.2634	-4.85418e-10	0.245763	0.227093		5.2627	-1.53729e-09	0.320771	5.2628	-1.46218e-09	0.334571	0.327671		5.26357	0.0432694	4.28413e-10	0.126561	3.22262e-10	0.0897863	4.7132e-10	0.123899	5.2636	-6.21786e-10	0.173291	-0.0432694	0.108174
28	0.210498	0.0184344	28	0.0967481	0.00728316													5.2733	-5.50216e-10	0.143182	5.2734	-7.08657e-10	0.329636	5.2732	-3.91918e-10	0.198425	0.223747		5.2728	-1.30664e-09	0.272644	5.2728	-1.57651e-09	0.360731	0.316687		5.27357	0.0653032	5.52441e-10	0.163201	5.86173e-10	0.163315	4.53936e-10	0.119329	5.2736	-7.47239e-10	0.208255	-0.0653032	0.163258
29	0.195484	0.011858	29	0.0975751	0.00744127													5.2833	-7.37429e-10	0.1919	5.2833	-6.65696e-10	0.309652	5.2834	-3.75712e-10	0.19022	0.230591		5.2827	-8.63747e-10	0.180229	5.2827	-1.29419e-09	0.296132	0.23818		5.28353	0.0585379	4.4669e-10	0.13196	5.76892e-10	0.16073	4.57079e-10	0.120155	5.2836	-7.12831e-10	0.198665	-0.0585379	0.146345
30	0.199131	0.0167945	30	0.0995322	0.00971181													5.2933	-6.78937e-10	0.176678	5.2932	-7.09037e-10	0.329812	5.2934	-6.52424e-10	0.330317	0.278936		5.2928	-1.29044e-09	0.269263	5.2929	-1.06509e-09	0.24371	0.256487		5.29367	0.0546849	4.33096e-10	0.127944	5.22159e-10	0.14548	4.61144e-10	0.121224	5.2937	-6.83944e-10	0.190615	-0.0546849	0.136712
31	0.216023	0.0239689	31	0.0888477	0.00811569													5.3032	-6.86707e-10	0.1787	5.3033	-7.54515e-10	0.350967	5.3036	-4.98819e-10	0.252548	0.260738		5.3027	-1.84303e-09	0.384567	5.3028	-1.38755e-09	0.317494	0.35103		5.30357	0.057604	4.8271e-10	0.142601	5.21939e-10	0.145419	4.11958e-10	0.108294	5.3036	-6.9204e-10	0.192871	-0.057604	0.14401
32	0.204739	0.0170871	32	0.0859639	0.00637695													5.3132	-7.41816e-10	0.193041	5.3134	-4.69661e-10	0.218465	5.3132	-5.53673e-10	0.28032	0.230609		5.3128	-8.93979e-10	0.186537	5.3128	-1.12399e-09	0.257187	0.221862		5.31357	0.0536653	5.04627e-10	0.149076	4.28016e-10	0.119251	4.84611e-10	0.127392	5.3136	-6.89136e-10	0.192062	-0.0536653	0.134163
33	0.20327	0.0145094	33	0.0982717	0.00711484													5.3232	-6.57091e-10	0.170993	5.3233	-7.2053e-10	0.335158	5.3236	-4.70449e-10	0.238185	0.248112		5.3228	-1.33673e-09	0.278922	5.3228	-1.15238e-09	0.263683	0.271303		5.32347	0.0507605	5.05785e-10	0.149418	3.74658e-10	0.104385	3.05276e-10	0.0802496	5.3235	-6.09215e-10	0.169788	-0.0507605	0.126901
34	0.188819	0.0135329	34	0.0950327	0.00684639													5.3332	-6.18605e-10	0.160978	5.3333	-4.54706e-10	0.211509	5.3333	-7.16986e-10	0.363005	0.245164		5.3328	-1.07228e-09	0.223742	5.3328	-1.21877e-09	0.278874	0.251308		5.33357	0.0388484	3.27677e-10	0.0968015	3.49735e-10	0.0974407	4.15993e-10	0.109354	5.3336	-5.82345e-10	0.162299	-0.0388484	0.0971211
35	0.19782	0.0133749	35	0.101823	0.00880443													5.3435	-5.21654e-10	0.135749	5.3433	-5.17062e-10	0.240514	5.3435	-4.7856e-10	0.242291	0.206185		5.3427	-8.35108e-10	0.174253	5.3428	-1.01956e-09	0.233292	0.203773		5.34357	0.0558755	4.88012e-10	0.144167	4.85297e-10	0.13521	4.95908e-10	0.130362	5.3436	-7.06827e-10	0.196992	-0.0558755	0.139689
36	0.202524	0.0212779	36	0.0982555	0.00701717													5.3533	-6.65657e-10	0.173223	5.3534	-4.48783e-10	0.208754	5.3533	-5.4524e-10	0.276051	0.219342		5.3527	-1.5659e-09	0.326741	5.3528	-1.55692e-09	0.356249	0.341495		5.3536	0.0614091	6.37501e-10	0.188329	4.26098e-10	0.118716	5.66967e-10	0.149042	5.3536	-7.66858e-10	0.213723	-0.0614091	0.153523
37	0.205262	0.013847	37	0.0983889	0.00620419													5.3632	-6.36972e-10	0.165758	5.3633	-6.11153e-10	0.284281	5.3635	-5.49618e-10	0.278267	0.242769		5.3627	-1.1025e-09	0.230048	5.3627	-1.22405e-09	0.280082	0.255065		5.36357	0.0546206	3.09413e-10	0.091406	6.52149e-10	0.181697	4.71827e-10	0.124032	5.3636	-6.85257e-10	0.190981	-0.0546206	0.136552
38	0.202372	0.0167538	38	0.0929605	0.00493951													5.3733	-7.58422e-10	0.197363	5.3735	-6.68195e-10	0.310814	5.3735	-5.12519e-10	0.259484	0.255887		5.3728	-1.32459e-09	0.276389	5.3728	-1.19785e-09	0.274087	0.275238		5.3735	0.0573152	6.48651e-10	0.191623	3.40806e-10	0.0949529	3.25609e-10	0.0855947	5.3735	-6.55422e-10	0.182666	-0.0573152	0.143288
39	0.199102	0.0162369	39	0.0984359	0.00976485													5.3833	-5.55018e-10	0.144431	5.3833	-6.15837e-10	0.28646	5.3833	-5.41463e-10	0.274139	0.23501		5.3828	-1.15017e-09	0.239995	5.3827	-1.44155e-09	0.32985	0.284922		5.38357	0.0449449	3.89951e-10	0.115198	3.93113e-10	0.109526	4.0095e-10	0.1054	5.3836	-6.11446e-10	0.17041	-0.0449449	0.112362
40	0.18995	0.00875457	40	0.101111	0.00949252													5.3932	-6.09252e-10	0.158544	5.3933	-5.15171e-10	0.239635	5.3933	-3.98464e-10	0.201739	0.199973		5.3927	-9.86522e-10	0.205847	5.3927	-9.65376e-10	0.220894	0.213371		5.39357	0.0603195	5.52701e-10	0.163278	4.9646e-10	0.13832	5.3876e-10	0.141627	5.3936	-7.30427e-10	0.203569	-0.0603195	0.150799
41	0.199437	0.0113327	41	0.0932508	0.00612686													5.4034	-7.86905e-10	0.204775	5.4034	-5.73774e-10	0.266894	5.4033	-3.78822e-10	0.191795	0.221154		5.4028	-1.14794e-09	0.239529	5.4028	-1.24083e-09	0.283922	0.261726		5.40353	0.0558489	6.14713e-10	0.181597	3.50477e-10	0.0976474	5.84621e-10	0.153683	5.4035	-7.42056e-10	0.20681	-0.0558489	0.139622
42	0.207075	0.0138243	42	0.0986517	0.00707074													5.4131	-7.28262e-10	0.189514	5.4133	-6.0182e-10	0.27994	5.4135	-4.53004e-10	0.229353	0.232936		5.4127	-1.04259e-09	0.217547	5.4128	-1.29999e-09	0.297459	0.257503		5.4137	0.0555085	6.17194e-10	0.18233	3.41738e-10	0.0952126	4.62194e-10	0.1215	5.4135	-6.77119e-10	0.188713	-0.0555085	0.138771
43	0.197074	0.0191825	43	0.0931109	0.00686113													5.4232	-5.11699e-10	0.133158	5.4232	-5.99634e-10	0.278923	5.4234	-5.59566e-10	0.283304	0.231795		5.4228	-1.66278e-09	0.346956	5.4228	-1.17107e-09	0.26796	0.307458		5.42357	0.0367004	3.286e-10	0.0970742	3.10207e-10	0.0864277	4.68462e-10	0.123147	5.4237	-5.70019e-10	0.158864	-0.0367004	0.0917509
44	0.192741	0.0166191	44	0.0915478	0.0051231													5.4332	-5.42227e-10	0.141103	5.4336	-4.74353e-10	0.220648	5.4335	-3.97191e-10	0.201095	0.187615		5.4328	-1.27632e-09	0.266317	5.4328	-1.42765e-09	0.32667	0.296493		5.43367	0.0459465	3.70859e-10	0.109558	4.3133e-10	0.120174	3.51293e-10	0.0923464	5.4337	-6.15864e-10	0.171641	-0.0459465	0.114866
45	0.205541	0.012896	45	0.100252	0.00989972													5.4432	-6.84883e-10	0.178226	5.4434	-6.71285e-10	0.312252	5.4433	-4.1428e-10	0.209747	0.233408		5.4429	-1.02298e-09	0.213455	5.4427	-1.01672e-09	0.232642	0.223049		5.44363	0.0567349	4.78839e-10	0.141457	5.10447e-10	0.142217	4.05735e-10	0.106658	5.4437	-6.78473e-10	0.18909	-0.0567349	0.141837
46	0.194652	0.0136896	46	0.0961931	0.00838927													5.4534	-7.26533e-10	0.189064	5.4536	-5.34191e-10	0.248482	5.4534	-5.69228e-10	0.288196	0.241914		5.4527	-1.19755e-09	0.249881	5.4528	-1.00953e-09	0.230997	0.240439		5.4536	0.0529582	4.4744e-10	0.132182	4.75963e-10	0.132609	4.52119e-10	0.118851	5.4536	-6.71688e-10	0.187199	-0.0529582	0.132396
47	0.186337	0.0101919	47	0.0940734	0.00565389													5.4633	-6.75108e-10	0.175682	5.4635	-5.59749e-10	0.26037	5.4633	-4.62951e-10	0.234389	0.22348		5.4629	-7.986e-10	0.166636	5.4628	-1.26861e-09	0.290279	0.228457		5.46363	0.0589802	6.37084e-10	0.188206	3.82952e-10	0.106695	3.65266e-10	0.0960195	5.4636	-6.68663e-10	0.186356	-0.0589802	0.147451
48	0.208179	0.0175609	48	0.0952855	0.00782853													5.4734	-7.89701e-10	0.205502	5.4732	-7.9589e-10	0.370212	5.4734	-5.27176e-10	0.266905	0.280873		5.4727	-1.21532e-09	0.253589	5.4728	-1.23738e-09	0.283133	0.268361		5.4737	0.0526693	5.09914e-10	0.150638	4.04536e-10	0.112709	4.01786e-10	0.10562	5.4736	-6.43572e-10	0.179363	-0.0526693	0.131673
49	0.184435	0.0151294	49	0.0936912	0.00739731													5.4833	-5.01211e-10	0.130429	5.4836	-5.43849e-10	0.252974	5.4835	-4.52694e-10	0.229196	0.2042		5.4828	-1.2839e-09	0.267899	5.4828	-1.07353e-09	0.245641	0.25677		5.48357	0.0373918	3.0856e-10	0.091154	3.43865e-10	0.0958052	4.25926e-10	0.111966	5.4836	-5.79462e-10	0.161496	-0.0373918	0.0934796
50	0.204867	0.0248139	50	0.0917934	0.00510929													5.4933	-5.0723e-10	0.131995	5.4934	-5.50706e-10	0.256164	5.4934	-5.30264e-10	0.268469	0.218876		5.4927	-1.51639e-09	0.31641	5.4928	-1.76912e-09	0.404804	0.360607		5.49373	0.0601311	4.87559e-10	0.144033	5.62149e-10	0.156622	4.74345e-10	0.124694	5.4938	-7.17594e-10	0.199993	-0.0601311	0.150328
51	0.184732	0.0140158	51	0.0887114	0.00822975													5.5033	-6.33402e-10	0.164829	5.5035	-4.49735e-10	0.209197	5.5033	-4.78244e-10	0.242131	0.205386		5.5027	-1.06709e-09	0.222659	5.5028	-1.29076e-09	0.295347	0.259003		5.5036	0.0476151	4.4441e-10	0.131286	3.83289e-10	0.106789	4.94188e-10	0.12991	5.5036	-6.61398e-10	0.184331	-0.0476151	0.119038
52	0.199718	0.0162808	52	0.0959802	0.00835809													5.5133	-4.89045e-10	0.127263	5.5135	-5.26361e-10	0.24484	5.5136	-4.67962e-10	0.236926	0.20301		5.5127	-1.26703e-09	0.264379	5.5127	-1.26146e-09	0.288642	0.276511		5.5136	0.0556635	5.31095e-10	0.156895	4.35812e-10	0.121423	4.92534e-10	0.129475	5.5136	-6.93688e-10	0.19333	-0.0556635	0.139159
53	0.199472	0.0193748	53	0.0928769	0.00728043													5.5233	-5.74625e-10	0.149533	5.5235	-7.00307e-10	0.325751	5.5237	-5.45153e-10	0.276007	0.250431		5.5228	-1.44127e-09	0.300735	5.5228	-1.39482e-09	0.319157	0.309946		5.52367	0.0425863	3.81787e-10	0.112787	3.59441e-10	0.100145	5.66657e-10	0.14896	5.5237	-6.4907e-10	0.180895	-0.0425863	0.106466
54	0.178722	0.00851199	54	0.0946923	0.00777592													5.5334	-7.44205e-10	0.193663	5.5335	-4.22916e-10	0.196722	5.5336	-3.98464e-10	0.201739	0.197375		5.5329	-1.01084e-09	0.210922	5.5328	-8.9431e-10	0.204633	0.207778		5.5337	0.0394183	3.00334e-10	0.0887239	3.88954e-10	0.108368	3.72233e-10	0.097851	5.5337	-5.59013e-10	0.155797	-0.0394183	0.0985457
55	0.205337	0.0172186	55	0.0889663	0.00721843													5.5433	-5.50646e-10	0.143293	5.5435	-6.6416e-10	0.308938	5.5434	-3.79437e-10	0.192106	0.214779		5.5428	-1.12401e-09	0.234536	5.5428	-1.35964e-09	0.311108	0.272822		5.54367	0.0491522	4.90892e-10	0.145018	3.61588e-10	0.100743	4.90039e-10	0.128819	5.5437	-6.51041e-10	0.181445	-0.0491522	0.122881
56	0.194523	0.0184003	56	0.0944836	0.0105193													5.5534	-6.92675e-10	0.180253	5.5532	-6.05172e-10	0.281499	5.5533	-5.93526e-10	0.300498	0.254083		5.5528	-1.28264e-09	0.267636	5.5528	-1.3878e-09	0.317551	0.292593		5.5536	0.0471122	3.99775e-10	0.118101	4.2159e-10	0.11746	4.31134e-10	0.113335	5.5536	-6.24082e-10	0.173931	-0.0471122	0.11778
57	0.182482	0.0143289	57	0.0929475	0.00956923													5.5632	-5.89101e-10	0.153301	5.5633	-5.31377e-10	0.247173	5.5637	-3.98131e-10	0.201571	0.200681		5.5628	-1.03704e-09	0.216389	5.5628	-8.67816e-10	0.198571	0.20748		5.5636	0.032156	2.58442e-10	0.0763483	3.03043e-10	0.0844317	4.28792e-10	0.112719	5.5636	-5.51776e-10	0.15378	-0.032156	0.08039
58	0.188072	0.0127999	58	0.0953934	0.00765522													5.5732	-5.69041e-10	0.148081	5.5733	-6.01518e-10	0.279799	5.5735	-3.93162e-10	0.199055	0.208978		5.5728	-1.16915e-09	0.243955	5.5727	-1.20878e-09	0.276588	0.260272		5.57367	0.0530147	4.99424e-10	0.147539	4.21857e-10	0.117535	4.51263e-10	0.118626	5.5737	-6.54416e-10	0.182385	-0.0530147	0.132537
59	0.199119	0.015665	59	0.0925231	0.00720074													5.5833	-6.79254e-10	0.176761	5.5833	-5.45094e-10	0.253553	5.5837	-3.98456e-10	0.201735	0.210683		5.5828	-1.24959e-09	0.26074	5.5828	-1.20409e-09	0.275515	0.268127		5.5838	0.04059	3.82332e-10	0.112948	3.23037e-10	0.0900023	4.84687e-10	0.127412	5.5838	-6.0306e-10	0.168072	-0.04059	0.101475
60	0.180685	0.0144465	60	0.0951151	0.00824998													5.5932	-6.01774e-10	0.156598	5.5933	-4.86818e-10	0.226446	5.5933	-5.8724e-10	0.297315	0.226787		5.5929	-9.87792e-10	0.206112	5.5928	-1.22339e-09	0.279931	0.243022		5.59353	0.0356917	2.9842e-10	0.0881585	3.24106e-10	0.0903001	3.48584e-10	0.0916342	5.5936	-5.37453e-10	0.149788	-0.0356917	0.0892293
61	0.189323	0.0163929	61	0.0944584	0.0107103													5.6032	-4.62457e-10	0.120344	5.6034	-6.63486e-10	0.308624	5.6034	-4.0843e-10	0.206785	0.211918		5.6028	-1.35106e-09	0.281912	5.6029	-1.19632e-09	0.273737	0.277825		5.6038	0.0521522	4.45118e-10	0.131496	4.63961e-10	0.129265	2.86934e-10	0.075428	5.6037	-5.88164e-10	0.163921	-0.0521522	0.130381
62	0.191438	0.0178639	62	0.0896534	0.00635256													5.6132	-6.79839e-10	0.176913	5.6134	-5.81882e-10	0.270665	5.6133	-3.80695e-10	0.192743	0.213441		5.6129	-1.38695e-09	0.289401	5.6128	-1.36169e-09	0.311577	0.300489		5.61367	0.0498235	3.83117e-10	0.113179	4.8791e-10	0.135938	4.32837e-10	0.113782	5.6137	-6.23899e-10	0.17388	-0.0498235	0.124559
63	0.192611	0.0182833	63	0.0892122	0.00686238													5.6232	-5.04007e-10	0.131157	5.6234	-5.51951e-10	0.256743	5.6234	-4.93202e-10	0.249704	0.212535		5.6228	-1.34623e-09	0.280904	5.6228	-1.16046e-09	0.265532	0.273218		5.62367	0.0533885	4.42816e-10	0.130816	4.88588e-10	0.136127	3.80283e-10	0.0999671	5.6236	-6.33191e-10	0.17647	-0.0533885	0.133471
64	0.185869	0.0124986	64	0.0901666	0.00588615													5.6333	-9.13902e-10	0.237823	5.6333	-5.37596e-10	0.250066	5.6334	-4.30562e-10	0.21799	0.235293		5.6327	-1.11778e-09	0.233236	5.6327	-8.87421e-10	0.203057	0.218147		5.63367	0.0463966	4.13796e-10	0.122243	3.93882e-10	0.109741	3.93051e-10	0.103324	5.6337	-6.17319e-10	0.172046	-0.0463966	0.115992
65	0.193975	0.01838	65	0.102437	0.0110291													5.6432	-6.5161e-10	0.169567	5.6435	-5.09564e-10	0.237026	5.6435	-5.60194e-10	0.283622	0.230072		5.6428	-1.24191e-09	0.259137	5.6429	-1.45938e-09	0.33393	0.296533		5.64373	0.0452921	4.075e-10	0.120383	3.80735e-10	0.106078	4.19989e-10	0.110405	5.6437	-5.82554e-10	0.162357	-0.0452921	0.11323
66	0.193351	0.0149462	66	0.0866017	0.00571224													5.6532	-7.27736e-10	0.189377	5.6534	-6.25204e-10	0.290817	5.6534	-3.88481e-10	0.196685	0.225626		5.6529	-1.15156e-09	0.240285	5.6528	-1.31067e-09	0.299903	0.270094		5.65373	0.0564674	4.6965e-10	0.138743	5.15389e-10	0.143594	5.41189e-10	0.142265	5.6537	-7.15995e-10	0.199547	-0.0564674	0.141168
67	0.192485	0.0204545	67	0.0836033	0.00570612													5.6633	-5.86914e-10	0.152731	5.6634	-6.95882e-10	0.323693	5.6635	-5.31544e-10	0.269117	0.248514		5.6629	-1.52793e-09	0.318818	5.6628	-1.31994e-09	0.302024	0.310421		5.6636	0.0490689	4.82542e-10	0.142551	3.68946e-10	0.102793	5.01107e-10	0.131729	5.6636	-6.75159e-10	0.188166	-0.0490689	0.122672
68	0.188715	0.0140791	68	0.0919753	0.00731093													5.6732	-5.74428e-10	0.149482	5.6732	-6.06173e-10	0.281965	5.6735	-3.80067e-10	0.192425	0.207957		5.6728	-1.08723e-09	0.226862	5.6729	-1.2064e-09	0.276044	0.251453		5.67373	0.0415481	3.64203e-10	0.107592	3.59454e-10	0.100149	4.45277e-10	0.117052	5.6738	-5.93574e-10	0.165429	-0.0415481	0.10387
69	0.193561	0.0177814	69	0.0847919	0.00510278													5.6833	-4.44175e-10	0.115587	5.6837	-6.64768e-10	0.30922	5.6838	-4.06213e-10	0.205663	0.210157		5.6828	-1.21141e-09	0.252773	5.6828	-1.37547e-09	0.31473	0.283751		5.68373	0.0458637	3.33393e-10	0.0984901	4.69571e-10	0.130829	3.79019e-10	0.0996349	5.6837	-5.9956e-10	0.167097	-0.0458637	0.114659
70	0.188893	0.0145224	70	0.090321	0.00621377													5.6934	-5.50246e-10	0.143189	5.6935	-5.36676e-10	0.249638	5.6934	-5.49909e-10	0.278415	0.223747		5.6928	-1.27233e-09	0.265485	5.6929	-1.14272e-09	0.261473	0.263479		5.6937	0.0410536	3.91793e-10	0.115743	3.21326e-10	0.0895256	4.17708e-10	0.109805	5.6937	-5.76e-10	0.160531	-0.0410536	0.102634
71	0.182432	0.0110137	71	0.0849859	0.00577744													5.7034	-5.58033e-10	0.145216	5.7036	-4.80273e-10	0.223402	5.7036	-4.04692e-10	0.204893	0.19117		5.7029	-1.01864e-09	0.21255	5.7028	-1.05844e-09	0.242188	0.227369		5.7036	0.0435716	3.10342e-10	0.0916805	4.52878e-10	0.126178	4.493e-10	0.11811	5.7036	-6.12532e-10	0.170712	-0.0435716	0.108929
72	0.182756	0.0160238	72	0.0872952	0.0053813													5.7134	-7.43893e-10	0.193582	5.7138	-3.77736e-10	0.175706	5.7133	-5.22159e-10	0.264365	0.211218		5.7127	-1.25232e-09	0.261309	5.7128	-1.19664e-09	0.273811	0.26756		5.7137	0.059956	4.72553e-10	0.1396	5.74918e-10	0.16018	3.24074e-10	0.0851912	5.7137	-6.63816e-10	0.185005	-0.059956	0.14989
73	0.185037	0.0161214	73	0.092561	0.00722435													5.7232	-5.43467e-10	0.141425	5.7233	-4.21995e-10	0.196293	5.7235	-4.17776e-10	0.211517	0.183078		5.7228	-1.27826e-09	0.266722	5.7229	-1.2384e-09	0.283366	0.275044		5.72367	0.0328845	2.97722e-10	0.0879523	2.74467e-10	0.07647	5.22481e-10	0.137348	5.7237	-5.73172e-10	0.159743	-0.0328845	0.0822112
74	0.187527	0.0222161	74	0.0867977	0.00657874													5.7335	-5.76531e-10	0.150029	5.7334	-7.5887e-10	0.352992	5.7334	-5.44001e-10	0.275424	0.259482		5.7328	-1.46654e-09	0.306008	5.7329	-1.31158e-09	0.300111	0.30306		5.73367	0.0471947	4.40773e-10	0.130212	3.796e-10	0.105761	3.52773e-10	0.0927354	5.7337	-5.97532e-10	0.166532	-0.0471947	0.117987
75	0.183397	0.0142236	75	0.0914451	0.00705793													5.7433	-6.36361e-10	0.165599	5.7434	-5.60039e-10	0.260505	5.7434	-3.36125e-10	0.170178	0.198761		5.7428	-9.87373e-10	0.206025	5.7428	-1.25802e-09	0.287855	0.24694		5.74373	0.0484616	4.868e-10	0.143809	3.53533e-10	0.0984988	4.45939e-10	0.117227	5.7436	-6.17001e-10	0.171958	-0.0484616	0.121154
76	0.174132	0.0107658	76	0.087368	0.00638361													5.7533	-5.02036e-10	0.130644	5.7536	-5.40427e-10	0.251382	5.7534	-3.97519e-10	0.201261	0.194429		5.7528	-8.72501e-10	0.182056	5.7528	-1.09784e-09	0.251203	0.21663		5.75373	0.0580852	3.92959e-10	0.116087	6.25739e-10	0.174339	2.70929e-10	0.0712206	5.7537	-6.3786e-10	0.177771	-0.0580852	0.145213
77	0.181632	0.0156287	77	0.0842246	0.0066044													5.7633	-5.89302e-10	0.153353	5.7633	-5.30762e-10	0.246887	5.764	-4.52371e-10	0.229032	0.209757		5.7627	-1.15798e-09	0.241624	5.7628	-1.1405e-09	0.260965	0.251295		5.76377	0.0489531	4.95953e-10	0.146513	3.52649e-10	0.0982525	3.50553e-10	0.0921518	5.7637	-5.94924e-10	0.165805	-0.0489531	0.122383
78	0.190736	0.014016	78	0.0862272	0.0044905													5.7734	-4.90383e-10	0.127612	5.7733	-5.63496e-10	0.262113	5.7735	-4.70145e-10	0.238031	0.209252		5.7728	-1.42319e-09	0.296963	5.7727	-9.19406e-10	0.210376	0.253669		5.77353	0.047803	4.10594e-10	0.121297	4.22515e-10	0.117718	3.58717e-10	0.094298	5.7736	-6.05339e-10	0.168708	-0.047803	0.119507
79	0.192536	0.0192539	79	0.0900203	0.00696433													5.7833	-5.59491e-10	0.145595	5.7833	-4.25425e-10	0.197889	5.7836	-4.32748e-10	0.219097	0.187527		5.783	-1.20474e-09	0.251381	5.7828	-1.47697e-09	0.337955	0.294668		5.78357	0.0549499	5.28353e-10	0.156085	4.25912e-10	0.118665	4.90723e-10	0.128999	5.7836	-6.82064e-10	0.190091	-0.0549499	0.137375
80	0.188925	0.0219083	80	0.0872242	0.00559442													5.7932	-7.06599e-10	0.183877	5.7934	-9.19633e-10	0.427772	5.7936	-5.69245e-10	0.288204	0.299951		5.793	-1.40734e-09	0.293656	5.7928	-9.82216e-10	0.224748	0.259202		5.7937	0.0436721	4.44929e-10	0.13144	3.11976e-10	0.0869205	4.08629e-10	0.107419	5.7937	-5.83276e-10	0.162559	-0.0436721	0.10918
81	0.185758	0.0134731	81	0.0863998	0.00621155													5.8032	-7.45239e-10	0.193932	5.8033	-5.211e-10	0.242392	5.8034	-5.77043e-10	0.292152	0.242826		5.8028	-9.21744e-10	0.192331	5.8027	-9.77856e-10	0.22375	0.20804		5.8036	0.0388101	3.54211e-10	0.10464	3.20913e-10	0.0894105	3.53344e-10	0.0928855	5.8036	-5.49685e-10	0.153197	-0.0388101	0.0970253
82	0.184647	0.0180676	82	0.0946	0.00824922													5.8134	-6.61701e-10	0.172193	5.8135	-5.32637e-10	0.247759	5.8134	-4.50789e-10	0.228231	0.216061		5.8128	-1.49765e-09	0.3125	5.8128	-1.1299e-09	0.258539	0.28552		5.8136	0.034187	3.35356e-10	0.09907	2.57938e-10	0.0718648	4.31125e-10	0.113332	5.8136	-5.552e-10	0.154734	-0.034187	0.0854674
83	0.190041	0.0160163	83	0.0876008	0.00876189													5.8233	-6.62737e-10	0.172463	5.8234	-6.07428e-10	0.282548	5.8234	-4.62042e-10	0.233928	0.229646		5.8229	-1.39142e-09	0.290334	5.8228	-1.14584e-09	0.262187	0.27626		5.82377	0.0490858	3.81462e-10	0.112691	4.76427e-10	0.132739	4.27856e-10	0.112473	5.8236	-6.24232e-10	0.173973	-0.0490858	0.122715
84	0.164104	0.0103877	84	0.0806531	0.00581664													5.8332	-4.67549e-10	0.121669	5.8335	-4.99267e-10	0.232237	5.8335	-3.14933e-10	0.159448	0.171118		5.8327	-8.95801e-10	0.186918	5.8328	-9.49761e-10	0.217321	0.20212		5.83377	0.0439971	3.85283e-10	0.113819	3.81053e-10	0.106166	4.13371e-10	0.108665	5.8338	-5.96162e-10	0.16615	-0.0439971	0.109993
85	0.165888	0.0109642	85	0.089488	0.00583365													5.8433	-6.87677e-10	0.178953	5.8439	-4.41913e-10	0.205558	5.8434	-3.58571e-10	0.181542	0.188684		5.8428	-1.18126e-09	0.246482	5.843	-7.47219e-10	0.170976	0.208729		5.84367	0.0491587	3.9804e-10	0.117588	4.60156e-10	0.128205	2.31398e-10	0.0608289	5.8437	-5.56376e-10	0.155062	-0.0491587	0.122897
86	0.190093	0.0169569	86	0.0803718	0.00684163													5.8534	-5.24376e-10	0.136457	5.8533	-6.31697e-10	0.293837	5.8534	-4.57018e-10	0.231385	0.22056		5.8529	-1.10468e-09	0.230503	5.8528	-1.49577e-09	0.342257	0.28638		5.85373	0.0400194	3.57339e-10	0.105564	3.39299e-10	0.0945331	3.58028e-10	0.0941168	5.8537	-5.46819e-10	0.152398	-0.0400194	0.100049
87	0.186813	0.0186016	87	0.08419	0.00701089													5.8632	-6.66075e-10	0.173331	5.8633	-6.14605e-10	0.285887	5.8634	-6.30655e-10	0.319296	0.259505		5.8628	-1.07066e-09	0.223404	5.8629	-1.21489e-09	0.277986	0.250695		5.86367	0.0521916	4.47856e-10	0.132304	4.61765e-10	0.128654	4.53361e-10	0.119178	5.8637	-6.58843e-10	0.183619	-0.0521916	0.130479
88	0.185242	0.0188891	88	0.0889464	0.0077396													5.8734	-5.99592e-10	0.156031	5.8736	-5.48843e-10	0.255297	5.8732	-3.38921e-10	0.171593	0.194307		5.8728	-1.24088e-09	0.258922	5.8728	-1.51041e-09	0.345606	0.302264		5.87367	0.0349226	3.51957e-10	0.103974	2.53538e-10	0.0706389	2.29737e-10	0.0603923	5.8737	-4.85905e-10	0.135421	-0.0349226	0.0873066
89	0.178602	0.0136354	89	0.0845804	0.00521586													5.8832	-5.04736e-10	0.131346	5.8837	-4.92117e-10	0.228911	5.8833	-6.43092e-10	0.325593	0.228617		5.8828	-1.25802e-09	0.262499	5.8828	-6.72672e-10	0.153919	0.208209		5.88373	0.0481552	4.53515e-10	0.133976	3.83326e-10	0.1068	3.13533e-10	0.0824202	5.8838	-5.96167e-10	0.166151	-0.0481552	0.120388
90	0.182532	0.017244	90	0.0799548	0.00575468													5.8932	-5.80138e-10	0.150968	5.8936	-5.0708e-10	0.235871	5.8934	-3.44829e-10	0.174584	0.187141		5.8929	-1.32255e-09	0.275963	5.8929	-1.40733e-09	0.32202	0.298992		5.89363	0.0530209	4.7858e-10	0.141381	4.4407e-10	0.123724	3.93577e-10	0.103462	5.8937	-6.45883e-10	0.180007	-0.0530209	0.132552
91	0.177636	0.0159882	91	0.0784838	0.00578482													5.9034	-6.39996e-10	0.166545	5.9034	-6.57916e-10	0.306033	5.9035	-5.08144e-10	0.257269	0.243282		5.9028	-1.35245e-09	0.282202	5.9028	-9.2328e-10	0.211262	0.246732		5.90377	0.0404077	3.10195e-10	0.091637	3.96254e-10	0.110401	3.6135e-10	0.0949901	5.9038	-5.56935e-10	0.155217	-0.0404077	0.101019
92	0.179629	0.014071	92	0.0821065	0.00637814													5.9132	-6.31883e-10	0.164434	5.9137	-4.66878e-10	0.217171	5.9136	-4.33369e-10	0.219411	0.200339		5.9128	-9.80552e-10	0.204602	5.9128	-1.36599e-09	0.312561	0.258581		5.9137	0.0574988	5.27979e-10	0.155974	4.72052e-10	0.13152	2.82315e-10	0.0742137	5.9137	-6.47338e-10	0.180413	-0.0574988	0.143747
93	0.174785	0.0124219	93	0.0854146	0.00682168													5.9232	-5.09622e-10	0.132618	5.9234	-4.65007e-10	0.2163	5.9234	-4.77914e-10	0.241964	0.196961		5.9228	-1.04857e-09	0.218795	5.9228	-1.18725e-09	0.271662	0.245228		5.92363	0.0412207	4.14854e-10	0.122555	2.99873e-10	0.0835485	3.81295e-10	0.100233	5.9237	-5.89343e-10	0.164249	-0.0412207	0.103052
94	0.176821	0.0114198	94	0.0871732	0.00583475													5.9334	-5.18957e-10	0.135047	5.9335	-4.95212e-10	0.23035	5.9333	-3.4735e-10	0.175861	0.180419		5.9328	-1.08739e-09	0.226895	5.9328	-1.143e-09	0.261537	0.244216		5.93383	0.0485399	4.62322e-10	0.136578	3.80892e-10	0.106121	4.19487e-10	0.110273	5.9337	-6.13382e-10	0.170949	-0.0485399	0.12135
95	0.186904	0.0148514	95	0.0885436	0.00777182													5.9433	-4.82663e-10	0.125602	5.9435	-5.01147e-10	0.233111	5.9436	-5.02856e-10	0.254592	0.204435		5.9428	-1.37364e-09	0.286624	5.9428	-1.0598e-09	0.242499	0.264562		5.9438	0.0406875	4.09758e-10	0.12105	2.95708e-10	0.082388	4.80015e-10	0.126184	5.9438	-6.05241e-10	0.16868	-0.0406875	0.101719
96	0.187534	0.01602	96	0.0905864	0.00605131													5.9532	-6.80885e-10	0.177185	5.9534	-6.84706e-10	0.318495	5.9536	-5.18749e-10	0.262639	0.252773		5.9528	-9.32871e-10	0.194653	5.9528	-1.13732e-09	0.260237	0.227445		5.95377	0.0544151	4.97371e-10	0.146932	4.49166e-10	0.125143	4.1467e-10	0.109007	5.9537	-6.57257e-10	0.183177	-0.0544151	0.136038
97	0.170931	0.0122999	97	0.0867443	0.00906304													5.9633	-6.57206e-10	0.171023	5.9634	-5.09886e-10	0.237176	5.9638	-4.78246e-10	0.242132	0.216777		5.9628	-1.14987e-09	0.239932	5.9627	-8.71783e-10	0.199479	0.219705		5.96383	0.0356737	3.35669e-10	0.0991625	2.84287e-10	0.079206	4.99032e-10	0.131183	5.9638	-5.57105e-10	0.155265	-0.0356737	0.0891843
98	0.18986	0.0151672	98	0.0914717	0.00781645													5.9733	-7.44098e-10	0.193635	5.9736	-6.24569e-10	0.290522	5.974	-3.72284e-10	0.188485	0.224214		5.9728	-1.00308e-09	0.209303	5.9728	-1.32758e-09	0.303772	0.256537		5.97373	0.0437712	3.60732e-10	0.106567	4.0303e-10	0.112289	3.5423e-10	0.0931184	5.9737	-5.82489e-10	0.162339	-0.0437712	0.109428
99	0.176829	0.0135327	99	0.0785012	0.00572923													5.9833	-5.16223e-10	0.134336	5.9834	-4.61249e-10	0.214552	5.9834	-3.32995e-10	0.168593	0.172494		5.9828	-1.0514e-09	0.219385	5.9828	-1.26209e-09	0.288787	0.254086		5.98363	0.0355644	2.85588e-10	0.0843677	3.35427e-10	0.0934543	5.25502e-10	0.138142	5.9836	-5.97932e-10	0.166643	-0.0355644	0.088911
100	0.184183	0.0150309	100	0.0839789	0.007226													5.9934	-7.26514e-10	0.189059	5.9934	-5.51009e-10	0.256305	5.9936	-5.17509e-10	0.262011	0.235792		5.9929	-1.05388e-09	0.219903	5.9928	-1.23394e-09	0.282345	0.251124		5.99363	0.0582119	4.78733e-10	0.141426	5.37066e-10	0.149633	4.01319e-10	0.105497	5.9936	-6.7589e-10	0.18837	-0.0582119	0.14553
101	0.168256	0.0129466	101	0.087364	0.00699601													6.0033	-4.91957e-10	0.128021	6.0036	-5.02384e-10	0.233687	6.0035	-3.0434e-10	0.154085	0.171931		6.0028	-9.10215e-10	0.189925	6.0028	-1.21347e-09	0.277662	0.233793		6.00373	0.0399155	2.504e-10	0.0739725	4.50822e-10	0.125605	3.31453e-10	0.0871309	6.0037	-5.57837e-10	0.155469	-0.0399155	0.0997887
102	0.174852	0.0127866	102	0.0863349	0.00622444													6.0132	-7.76725e-10	0.202126	6.0133	-5.94029e-10	0.276316	6.0133	-4.24637e-10	0.214991	0.231144		6.0127	-1.11809e-09	0.233301	6.0127	-8.50949e-10	0.194712	0.214006		6.01377	0.0350943	3.66717e-10	0.108335	2.40969e-10	0.0671371	3.94185e-10	0.103622	6.0138	-5.46188e-10	0.152222	-0.0350943	0.0877358
103	0.180293	0.0185917	103	0.0880438	0.00672763													6.0233	-6.379e-10	0.165999	6.0234	-6.17997e-10	0.287465	6.0235	-3.71972e-10	0.188327	0.21393		6.0229	-1.41186e-09	0.294599	6.0228	-1.28076e-09	0.293059	0.293829		6.0238	0.0423052	4.80093e-10	0.141828	2.50162e-10	0.0696983	4.39806e-10	0.115614	6.0238	-5.88548e-10	0.164028	-0.0423052	0.105763
104	0.181827	0.0151903	104	0.0818374	0.00723571													6.0334	-6.17133e-10	0.160596	6.0335	-5.43178e-10	0.252662	6.0334	-5.37156e-10	0.271958	0.228405		6.0328	-1.23016e-09	0.256685	6.0328	-9.89876e-10	0.2265	0.241593		6.03367	0.0548092	4.2565e-10	0.125744	5.32285e-10	0.148301	3.64232e-10	0.0957477	6.0337	-6.2751e-10	0.174887	-0.0548092	0.137023
105	0.170023	0.0130512	105	0.0802682	0.00595857													6.0432	-4.71913e-10	0.122805	6.0433	-5.2389e-10	0.24369	6.0437	-4.68886e-10	0.237393	0.201296		6.0428	-1.04077e-09	0.217167	6.0429	-1.22279e-09	0.279794	0.248481		6.04377	0.035521	2.96145e-10	0.0874864	3.23454e-10	0.0901184	3.16541e-10	0.0832109	6.0438	-5.21575e-10	0.145363	-0.035521	0.0888024
106	0.172798	0.0127982	106	0.0858304	0.00694452													6.0534	-5.3933e-10	0.140349	6.0537	-5.1269e-10	0.23848	6.0533	-4.30566e-10	0.217992	0.198941		6.0528	-1.00431e-09	0.20956	6.0528	-1.16979e-09	0.267667	0.238613		6.05373	0.0376076	2.23296e-10	0.0659655	4.38144e-10	0.122073	3.82641e-10	0.100587	6.0537	-5.34942e-10	0.149088	-0.0376076	0.094019
107	0.172439	0.0161947	107	0.08247	0.00742576													6.0633	-7.5905e-10	0.197526	6.0634	-3.84284e-10	0.178752	6.0639	-4.11555e-10	0.208367	0.194882		6.0628	-1.22001e-09	0.254567	6.0628	-1.2626e-09	0.288903	0.271735		6.0637	0.0439621	4.40798e-10	0.130219	3.21561e-10	0.089591	3.44173e-10	0.0904747	6.0637	-5.93028e-10	0.165276	-0.0439621	0.109905
108	0.169314	0.00982646	108	0.0836456	0.00678874													6.0736	-5.3683e-10	0.139698	6.0733	-6.0026e-10	0.279214	6.0736	-3.80366e-10	0.192576	0.20383		6.0728	-1.20832e-09	0.252128	6.0729	-7.97054e-10	0.182379	0.217254		6.0737	0.0410492	4.02706e-10	0.118966	3.09675e-10	0.0862794	3.53112e-10	0.0928245	6.0737	-5.49515e-10	0.153149	-0.0410492	0.102623
109	0.185205	0.0154656	109	0.0849252	0.00663435													6.0833	-7.39289e-10	0.192384	6.0834	-5.86227e-10	0.272687	6.0835	-6.20034e-10	0.313918	0.259663		6.0828	-1.07445e-09	0.224195	6.0828	-9.29839e-10	0.212763	0.218479		6.0838	0.0320945	3.07969e-10	0.0909794	2.49425e-10	0.069493	3.92221e-10	0.103105	6.0838	-5.21601e-10	0.14537	-0.0320945	0.0802362
110	0.172572	0.0133067	110	0.089669	0.00766194													6.0931	-5.34975e-10	0.139215	6.0937	-4.31651e-10	0.200785	6.0935	-4.83861e-10	0.244975	0.194992		6.0928	-1.0021e-09	0.209098	6.0928	-1.05262e-09	0.240856	0.224977		6.09373	0.0535413	4.58905e-10	0.135569	4.7427e-10	0.132138	2.95558e-10	0.077695	6.0937	-6.06266e-10	0.168966	-0.0535413	0.133853
111	0.16927	0.0131209	111	0.0879067	0.00628662													6.1033	-5.21358e-10	0.135672	6.1037	-5.35724e-10	0.249195	6.1034	-3.34237e-10	0.169222	0.184696		6.103	-9.59032e-10	0.200111	6.1029	-1.08507e-09	0.248281	0.224196		6.10383	0.0437208	5.06311e-10	0.149573	2.47766e-10	0.0690308	4.07073e-10	0.10701	6.1038	-5.55161e-10	0.154723	-0.0437208	0.109302
112	0.166911	0.0125805	112	0.078741	0.00641642													6.1134	-5.56999e-10	0.144947	6.1136	-5.68094e-10	0.264252	6.1139	-5.46787e-10	0.276834	0.228678		6.1129	-9.4231e-10	0.196622	6.1129	-9.35726e-10	0.21411	0.205366		6.11377	0.033755	2.96088e-10	0.0874696	2.91823e-10	0.0813056	3.95189e-10	0.103886	6.1138	-5.15584e-10	0.143693	-0.033755	0.0843876
113	0.173591	0.011629	113	0.0737163	0.00789857													6.1233	-6.97944e-10	0.181625	6.1235	-5.33236e-10	0.248038	6.1234	-3.24896e-10	0.164492	0.198052		6.1228	-9.80597e-10	0.204611	6.1229	-1.07322e-09	0.24557	0.22509		6.1238	0.039859	4.09542e-10	0.120986	2.81068e-10	0.0783092	3.91237e-10	0.102847	6.1238	-5.67353e-10	0.158121	-0.039859	0.0996475
114	0.176306	0.0127713	114	0.0866435	0.00795771													6.1336	-6.56255e-10	0.170776	6.1334	-4.76535e-10	0.221663	6.1338	-4.64225e-10	0.235034	0.209157		6.1328	-1.03672e-09	0.216322	6.1329	-1.02546e-09	0.234642	0.225482		6.1338	0.0463413	3.73661e-10	0.110386	4.35444e-10	0.12132	3.10403e-10	0.0815974	6.1338	-5.66906e-10	0.157996	-0.0463413	0.115853
115	0.177789	0.0146035	115	0.0875672	0.00704518													6.1432	-5.48157e-10	0.142646	6.1436	-4.90247e-10	0.228041	6.1435	-4.56093e-10	0.230916	0.200534		6.1429	-9.61333e-10	0.200592	6.1428	-1.34608e-09	0.308005	0.254298		6.1437	0.040733	3.76229e-10	0.111145	3.32075e-10	0.0925204	3.80469e-10	0.100016	6.1437	-5.62922e-10	0.156886	-0.040733	0.101832
116	0.174391	0.014737	116	0.0787283	0.00637536													6.1538	-5.49935e-10	0.143108	6.1534	-6.38597e-10	0.297047	6.1534	-3.41115e-10	0.172704	0.204286		6.1529	-1.15519e-09	0.241042	6.1528	-1.10901e-09	0.253759	0.247401		6.15373	0.0420287	3.45883e-10	0.10218	3.87504e-10	0.107964	3.27177e-10	0.0860069	6.1537	-5.33684e-10	0.148737	-0.0420287	0.105072
117	0.171995	0.0137244	117	0.0791259	0.00715203													6.1633	-6.92259e-10	0.180145	6.1639	-5.05205e-10	0.234999	6.1635	-4.48601e-10	0.227123	0.214089		6.1628	-1.34119e-09	0.279853	6.1629	-8.52874e-10	0.195152	0.237502		6.1637	0.0426328	3.56745e-10	0.105389	3.86828e-10	0.107775	2.86722e-10	0.0753722	6.1637	-5.25797e-10	0.146539	-0.0426328	0.106582
118	0.173361	0.0195997	118	0.0917335	0.0103234													6.1735	-6.25042e-10	0.162653	6.1735	-6.51065e-10	0.302846	6.1734	-4.43341e-10	0.22446	0.229987		6.1728	-1.3892e-09	0.289871	6.1728	-1.22062e-09	0.279298	0.284584		6.17383	0.0466864	4.5073e-10	0.133154	3.59921e-10	0.100279	2.93001e-10	0.0770228	6.1738	-5.53126e-10	0.154156	-0.0466864	0.116716
119	0.162241	0.0155485	119	0.0869676	0.0069079													6.1833	-6.31799e-10	0.164412	6.1836	-5.56939e-10	0.259063	6.1834	-4.48331e-10	0.226987	0.21682		6.1828	-1.03882e-09	0.21676	6.1829	-8.59082e-10	0.196572	0.206666		6.18377	0.0308822	2.68187e-10	0.0792271	2.6985e-10	0.0751837	3.79855e-10	0.0998546	6.1837	-4.99275e-10	0.139148	-0.0308822	0.0772054
120	0.17108	0.0134202	120	0.0811329	0.00620468													6.1935	-5.0235e-10	0.130725	6.1934	-5.42289e-10	0.252249	6.1936	-5.22499e-10	0.264537	0.215837		6.1928	-1.0096e-09	0.210663	6.1928	-1.12995e-09	0.258551	0.234607		6.19387	0.0521484	3.44774e-10	0.101852	5.70288e-10	0.15889	3.60492e-10	0.0947646	6.1939	-6.25103e-10	0.174216	-0.0521484	0.130371
121	0.164019	0.0101307	121	0.0806382	0.00807011													6.2032	-4.85511e-10	0.126344	6.2034	-6.20205e-10	0.288492	6.2035	-3.81613e-10	0.193208	0.202681		6.2029	-8.58136e-10	0.179058	6.2029	-8.43809e-10	0.193078	0.186068		6.20387	0.0332144	2.94682e-10	0.0870542	2.83612e-10	0.0790179	5.10473e-10	0.134191	6.2038	-5.56264e-10	0.15503	-0.0332144	0.0830361
122	0.170599	0.0131672	122	0.0820644	0.00602438													6.2134	-7.19337e-10	0.187192	6.2135	-5.52584e-10	0.257037	6.2139	-3.3456e-10	0.169385	0.204538		6.2127	-1.2924e-09	0.269672	6.2127	-8.30875e-10	0.190118	0.229895		6.21387	0.0437141	3.36669e-10	0.0994579	4.2752e-10	0.119113	3.00076e-10	0.0788827	6.2138	-5.50765e-10	0.153498	-0.0437141	0.109285
123	0.194476	0.0202458	123	0.0808158	0.00639021													6.2234	-6.94723e-10	0.180786	6.2235	-6.61619e-10	0.307756	6.2232	-3.64146e-10	0.184364	0.224302		6.2229	-1.39634e-09	0.29136	6.2228	-1.42765e-09	0.32667	0.309015		6.2238	0.0459315	3.7727e-10	0.111452	4.24263e-10	0.118205	4.20059e-10	0.110423	6.2238	-6.13981e-10	0.171116	-0.0459315	0.114829
124	0.174255	0.0157175	124	0.0788511	0.00509016													6.2332	-4.85211e-10	0.126265	6.2335	-5.79698e-10	0.26965	6.2336	-3.62283e-10	0.183421	0.193112		6.2328	-1.44753e-09	0.302042	6.2328	-1.05858e-09	0.24222	0.272131		6.23367	0.0406904	4.91757e-10	0.145274	2.08814e-10	0.0581783	3.02575e-10	0.0795396	6.2336	-5.41106e-10	0.150806	-0.0406904	0.101726
125	0.161459	0.0149634	125	0.0828128	0.00664892													6.2431	-4.17475e-10	0.108639	6.2436	-6.45783e-10	0.300389	6.2435	-5.34021e-10	0.270371	0.226466		6.2428	-1.27388e-09	0.265808	6.243	-8.55051e-10	0.19565	0.230729		6.24373	0.0323841	2.53681e-10	0.0749418	3.12184e-10	0.0869785	3.95078e-10	0.103856	6.2437	-5.0146e-10	0.139757	-0.0323841	0.0809601
126	0.167152	0.0140606	126	0.0845199	0.00639706													6.2535	-6.71068e-10	0.174631	6.2534	-5.00512e-10	0.232816	6.2533	-4.36769e-10	0.221133	0.209526		6.2529	-1.05378e-09	0.219882	6.2528	-8.69069e-10	0.198858	0.20937		6.2538	0.0419447	3.44499e-10	0.101771	3.87464e-10	0.107952	4.3441e-10	0.114196	6.2537	-5.85712e-10	0.163238	-0.0419447	0.104862
127	0.157972	0.0125177	127	0.078136	0.00599667													6.2639	-5.26122e-10	0.136912	6.2634	-4.42881e-10	0.206008	6.2638	-2.97778e-10	0.150763	0.164561		6.2629	-1.01553e-09	0.211901	6.2628	-1.01044e-09	0.231205	0.221553		6.26373	0.0525744	4.99894e-10	0.147677	4.13457e-10	0.115194	2.43613e-10	0.0640399	6.2637	-5.89141e-10	0.164193	-0.0525744	0.131436
128	0.168628	0.013843	128	0.0889981	0.00910402													6.2736	-5.50328e-10	0.143211	6.2734	-5.03944e-10	0.234412	6.2735	-5.03178e-10	0.254755	0.210793		6.2728	-9.6287e-10	0.200912	6.2728	-9.38579e-10	0.214763	0.207838		6.2737	0.046418	3.61433e-10	0.106774	4.49786e-10	0.125316	4.08797e-10	0.107463	6.2737	-6.08527e-10	0.169596	-0.046418	0.116045
129	0.168367	0.0154639	129	0.0826778	0.00579043													6.2834	-6.51846e-10	0.169629	6.2839	-4.8301e-10	0.224675	6.2838	-2.91236e-10	0.147451	0.180585		6.2828	-1.23675e-09	0.25806	6.2828	-1.2056e-09	0.275861	0.266961		6.28363	0.0484628	4.87708e-10	0.144077	3.52591e-10	0.0982364	2.87657e-10	0.075618	6.2837	-5.55274e-10	0.154754	-0.0484628	0.121157
130	0.172175	0.0118721	130	0.080249	0.00669525													6.2933	-5.61867e-10	0.146213	6.2935	-4.81512e-10	0.223978	6.2938	-3.48909e-10	0.17665	0.18228		6.2928	-9.64719e-10	0.201298	6.2928	-9.51301e-10	0.217674	0.209486		6.2937	0.0509468	5.3146e-10	0.157003	3.50779e-10	0.0977315	4.60456e-10	0.121043	6.2937	-6.35532e-10	0.177122	-0.0509468	0.127367
131	0.167114	0.017383	131	0.0817781	0.00524657													6.3033	-6.57434e-10	0.171083	6.3033	-5.02061e-10	0.233536	6.3035	-4.81676e-10	0.243869	0.216163		6.3028	-1.0631e-09	0.221827	6.3028	-1.36519e-09	0.312378	0.267102		6.30373	0.0370562	3.53776e-10	0.104512	2.89898e-10	0.0807693	4.15023e-10	0.109099	6.3038	-5.64082e-10	0.157209	-0.0370562	0.0926405
132	0.167312	0.0120243	132	0.0795426	0.00560129													6.3133	-5.25616e-10	0.13678	6.3135	-5.94019e-10	0.276311	6.3134	-4.18374e-10	0.21182	0.208304		6.3128	-1.20251e-09	0.250916	6.3129	-8.87466e-10	0.203067	0.226992		6.3139	0.0548037	3.52095e-10	0.104015	6.10179e-10	0.170004	1.90894e-10	0.0501814	6.3138	-5.72302e-10	0.1595	-0.0548037	0.137009
133	0.174385	0.0162837	133	0.080859	0.00620074													6.3235	-5.63931e-10	0.146751	6.3234	-6.83164e-10	0.317777	6.3234	-4.49889e-10	0.227775	0.230768		6.3228	-1.08866e-09	0.22716	6.3228	-1.20123e-09	0.274861	0.25101		6.3237	0.0320648	3.7183e-10	0.109845	1.8118e-10	0.0504791	4.90296e-10	0.128887	6.3237	-5.44777e-10	0.151829	-0.0320648	0.0801621
134	0.167704	0.0168065	134	0.0804276	0.0055472													6.3333	-5.18248e-10	0.134863	6.3337	-5.47899e-10	0.254858	6.3335	-4.73244e-10	0.2396	0.209774		6.333	-1.18499e-09	0.24726	6.3328	-1.27414e-09	0.291544	0.269402		6.3338	0.0309546	1.79616e-10	0.0530617	3.65064e-10	0.101712	3.83713e-10	0.100869	6.3338	-5.10794e-10	0.142358	-0.0309546	0.0773866
135	0.168217	0.0145112	135	0.0813947	0.00686401													6.3434	-4.86562e-10	0.126617	6.3437	-5.69402e-10	0.26486	6.3437	-5.00065e-10	0.253179	0.214886		6.3429	-1.07686e-09	0.224698	6.3428	-1.08066e-09	0.247272	0.235985		6.34373	0.035748	3.79987e-10	0.112255	2.3863e-10	0.0664854	4.77774e-10	0.125595	6.3438	-5.7812e-10	0.161122	-0.035748	0.0893701
136	0.170137	0.0125206	136	0.0803503	0.00512576													6.3533	-5.28717e-10	0.137587	6.3535	-5.95582e-10	0.277038	6.3536	-3.70721e-10	0.187693	0.200773		6.3529	-9.62886e-10	0.200916	6.3529	-1.12433e-09	0.257265	0.22909		6.35383	0.0570859	4.62978e-10	0.136772	5.33564e-10	0.148658	3.93991e-10	0.103571	6.3538	-6.48728e-10	0.1808	-0.0570859	0.142715
137	0.171505	0.0139045	137	0.0793784	0.00946009													6.3633	-7.34932e-10	0.19125	6.3634	-4.35709e-10	0.202672	6.3634	-5.02247e-10	0.254284	0.216069		6.3628	-1.22774e-09	0.25618	6.363	-1.02086e-09	0.233589	0.244885		6.36367	0.0344195	3.38611e-10	0.100032	2.5866e-10	0.072066	5.32453e-10	0.139969	6.3637	-5.83035e-10	0.162491	-0.0344195	0.0860488
138	0.171583	0.0165059	138	0.0767965	0.0060644													6.3735	-6.52248e-10	0.169733	6.3736	-5.17053e-10	0.24051	6.3732	-3.64795e-10	0.184693	0.198312		6.3729	-9.22682e-10	0.192526	6.3728	-1.3439e-09	0.307506	0.250016		6.3738	0.0357615	2.89828e-10	0.0856203	3.34468e-10	0.0931871	1.91672e-10	0.0503859	6.3738	-4.73738e-10	0.13203	-0.0357615	0.0894037
139	0.164816	0.00970045	139	0.0800291	0.00593712													6.3835	-6.13383e-10	0.159619	6.3835	-3.65895e-10	0.170198	6.3835	-5.35281e-10	0.271009	0.200275		6.3829	-7.31198e-10	0.152572	6.3829	-8.61482e-10	0.197122	0.174847		6.38377	0.0485922	3.4269e-10	0.101237	5.08678e-10	0.141724	3.25117e-10	0.0854653	6.3838	-5.83392e-10	0.162591	-0.0485922	0.12148
140	0.173891	0.0165589	140	0.0774259	0.00658752													6.3933	-6.96505e-10	0.18125	6.3934	-5.58189e-10	0.259645	6.3935	-4.218e-10	0.213554	0.21815		6.3928	-1.44019e-09	0.30051	6.3929	-9.46685e-10	0.216618	0.258564		6.3938	0.0522803	4.65339e-10	0.137469	4.44818e-10	0.123932	2.90928e-10	0.0764779	6.3938	-6.10033e-10	0.170016	-0.0522803	0.130701
141	0.163228	0.00926771	141	0.0808731	0.00724496													6.4034	-5.04637e-10	0.131321	6.4034	-5.1549e-10	0.239783	6.4035	-4.84786e-10	0.245443	0.205516		6.403	-8.90258e-10	0.185761	6.4029	-7.49963e-10	0.171604	0.178683		6.40377	0.044004	4.07989e-10	0.120527	3.57101e-10	0.0994929	4.63753e-10	0.121909	6.4038	-5.89833e-10	0.164386	-0.044004	0.11001
142	0.158079	0.0107991	142	0.078663	0.00613546													6.4135	-4.94556e-10	0.128697	6.4135	-4.94256e-10	0.229906	6.4134	-4.02193e-10	0.203627	0.18741		6.4128	-9.91802e-10	0.206949	6.4128	-8.29454e-10	0.189793	0.198371		6.41373	0.0334685	2.78662e-10	0.0823216	3.05157e-10	0.0850207	3.18457e-10	0.0837146	6.4138	-5.00794e-10	0.139571	-0.0334685	0.0836711
143	0.181178	0.0169169	143	0.08559	0.00735728													6.4232	-5.35157e-10	0.139263	6.4234	-6.37023e-10	0.296315	6.4236	-5.15615e-10	0.261052	0.23221		6.4229	-9.86412e-10	0.205825	6.4228	-1.25898e-09	0.288075	0.24695		6.42377	0.0491807	4.56449e-10	0.134843	3.98619e-10	0.11106	3.18471e-10	0.0837183	6.4238	-5.91461e-10	0.16484	-0.0491807	0.122952
144	0.170233	0.0130467	144	0.0774954	0.00632201													6.4333	-5.98759e-10	0.155814	6.4333	-5.2235e-10	0.242974	6.4336	-4.16536e-10	0.210889	0.203226		6.4328	-1.1129e-09	0.232218	6.4329	-8.81832e-10	0.201778	0.216998		6.4337	0.0508348	4.42609e-10	0.130754	4.42979e-10	0.12342	4.18507e-10	0.110015	6.4337	-6.23202e-10	0.173686	-0.0508348	0.127087
145	0.172813	0.0169091	145	0.0824534	0.00670185													6.4432	-5.04113e-10	0.131184	6.4433	-5.39492e-10	0.250948	6.4435	-5.69257e-10	0.28821	0.223447		6.4428	-1.18944e-09	0.248189	6.4429	-1.14226e-09	0.261367	0.254778		6.44377	0.0262641	1.52393e-10	0.0450196	3.09752e-10	0.0863009	3.38985e-10	0.0891109	6.4438	-4.68248e-10	0.1305	-0.0262641	0.0656602
146	0.164759	0.0142637	146	0.0738557	0.00531947													6.4533	-4.54772e-10	0.118345	6.4535	-5.34814e-10	0.248772	6.4537	-5.07225e-10	0.256804	0.207973		6.4528	-1.16815e-09	0.243746	6.4529	-1.0302e-09	0.235726	0.239736		6.45373	0.0375793	3.07092e-10	0.0907203	3.48786e-10	0.0971763	3.75921e-10	0.0988205	6.4537	-5.37232e-10	0.149726	-0.0375793	0.0939483
147	0.166186	0.0164037	147	0.0839956	0.00874265													6.4636	-6.17959e-10	0.16081	6.4634	-4.93679e-10	0.229637	6.4636	-3.34847e-10	0.169531	0.186659		6.4628	-8.6752e-10	0.181017	6.4629	-1.5456e-09	0.353659	0.267338		6.46397	0.0327803	2.83267e-10	0.083682	2.87925e-10	0.0802196	3.95631e-10	0.104002	6.4641	-5.02985e-10	0.140182	-0.0327803	0.0819508
148	0.166721	0.0135126	148	0.0842133	0.00747565													6.4736	-5.16168e-10	0.134321	6.4735	-5.98364e-10	0.278332	6.4735	-5.82961e-10	0.295149	0.235934		6.4727	-9.51338e-10	0.198506	6.473	-9.94336e-10	0.227521	0.213013		6.47387	0.0371539	2.66714e-10	0.078792	3.83965e-10	0.106978	3.85463e-10	0.101329	6.4739	-5.21822e-10	0.145431	-0.0371539	0.0928848
149	0.168675	0.0155927	149	0.0764775	0.00482906													6.4835	-4.75239e-10	0.12367	6.4833	-4.37248e-10	0.203388	6.4835	-5.18456e-10	0.26249	0.196516		6.4828	-9.69749e-10	0.202347	6.4828	-1.34531e-09	0.307829	0.255088		6.4837	0.0475126	4.7618e-10	0.140672	3.47762e-10	0.096891	3.01558e-10	0.0792723	6.4837	-5.85179e-10	0.163089	-0.0475126	0.118781
150	0.172535	0.0149639	150	0.0830711	0.00757618													6.4934	-7.19641e-10	0.187271	6.4934	-5.35433e-10	0.249059	6.4934	-4.62023e-10	0.233919	0.223416		6.4929	-1.44341e-09	0.301182	6.4928	-8.66864e-10	0.198353	0.249768		6.49377	0.0608324	6.38408e-10	0.188597	4.14788e-10	0.115565	3.85997e-10	0.101469	6.4938	-6.75269e-10	0.188197	-0.0608324	0.152081
151	0.171898	0.0153092	151	0.0794232	0.00779875													6.5033	-4.41146e-10	0.114799	6.5036	-4.97406e-10	0.231371	6.5035	-4.44272e-10	0.224932	0.190367		6.5028	-1.30322e-09	0.27193	6.5029	-1.1395e-09	0.260736	0.266333		6.5038	0.0421401	3.24411e-10	0.0958367	4.12271e-10	0.114864	3.55809e-10	0.0935335	6.5038	-5.4076e-10	0.150709	-0.0421401	0.10535
152	0.16385	0.0132851	152	0.0720531	0.00660269													6.5132	-5.90916e-10	0.153773	6.5138	-4.79324e-10	0.22296	6.5137	-4.48331e-10	0.226987	0.20124		6.5129	-1.23435e-09	0.25756	6.5128	-9.08634e-10	0.207911	0.232735		6.5138	0.0440956	3.88475e-10	0.114762	3.79436e-10	0.105716	3.46208e-10	0.0910097	6.5138	-5.71892e-10	0.159386	-0.0440956	0.110239
153	0.160195	0.0167415	153	0.0802001	0.00751877													6.5232	-6.36056e-10	0.16552	6.5235	-6.18968e-10	0.287916	6.5233	-5.21235e-10	0.263897	0.239111		6.5228	-1.13958e-09	0.237785	6.5228	-9.83766e-10	0.225102	0.231444		6.52383	0.0458333	3.74439e-10	0.110616	4.25503e-10	0.118551	3.07406e-10	0.0808096	6.5239	-5.61712e-10	0.156549	-0.0458333	0.114583
154	0.162388	0.011719	154	0.0834	0.00718355													6.5333	-6.83812e-10	0.177947	6.5336	-5.85923e-10	0.272545	6.5335	-4.45488e-10	0.225547	0.225346		6.533	-9.66007e-10	0.201567	6.533	-8.26381e-10	0.18909	0.195328		6.5339	0.0389466	4.41666e-10	0.130476	2.30633e-10	0.0642573	3.51636e-10	0.0924365	6.5338	-5.48541e-10	0.152878	-0.0389466	0.0973666
155	0.161589	0.0130902	155	0.0798535	0.00563319													6.5435	-6.07485e-10	0.158085	6.5435	-4.06409e-10	0.189043	6.5434	-3.29526e-10	0.166837	0.171321		6.5429	-1.00335e-09	0.209359	6.5428	-1.07633e-09	0.246282	0.22782		6.54367	0.0371009	3.21519e-10	0.0949823	3.24903e-10	0.0905221	3.08027e-10	0.0809728	6.5437	-5.24639e-10	0.146216	-0.0371009	0.0927522
156	0.166529	0.0129962	156	0.0756017	0.00553133													6.5534	-4.91958e-10	0.128021	6.5533	-4.42862e-10	0.206	6.5535	-5.9885e-10	0.303193	0.212405		6.5529	-8.5906e-10	0.179251	6.5529	-1.25543e-09	0.287263	0.233257		6.55377	0.0542545	5.26966e-10	0.155675	4.14904e-10	0.115598	2.71407e-10	0.0713463	6.5537	-6.01669e-10	0.167685	-0.0542545	0.135636
157	0.175617	0.0171861	157	0.084401	0.00648552													6.5633	-7.42752e-10	0.193285	6.5633	-4.80578e-10	0.223543	6.5634	-3.74445e-10	0.189579	0.202136		6.5628	-1.23457e-09	0.257606	6.5628	-1.30914e-09	0.299552	0.278579		6.56377	0.0391276	3.34502e-10	0.0988177	3.47508e-10	0.0968202	3.94346e-10	0.103664	6.5638	-5.54743e-10	0.154606	-0.0391276	0.097819
158	0.16894	0.0177744	158	0.0747293	0.00586761													6.5733	-6.27209e-10	0.163218	6.5734	-5.46973e-10	0.254427	6.5735	-4.57026e-10	0.231389	0.216345		6.5729	-1.42537e-09	0.297418	6.5728	-1.09396e-09	0.250316	0.273867		6.57377	0.0372979	2.88158e-10	0.0851269	3.63812e-10	0.101363	2.47512e-10	0.0650649	6.5738	-5.03915e-10	0.140441	-0.0372979	0.0932448
159	0.159108	0.0107901	159	0.0819935	0.00574515													6.5835	-5.12841e-10	0.133456	6.5836	-4.50669e-10	0.209631	6.5836	-3.66983e-10	0.185801	0.176296		6.583	-8.66538e-10	0.180812	6.5828	-8.22276e-10	0.188151	0.184481		6.58373	0.0396962	4.06006e-10	0.119941	2.81896e-10	0.0785398	3.20858e-10	0.0843458	6.5836	-5.18914e-10	0.144621	-0.0396962	0.0992406
160	0.169291	0.0190457	160	0.0789525	0.00505379													6.5934	-6.9621e-10	0.181173	6.5936	-6.19583e-10	0.288202	6.5933	-5.03089e-10	0.25471	0.241362		6.5928	-1.1267e-09	0.235097	6.5929	-1.1583e-09	0.265038	0.250068		6.5937	0.0332041	2.52916e-10	0.0747158	3.27712e-10	0.0913048	3.28634e-10	0.0863899	6.5937	-5.04146e-10	0.140505	-0.0332041	0.0830103
161	0.170851	0.018778	161	0.0714774	0.00649052													6.6031	-3.94068e-10	0.102548	6.6033	-4.96473e-10	0.230937	6.6039	-4.56429e-10	0.231087	0.18819		6.6029	-1.45371e-09	0.303331	6.6029	-1.08693e-09	0.248707	0.276019		6.60397	0.0299455	2.16479e-10	0.0639517	3.07868e-10	0.085776	1.94011e-10	0.0510008	6.6039	-4.57998e-10	0.127644	-0.0299455	0.0748638
162	0.170524	0.0161844	162	0.0845221	0.0087304													6.6135	-5.56267e-10	0.144756	6.6134	-4.6282e-10	0.215283	6.6135	-4.66063e-10	0.235964	0.198668		6.613	-1.06852e-09	0.222958	6.6129	-1.25639e-09	0.287482	0.25522		6.61373	0.0455087	5.15076e-10	0.152162	2.70559e-10	0.0753812	4.65927e-10	0.122481	6.6138	-6.1957e-10	0.172674	-0.0455087	0.113772
163	0.1651	0.0144746	163	0.0806791	0.00553762													6.6235	-5.00881e-10	0.130343	6.6241	-5.39457e-10	0.250931	6.6235	-4.05318e-10	0.205209	0.195495		6.6229	-9.90932e-10	0.206768	6.6229	-9.41072e-10	0.215333	0.21105		6.62397	0.0419233	3.66343e-10	0.108224	3.63918e-10	0.101392	2.27499e-10	0.0598039	6.6238	-4.9795e-10	0.138778	-0.0419233	0.104808
164	0.156476	0.0118669	164	0.0757346	0.00603934													6.6334	-5.89205e-10	0.153328	6.6334	-5.27323e-10	0.245287	6.6335	-5.34013e-10	0.270367	0.222994		6.6329	-9.01911e-10	0.188193	6.6328	-7.91468e-10	0.181101	0.184647		6.634	0.0392205	3.15501e-10	0.0932045	3.69322e-10	0.102898	3.42046e-10	0.0899156	6.634	-5.41169e-10	0.150823	-0.0392205	0.0980512
165	0.164379	0.0106642	165	0.078779	0.00646046													6.6433	-5.10042e-10	0.132727	6.6436	-4.54097e-10	0.211226	6.6434	-3.80983e-10	0.192889	0.178947		6.6428	-1.09801e-09	0.229111	6.6428	-9.44069e-10	0.216019	0.222565		6.64383	0.0483161	4.62011e-10	0.136486	3.77206e-10	0.105094	4.98277e-10	0.130985	6.6438	-6.34465e-10	0.176825	-0.0483161	0.12079
166	0.166319	0.0126936	166	0.080324	0.00649147													6.6534	-6.46967e-10	0.168359	6.6534	-4.79349e-10	0.222972	6.6534	-4.93833e-10	0.250024	0.213785		6.6528	-1.0302e-09	0.214962	6.6529	-8.9475e-10	0.204734	0.209848		6.6538	0.0462233	4.17108e-10	0.123221	3.8726e-10	0.107896	3.05794e-10	0.0803858	6.6538	-5.80794e-10	0.161867	-0.0462233	0.115558
167	0.159574	0.0148381	167	0.0755268	0.00558109													6.6638	-4.88432e-10	0.127104	6.6637	-6.05875e-10	0.281826	6.6636	-5.50552e-10	0.27874	0.229223		6.6629	-7.21659e-10	0.150581	6.6628	-1.17933e-09	0.26985	0.210215		6.66387	0.0393579	3.10562e-10	0.0917454	3.77026e-10	0.105044	4.33842e-10	0.114046	6.6638	-5.75924e-10	0.16051	-0.0393579	0.0983949
168	0.166584	0.0160666	168	0.0817039	0.00758709													6.6734	-6.45399e-10	0.167951	6.6735	-5.82491e-10	0.270949	6.6739	-3.76335e-10	0.190536	0.209812		6.6729	-1.14512e-09	0.238941	6.6729	-1.19408e-09	0.273225	0.256083		6.67377	0.0436406	4.33058e-10	0.127933	3.23999e-10	0.0902703	2.70191e-10	0.0710266	6.6738	-5.36851e-10	0.14962	-0.0436406	0.109102
169	0.160385	0.0114683	169	0.0781876	0.00648409													6.6835	-7.93005e-10	0.206362	6.6833	-5.38245e-10	0.250368	6.6833	-3.27405e-10	0.165763	0.207497		6.6829	-1.00152e-09	0.208977	6.683	-9.35386e-10	0.214032	0.211505		6.6838	0.0531814	4.81398e-10	0.142213	4.43963e-10	0.123694	1.86532e-10	0.0490347	6.6839	-5.87058e-10	0.163613	-0.0531814	0.132954
170	0.15634	0.0150421	170	0.086046	0.00739469													6.6934	-3.82773e-10	0.0996084	6.6934	-5.13295e-10	0.238762	6.6935	-5.00371e-10	0.253334	0.197235		6.6929	-1.10925e-09	0.231456	6.6928	-9.98726e-10	0.228525	0.229991		6.69373	0.0374992	3.06895e-10	0.0906621	3.47557e-10	0.0968338	4.34617e-10	0.11425	6.6938	-5.59048e-10	0.155806	-0.0374992	0.093748
171	0.166635	0.0184421	171	0.0734999	0.00617071													6.7034	-4.69621e-10	0.122208	6.7034	-5.09537e-10	0.237014	6.7041	-4.22762e-10	0.214041	0.191088		6.7028	-1.05061e-09	0.21922	6.7029	-1.50073e-09	0.343392	0.281306		6.7038	0.0460061	4.95865e-10	0.146487	2.99855e-10	0.0835435	4.67227e-10	0.122823	6.7037	-6.14211e-10	0.17118	-0.0460061	0.115015
172	0.160002	0.0139221	172	0.0750709	0.00541919													6.7134	-4.63276e-10	0.120557	6.7134	-5.36983e-10	0.24978	6.7135	-3.69788e-10	0.187221	0.185853		6.7128	-1.32908e-09	0.277326	6.7129	-9.00812e-10	0.206121	0.241723		6.71373	0.0538829	4.62408e-10	0.136603	4.76686e-10	0.132811	3.1525e-10	0.0828715	6.7138	-6.21484e-10	0.173207	-0.0538829	0.134707
173	0.153551	0.0139552	173	0.0789418	0.00695334													6.7233	-5.46919e-10	0.142324	6.7235	-5.93075e-10	0.275872	6.7236	-3.6728e-10	0.185951	0.201382		6.7229	-8.94318e-10	0.186608	6.7228	-1.17671e-09	0.26925	0.227929		6.7237	0.0346733	2.47516e-10	0.0731206	3.59803e-10	0.100246	3.01898e-10	0.0793616	6.7238	-4.90561e-10	0.136719	-0.0346733	0.0866831
174	0.167369	0.0137848	174	0.0774616	0.00578698													6.7334	-7.72665e-10	0.201069	6.7334	-4.56892e-10	0.212526	6.7335	-5.10664e-10	0.258545	0.224047		6.7328	-9.84392e-10	0.205403	6.7329	-9.57443e-10	0.219079	0.212241		6.73373	0.0433611	3.26157e-10	0.0963525	4.32331e-10	0.120453	3.26727e-10	0.0858886	6.7337	-5.52085e-10	0.153866	-0.0433611	0.108403
175	0.157551	0.0146384	175	0.0753781	0.00583573													6.7434	-7.54445e-10	0.196328	6.7434	-4.93973e-10	0.229774	6.7433	-4.23084e-10	0.214204	0.213435		6.743	-1.11931e-09	0.233555	6.7429	-1.00587e-09	0.230159	0.231857		6.74377	0.0369634	3.18304e-10	0.0940326	3.25844e-10	0.0907843	3.61514e-10	0.0950332	6.7437	-5.24211e-10	0.146097	-0.0369634	0.0924084
176	0.166249	0.016914	176	0.0754183	0.00466368													6.7535	-4.82511e-10	0.125563	6.7535	-5.33572e-10	0.248194	6.7535	-5.33723e-10	0.27022	0.214659		6.753	-1.08469e-09	0.226332	6.7529	-1.12865e-09	0.258253	0.242292		6.75387	0.0341065	3.25943e-10	0.0962893	2.66474e-10	0.0742431	3.5197e-10	0.0925243	6.7539	-5.14339e-10	0.143346	-0.0341065	0.0852662
177	0.153844	0.0147075	177	0.0820509	0.00710766													6.7634	-5.90751e-10	0.15373	6.7636	-5.79996e-10	0.269788	6.7634	-3.7196e-10	0.188321	0.203946		6.7628	-9.03918e-10	0.188611	6.7628	-1.08692e-09	0.248705	0.218658		6.76387	0.0319311	2.66744e-10	0.0788008	2.90205e-10	0.0808548	1.93752e-10	0.0509327	6.7639	-4.49779e-10	0.125353	-0.0319311	0.0798278
178	0.152385	0.0151621	178	0.0782055	0.00587981													6.7734	-4.9339e-10	0.128394	6.7737	-4.50919e-10	0.209747	6.7735	-4.77936e-10	0.241975	0.193372		6.7728	-1.28916e-09	0.268996	6.7728	-7.49707e-10	0.171546	0.220271		6.774	0.0353413	3.24143e-10	0.0957575	2.90543e-10	0.080949	1.49636e-10	0.0393357	6.774	-4.57047e-10	0.127379	-0.0353413	0.0883533
179	0.155858	0.0117232	179	0.0754988	0.00547348													6.7834	-5.20418e-10	0.135427	6.7836	-4.79352e-10	0.222973	6.7837	-3.52026e-10	0.178228	0.178876		6.7828	-8.76187e-10	0.182825	6.7828	-8.8681e-10	0.202917	0.192871		6.78377	0.0451299	3.41006e-10	0.100739	4.48329e-10	0.12491	3.19767e-10	0.084059	6.7837	-5.58769e-10	0.155729	-0.0451299	0.112825
180	0.164075	0.012213	180	0.0777228	0.00648102													6.7936	-5.82545e-10	0.151594	6.7934	-4.63423e-10	0.215564	6.7934	-4.15866e-10	0.21055	0.192569		6.7928	-9.43528e-10	0.196876	6.7928	-1.12084e-09	0.256466	0.226671		6.79387	0.0434078	2.8658e-10	0.0846607	4.75134e-10	0.132378	5.33052e-10	0.140126	6.7939	-6.18229e-10	0.1723	-0.0434078	0.10852
181	0.159852	0.0118734	181	0.0795195	0.00740301													6.8037	-5.36111e-10	0.139511	6.8033	-5.02404e-10	0.233696	6.8035	-3.79763e-10	0.192271	0.188493		6.8027	-8.60345e-10	0.179519	6.803	-1.12808e-09	0.258123	0.218821		6.80373	0.0412517	3.47683e-10	0.102712	3.71651e-10	0.103547	3.95815e-10	0.10405	6.8037	-5.72965e-10	0.159685	-0.0412517	0.103129
182	0.168933	0.0177241	182	0.0786274	0.00692606													6.8133	-6.30649e-10	0.164113	6.8136	-5.48835e-10	0.255294	6.8135	-4.69209e-10	0.237557	0.218988		6.8128	-1.1592e-09	0.241879	6.8129	-1.27358e-09	0.291416	0.266647		6.81383	0.0293605	2.1294e-10	0.0629062	3.01121e-10	0.0838962	4.24236e-10	0.111521	6.8138	-5.09586e-10	0.142021	-0.0293605	0.0734012
183	0.173102	0.0148889	183	0.0794774	0.00687082													6.8233	-6.38857e-10	0.166248	6.8234	-4.70301e-10	0.218763	6.8235	-3.87524e-10	0.196201	0.193737		6.8229	-1.14069e-09	0.238017	6.8229	-1.05606e-09	0.241643	0.23983		6.82383	0.0442639	4.05763e-10	0.119869	3.64126e-10	0.10145	3.70762e-10	0.0974643	6.8238	-5.50807e-10	0.15351	-0.0442639	0.11066
184	0.160298	0.0130651	184	0.0721038	0.00581799													6.8332	-5.4837e-10	0.142701	6.8334	-5.94946e-10	0.276742	6.8341	-3.96575e-10	0.200783	0.206742		6.8328	-9.89982e-10	0.206569	6.8329	-9.48236e-10	0.216972	0.211771		6.83377	0.0422199	3.82238e-10	0.11292	3.52387e-10	0.0981795	2.41228e-10	0.063413	6.8338	-5.07684e-10	0.141491	-0.0422199	0.10555
185	0.161191	0.012068	185	0.0785562	0.00626746													6.8433	-6.53613e-10	0.170088	6.8437	-5.39807e-10	0.251094	6.8435	-4.77908e-10	0.241961	0.221048		6.8427	-7.30389e-10	0.152403	6.8429	-9.36047e-10	0.214183	0.183293		6.84383	0.0495407	5.07514e-10	0.149929	3.50935e-10	0.097775	3.09112e-10	0.081258	6.8438	-5.81415e-10	0.16204	-0.0495407	0.123852
186	0.156332	0.015413	186	0.0841071	0.00703196													6.8536	-5.34143e-10	0.138999	6.8534	-4.88695e-10	0.227319	6.8538	-2.88441e-10	0.146036	0.170785		6.8528	-1.31814e-09	0.275043	6.8529	-1.01774e-09	0.232875	0.253959		6.85377	0.0391382	3.31746e-10	0.0980036	3.5062e-10	0.0976872	3.5523e-10	0.0933813	6.8538	-5.33934e-10	0.148807	-0.0391382	0.0978454
187	0.153688	0.012993	187	0.080136	0.00647841													6.8635	-5.61231e-10	0.146048	6.8634	-4.53784e-10	0.21108	6.8635	-3.58859e-10	0.181688	0.179605		6.8628	-9.43824e-10	0.196938	6.8628	-1.06191e-09	0.242982	0.21996		6.86407	0.0394109	3.79377e-10	0.112075	3.05011e-10	0.08498	4.1789e-10	0.109853	6.8639	-5.41298e-10	0.150859	-0.0394109	0.0985273
188	0.157164	0.0128667	188	0.0756607	0.00542711													6.8732	-5.57933e-10	0.14519	6.8734	-4.30062e-10	0.200046	6.8737	-3.72275e-10	0.18848	0.177905		6.873	-1.16726e-09	0.243561	6.8729	-9.3515e-10	0.213978	0.228769		6.8739	0.0313036	2.30891e-10	0.0682092	3.16959e-10	0.0883088	4.17598e-10	0.109776	6.8739	-4.99689e-10	0.139263	-0.0313036	0.078259
189	0.147622	0.0107598	189	0.0826236	0.00699622													6.8833	-4.03014e-10	0.104876	6.8835	-5.39774e-10	0.251079	6.8834	-4.24953e-10	0.215151	0.190368		6.8829	-8.61532e-10	0.179767	6.883	-7.66517e-10	0.175392	0.17758		6.8838	0.029343	2.05564e-10	0.0607272	3.08629e-10	0.085988	3.05067e-10	0.0801947	6.8839	-4.78101e-10	0.133246	-0.029343	0.0733576
190	0.152646	0.0121551	190	0.0800687	0.00553151													6.8935	-6.45484e-10	0.167973	6.8934	-5.31048e-10	0.24702	6.8935	-3.77858e-10	0.191307	0.2021		6.8928	-9.99593e-10	0.208575	6.8929	-9.30783e-10	0.212979	0.210777		6.89377	0.0355029	3.19211e-10	0.0943005	2.98673e-10	0.0832141	1.85335e-10	0.0487201	6.8938	-4.61969e-10	0.12875	-0.0355029	0.0887573
191	0.157763	0.0121985	191	0.0791701	0.00793516													6.9033	-5.28178e-10	0.137447	6.9037	-5.39781e-10	0.251082	6.9037	-3.92846e-10	0.198895	0.195808		6.9029	-1.00179e-09	0.209034	6.9029	-9.97716e-10	0.228294	0.218664		6.90383	0.0328848	3.11935e-10	0.0921511	2.59403e-10	0.072273	2.86878e-10	0.0754132	6.9039	-4.65853e-10	0.129833	-0.0328848	0.082212
192	0.173365	0.016382	192	0.0795484	0.00577613													6.9137	-5.63645e-10	0.146676	6.9135	-5.8373e-10	0.271525	6.9134	-5.12519e-10	0.259484	0.225895		6.9128	-1.24644e-09	0.260082	6.9129	-1.03487e-09	0.236795	0.248439		6.9138	0.0412505	4.03212e-10	0.119116	3.12752e-10	0.0871367	3.8859e-10	0.102151	6.9138	-5.48919e-10	0.152983	-0.0412505	0.103126
193	0.174633	0.0194129	193	0.0749906	0.00667524													6.9233	-6.94549e-10	0.180741	6.9235	-5.24829e-10	0.244127	6.9238	-4.21216e-10	0.213258	0.212709		6.9229	-1.44146e-09	0.300775	6.9228	-1.1558e-09	0.264466	0.28262		6.92393	0.0362455	2.69217e-10	0.0795314	3.65008e-10	0.101696	3.34677e-10	0.0879784	6.9239	-5.14861e-10	0.143491	-0.0362455	0.0906137
194	0.169614	0.019022	194	0.0755418	0.00573499													6.9335	-5.3235e-10	0.138532	6.9337	-4.2355e-10	0.197017	6.9341	-4.86027e-10	0.246072	0.193874		6.9328	-1.40294e-09	0.292738	6.9329	-1.24214e-09	0.284222	0.28848		6.93387	0.0378153	3.19401e-10	0.0943566	3.39969e-10	0.0947197	2.08186e-10	0.054727	6.9339	-4.85519e-10	0.135314	-0.0378153	0.0945382
195	0.162822	0.0177279	195	0.0772338	0.00635854													6.9433	-5.80208e-10	0.150986	6.9436	-5.79019e-10	0.269334	6.9436	-3.45166e-10	0.174755	0.198358		6.9429	-1.4353e-09	0.29949	6.9429	-1.02012e-09	0.23342	0.266455		6.94377	0.0336441	2.53307e-10	0.0748313	3.35193e-10	0.0933891	4.09215e-10	0.107573	6.9438	-5.17803e-10	0.144311	-0.0336441	0.0841102
196	0.159404	0.0117085	196	0.0761601	0.00588242													6.9534	-5.81386e-10	0.151293	6.9535	-4.13556e-10	0.192368	6.9535	-4.97845e-10	0.252055	0.198572		6.9528	-9.0885e-10	0.18964	6.9529	-8.85894e-10	0.202708	0.196174		6.9539	0.0378678	3.01153e-10	0.0889659	3.6026e-10	0.100373	4.38224e-10	0.115198	6.9538	-5.5057e-10	0.153443	-0.0378678	0.0946695
197	0.151549	0.00813878	197	0.0765387	0.00451308													6.9635	-4.52071e-10	0.117642	6.9635	-5.01158e-10	0.233116	6.9636	-3.71965e-10	0.188323	0.179694		6.9627	-1.05158e-09	0.219423	6.9629	-6.77013e-10	0.154912	0.187167		6.96377	0.0457436	5.11556e-10	0.151123	2.78507e-10	0.0775956	2.44225e-10	0.0642008	6.9637	-5.37888e-10	0.149909	-0.0457436	0.114359
198	0.167792	0.0146339	198	0.0792701	0.00609344													6.9737	-4.1903e-10	0.109044	6.9734	-6.30136e-10	0.293111	6.9735	-3.82564e-10	0.193689	0.198615		6.9728	-1.00786e-09	0.2103	6.9728	-1.19966e-09	0.274502	0.242401		6.97373	0.0412188	3.03634e-10	0.0896988	4.17766e-10	0.116395	3.99526e-10	0.105026	6.9737	-5.67914e-10	0.158277	-0.0412188	0.103047
199	0.152808	0.0132505	199	0.0762542	0.00606562													6.9835	-5.92529e-10	0.154193	6.9836	-5.39791e-10	0.251087	6.9837	-3.50454e-10	0.177432	0.194237		6.9828	-8.60354e-10	0.179521	6.9829	-1.05507e-09	0.241417	0.210469		6.98387	0.0314231	2.71322e-10	0.0801533	2.76233e-10	0.0769621	2.83767e-10	0.0745954	6.9838	-4.57547e-10	0.127518	-0.0314231	0.0785577
200	0.157341	0.0125511	200	0.0766205	0.00607758													6.9933	-7.4679e-10	0.194336	6.9938	-4.63711e-10	0.215698	6.9936	-3.31439e-10	0.167805	0.192613		6.9929	-1.05014e-09	0.219122	6.9928	-9.77216e-10	0.223604	0.221363		6.9939	0.0424576	3.56818e-10	0.10541	3.83607e-10	0.106878	2.66158e-10	0.0699665	6.9938	-5.19302e-10	0.144729	-0.0424576	0.106144
201	0.153813	0.0135504	201	0.074059	0.00660394													7.0032	-5.32569e-10	0.138589	7.0035	-5.57255e-10	0.25921	7.0037	-3.2334e-10	0.163705	0.187168		7.003	-9.83101e-10	0.205134	7.0029	-1.11122e-09	0.254265	0.229699		7.00393	0.0357877	3.73816e-10	0.110432	2.45885e-10	0.0685067	4.07236e-10	0.107052	7.0039	-5.07586e-10	0.141464	-0.0357877	0.0894693
202	0.161411	0.0152394	202	0.0736663	0.00501895													7.0131	-5.01614e-10	0.130534	7.0137	-6.15539e-10	0.286321	7.0136	-3.58248e-10	0.181378	0.199411		7.0128	-9.20355e-10	0.192041	7.013	-1.01899e-09	0.233161	0.212601		7.01387	0.0368149	3.2054e-10	0.0946931	3.20808e-10	0.0893812	3.00594e-10	0.0790188	7.0139	-5.21364e-10	0.145304	-0.0368149	0.0920372
203	0.15559	0.0128947	203	0.0787492	0.00753056													7.0234	-6.78649e-10	0.176603	7.0237	-3.90799e-10	0.181782	7.0237	-4.04059e-10	0.204572	0.187653		7.0228	-1.14146e-09	0.238177	7.023	-9.19236e-10	0.210337	0.224257		7.0238	0.0403384	4.81684e-10	0.142298	2.13178e-10	0.0593941	2.27047e-10	0.0596851	7.0237	-4.96953e-10	0.1385	-0.0403384	0.100846
204	0.159117	0.014837	204	0.0774099	0.00494483													7.0335	-6.07339e-10	0.158047	7.0333	-4.8494e-10	0.225572	7.0335	-4.82289e-10	0.244179	0.209266		7.0328	-8.87747e-10	0.185237	7.0329	-1.10935e-09	0.253837	0.219537		7.0338	0.0343557	3.31435e-10	0.0979117	2.65124e-10	0.073867	2.83656e-10	0.0745663	7.0337	-4.87917e-10	0.135982	-0.0343557	0.0858893
205	0.156912	0.0116543	205	0.0761221	0.00607984													7.0435	-5.78814e-10	0.150624	7.0433	-4.00486e-10	0.186288	7.0435	-5.63946e-10	0.285522	0.207478		7.0429	-8.21707e-10	0.171457	7.0429	-9.90586e-10	0.226663	0.19906		7.044	0.0331135	2.41519e-10	0.0713489	3.3817e-10	0.0942185	2.41007e-10	0.0633549	7.044	-4.56539e-10	0.127237	-0.0331135	0.0827837
206	0.152788	0.0131728	206	0.0821899	0.0060877													7.0537	-5.18662e-10	0.13497	7.0541	-6.36725e-10	0.296176	7.0533	-3.10255e-10	0.15708	0.196075		7.0531	-1.06909e-09	0.223077	7.0529	-9.18532e-10	0.210176	0.216626		7.05383	0.0527754	4.71349e-10	0.139245	4.47332e-10	0.124632	3.33151e-10	0.0875773	7.0538	-5.80063e-10	0.161663	-0.0527754	0.131939
207	0.15464	0.0107099	207	0.0739447	0.00557485													7.0634	-6.86833e-10	0.178733	7.0633	-4.82738e-10	0.224548	7.0634	-4.05571e-10	0.205338	0.202873		7.0629	-1.06445e-09	0.222108	7.0628	-6.81726e-10	0.15599	0.189049		7.06373	0.0441386	3.32541e-10	0.0982384	4.39516e-10	0.122455	2.5624e-10	0.0673593	7.0638	-5.32935e-10	0.148529	-0.0441386	0.110347
208	0.149984	0.0173543	208	0.0729989	0.0052744													7.0735	-5.1232e-10	0.13332	7.0736	-5.25169e-10	0.244285	7.0735	-3.65411e-10	0.185005	0.187537		7.073	-8.35086e-10	0.174249	7.0729	-1.34987e-09	0.308872	0.241561		7.0739	0.0270955	2.61321e-10	0.0771988	2.09175e-10	0.0582788	2.30424e-10	0.0605729	7.0738	-4.32786e-10	0.120617	-0.0270955	0.0677388
209	0.160854	0.0120811	209	0.0773505	0.00553175													7.0833	-5.51677e-10	0.143562	7.0836	-4.44124e-10	0.206587	7.0836	-4.52067e-10	0.228878	0.193009		7.0827	-1.09274e-09	0.228011	7.0831	-7.18506e-10	0.164406	0.196209		7.08387	0.0338607	3.29478e-10	0.0973336	2.58315e-10	0.0719699	2.96914e-10	0.0780515	7.0838	-4.7166e-10	0.131451	-0.0338607	0.0846517
210	0.1529	0.0130207	210	0.0755919	0.00510993													7.0933	-6.4496e-10	0.167837	7.0934	-5.8188e-10	0.270665	7.0935	-2.97474e-10	0.150609	0.19637		7.0929	-7.64861e-10	0.159596	7.0928	-1.04204e-09	0.238435	0.199016		7.09397	0.031198	2.19326e-10	0.0647927	3.27327e-10	0.0911975	2.46102e-10	0.0646942	7.0939	-4.23851e-10	0.118127	-0.031198	0.0779951
211	0.149413	0.0109333	211	0.0697982	0.00730045													7.1034	-6.68264e-10	0.173901	7.1035	-3.49693e-10	0.162662	7.1034	-4.06861e-10	0.205991	0.180851		7.1028	-7.12591e-10	0.148689	7.1029	-8.7592e-10	0.200425	0.174557		7.1039	0.0353102	2.21257e-10	0.0653632	3.99077e-10	0.111188	1.79983e-10	0.0473131	7.1039	-4.54914e-10	0.126784	-0.0353102	0.0882756
212	0.170441	0.0155506	212	0.0792214	0.00889312													7.1134	-6.28575e-10	0.163573	7.1133	-4.42221e-10	0.205701	7.1133	-4.00926e-10	0.202986	0.190753		7.1128	-1.26987e-09	0.264971	7.1128	-1.0408e-09	0.238152	0.251561		7.1138	0.0340671	2.9846e-10	0.0881703	2.94909e-10	0.0821654	3.04082e-10	0.0799358	7.1138	-4.92074e-10	0.137141	-0.0340671	0.0851679
213	0.160642	0.0123046	213	0.0816508	0.00778698													7.1235	-5.43267e-10	0.141373	7.1233	-4.77782e-10	0.222243	7.1236	-3.87556e-10	0.196217	0.186611		7.1229	-1.27082e-09	0.265169	7.1228	-9.19146e-10	0.210316	0.237743		7.12377	0.0453839	3.57803e-10	0.105701	4.35078e-10	0.121218	3.7672e-10	0.0990305	7.1237	-5.71514e-10	0.159281	-0.0453839	0.11346
214	0.151666	0.0127811	214	0.0695158	0.00529741													7.1334	-5.51383e-10	0.143485	7.1334	-7.02487e-10	0.326766	7.1332	-2.56965e-10	0.1301	0.200117		7.1328	-1.04201e-09	0.217426	7.1331	-9.29512e-10	0.212688	0.215057		7.13383	0.0357808	3.90141e-10	0.115254	2.28451e-10	0.0636494	4.29485e-10	0.112901	7.1338	-5.4097e-10	0.150768	-0.0357808	0.0894519
215	0.160627	0.0182348	215	0.0749115	0.00529709													7.1435	-5.60807e-10	0.145938	7.1434	-5.46916e-10	0.254401	7.144	-2.80965e-10	0.142251	0.180863		7.1429	-1.37023e-09	0.285912	7.1429	-1.19227e-09	0.272811	0.279361		7.1438	0.0476252	4.25571e-10	0.125721	4.03444e-10	0.112405	2.94049e-10	0.0772983	7.1438	-5.62915e-10	0.156884	-0.0476252	0.119063
216	0.158019	0.0119521	216	0.0720212	0.00579759													7.1534	-5.99584e-10	0.156029	7.1538	-4.70303e-10	0.218764	7.1537	-4.37105e-10	0.221303	0.198699		7.1529	-8.19141e-10	0.170922	7.1528	-1.02765e-09	0.235143	0.203032		7.15383	0.0274893	2.46249e-10	0.0727463	2.32222e-10	0.0647	2.52501e-10	0.0663764	7.1537	-4.36438e-10	0.121635	-0.0274893	0.0687231
217	0.148317	0.0127031	217	0.07595	0.00463752													7.1634	-4.42808e-10	0.115231	7.1636	-4.37263e-10	0.203395	7.1634	-4.14944e-10	0.210083	0.176236		7.1628	-9.84963e-10	0.205522	7.163	-8.89608e-10	0.203557	0.20454		7.16393	0.0371164	2.66152e-10	0.078626	3.83887e-10	0.106956	2.07097e-10	0.0544408	7.1639	-4.72842e-10	0.131781	-0.0371164	0.0927909
218	0.146289	0.0155313	218	0.0744884	0.00533848													7.1733	-5.02967e-10	0.130886	7.1734	-3.52491e-10	0.163963	7.1736	-4.01841e-10	0.203449	0.166099		7.1728	-1.32751e-09	0.276998	7.1728	-9.46345e-10	0.21654	0.246769		7.17397	0.0317734	2.80093e-10	0.0827444	2.73221e-10	0.0761229	2.33986e-10	0.0615092	7.174	-4.41035e-10	0.122916	-0.0317734	0.0794336
219	0.162009	0.0116131	219	0.0747449	0.00631453													7.1833	-5.84633e-10	0.152138	7.1835	-5.51333e-10	0.256455	7.1837	-4.34595e-10	0.220032	0.209542		7.1829	-6.37818e-10	0.133087	7.1829	-1.31314e-09	0.300468	0.216777		7.18387	0.0500937	4.26784e-10	0.126079	4.46459e-10	0.124389	4.23352e-10	0.111289	7.1838	-6.1285e-10	0.170801	-0.0500937	0.125234
220	0.160727	0.0160551	220	0.0718842	0.00678745													7.1934	-6.99626e-10	0.182062	7.1936	-5.08289e-10	0.236433	7.1937	-3.37997e-10	0.171125	0.19654		7.1929	-9.97772e-10	0.208195	7.193	-1.35527e-09	0.310108	0.259151		7.19387	0.0434289	5.23291e-10	0.154589	2.24523e-10	0.062555	1.59972e-10	0.0420527	7.1939	-5.04602e-10	0.140632	-0.0434289	0.108572
221	0.16366	0.0132568	221	0.0699743	0.00551478													7.2035	-5.47729e-10	0.142534	7.2036	-6.24873e-10	0.290663	7.2035	-4.61938e-10	0.233876	0.222358		7.2029	-1.11932e-09	0.233557	7.2029	-8.60942e-10	0.196998	0.215278		7.2037	0.0369649	2.66885e-10	0.0788425	3.80391e-10	0.105982	2.70363e-10	0.0710718	7.2037	-5.03916e-10	0.140441	-0.0369649	0.0924122
222	0.160938	0.0172414	222	0.0738355	0.00594													7.2136	-5.85952e-10	0.152481	7.2135	-7.53912e-10	0.350686	7.2134	-3.76633e-10	0.190686	0.231285		7.2128	-1.04423e-09	0.217889	7.2129	-1.08736e-09	0.248805	0.233347		7.21383	0.040989	4.65022e-10	0.137376	2.42521e-10	0.0675695	2.5078e-10	0.065924	7.2139	-5.18169e-10	0.144413	-0.040989	0.102473
223	0.149438	0.0108196	223	0.07868	0.00703497													7.2234	-4.96939e-10	0.129317	7.2237	-4.4786e-10	0.208324	7.2242	-2.65693e-10	0.134518	0.157387		7.2229	-8.06738e-10	0.168334	7.2229	-9.62569e-10	0.220252	0.194293		7.22373	0.033667	3.40846e-10	0.100692	2.42785e-10	0.067643	3.84794e-10	0.101153	7.2237	-5.23585e-10	0.145923	-0.033667	0.0841674
224	0.151662	0.0103507	224	0.0783609	0.0078852													7.2334	-5.71933e-10	0.148833	7.2334	-4.99231e-10	0.23222	7.2339	-3.87866e-10	0.196374	0.192476		7.2329	-1.11739e-09	0.233155	7.2329	-6.30643e-10	0.144302	0.188728		7.23367	0.0377533	3.46094e-10	0.102242	3.10553e-10	0.0865241	2.53375e-10	0.0666061	7.2337	-5.08404e-10	0.141692	-0.0377533	0.0943831
225	0.152901	0.015173	225	0.0752398	0.00674307													7.2434	-6.08838e-10	0.158437	7.2435	-5.44469e-10	0.253263	7.2437	-5.43076e-10	0.274955	0.228885		7.2429	-1.06592e-09	0.222415	7.2429	-8.43479e-10	0.193002	0.207709		7.244	0.0263579	1.65328e-10	0.0488408	2.97721e-10	0.0829489	3.46087e-10	0.0909778	7.2439	-4.62586e-10	0.128922	-0.0263579	0.0658948
226	0.151193	0.0169173	226	0.0763917	0.00731856													7.2534	-5.9541e-10	0.154942	7.2534	-5.70934e-10	0.265573	7.2537	-4.50484e-10	0.228077	0.216197		7.2528	-9.8376e-10	0.205271	7.2529	-1.10652e-09	0.25319	0.22923		7.25403	0.0252785	2.45811e-10	0.0726169	1.93012e-10	0.0537756	2.32205e-10	0.061041	7.254	-4.1283e-10	0.115055	-0.0252785	0.0631962
227	0.155541	0.0186314	227	0.0826678	0.00976907													7.2633	-5.26132e-10	0.136914	7.2637	-3.82102e-10	0.177737	7.2641	-3.39862e-10	0.17207	0.16224		7.2628	-1.20714e-09	0.251882	7.2628	-1.25952e-09	0.288199	0.27004		7.2638	0.0321446	2.71134e-10	0.0800977	2.89381e-10	0.0806253	3.61896e-10	0.0951336	7.2638	-4.92384e-10	0.137227	-0.0321446	0.0803615
228	0.150439	0.0171921	228	0.0730649	0.00520666													7.2735	-5.50347e-10	0.143216	7.2733	-4.32569e-10	0.201212	7.2734	-4.77304e-10	0.241655	0.195361		7.273	-1.31626e-09	0.274651	7.2728	-1.01365e-09	0.231939	0.253295		7.2739	0.0341916	2.87413e-10	0.0849068	3.08856e-10	0.0860512	2.75093e-10	0.0723153	7.2739	-4.79327e-10	0.133588	-0.0341916	0.085479
229	0.161321	0.0131703	229	0.0721699	0.00557729													7.2833	-5.71532e-10	0.148729	7.2834	-5.27648e-10	0.245438	7.2834	-5.15018e-10	0.26075	0.218306		7.2828	-1.04947e-09	0.218983	7.2828	-9.44808e-10	0.216188	0.217585		7.28383	0.0386286	3.69153e-10	0.109054	3.01812e-10	0.0840887	2.72285e-10	0.0715771	7.2839	-4.98339e-10	0.138887	-0.0386286	0.0965715
230	0.160939	0.021253	230	0.071666	0.0063789													7.2935	-5.99176e-10	0.155922	7.2935	-7.58269e-10	0.352713	7.2934	-6.02834e-10	0.30521	0.271282		7.2929	-1.08033e-09	0.225422	7.2928	-9.89036e-10	0.226308	0.225865		7.2938	0.036371	3.53446e-10	0.104414	2.77952e-10	0.077441	2.40392e-10	0.0631932	7.2938	-4.83962e-10	0.13488	-0.036371	0.0909276
231	0.145525	0.00992449	231	0.0781804	0.00632419													7.3034	-5.15227e-10	0.134076	7.3033	-3.74918e-10	0.174395	7.3038	-2.80637e-10	0.142084	0.150185		7.3029	-9.00841e-10	0.187969	7.303	-9.21441e-10	0.210841	0.199405		7.3038	0.0384465	4.33449e-10	0.128048	2.3037e-10	0.064184	3.87863e-10	0.10196	7.3038	-5.49211e-10	0.153065	-0.0384465	0.0961162
232	0.157848	0.0124697	232	0.0740676	0.00458767													7.3136	-4.76159e-10	0.12391	7.3134	-6.85626e-10	0.318923	7.3134	-3.4734e-10	0.175856	0.206229		7.3129	-9.77173e-10	0.203897	7.3129	-8.36355e-10	0.191372	0.197634		7.31377	0.0435607	3.68628e-10	0.108899	3.9088e-10	0.108904	1.981e-10	0.0520757	7.3139	-5.0603e-10	0.14103	-0.0435607	0.108902
233	0.15635	0.0162877	233	0.0751861	0.00557781													7.3236	-4.97559e-10	0.129479	7.3237	-5.2172e-10	0.242681	7.3235	-4.14982e-10	0.210102	0.194087		7.3229	-1.10467e-09	0.230501	7.3228	-1.24297e-09	0.284412	0.257456		7.32407	0.0419908	3.61114e-10	0.106679	3.70675e-10	0.103275	2.11245e-10	0.0555312	7.3238	-5.12158e-10	0.142738	-0.0419908	0.104977
234	0.154852	0.0149474	234	0.0721324	0.00583334													7.3336	-6.23693e-10	0.162302	7.3336	-5.00224e-10	0.232682	7.3335	-4.33058e-10	0.219254	0.204746		7.3329	-1.15237e-09	0.240454	7.3329	-8.73425e-10	0.199854	0.220154		7.33387	0.0320608	2.89018e-10	0.085381	2.68915e-10	0.0749232	3.14053e-10	0.0825569	7.3338	-4.79575e-10	0.133657	-0.0320608	0.0801521
235	0.1591	0.0173463	235	0.0719496	0.00558502													7.3434	-5.36637e-10	0.139648	7.3437	-4.43801e-10	0.206436	7.3437	-4.23084e-10	0.214204	0.186763		7.3428	-1.31346e-09	0.274067	7.3429	-1.11671e-09	0.255521	0.264794		7.3438	0.0543586	4.41188e-10	0.130335	5.07724e-10	0.141458	3.53101e-10	0.0928217	7.3438	-6.23005e-10	0.173631	-0.0543586	0.135897
236	0.150311	0.0125832	236	0.0719027	0.00494525													7.3534	-5.29851e-10	0.137882	7.3536	-3.90516e-10	0.181651	7.3536	-5.20318e-10	0.263433	0.194322		7.3529	-8.08284e-10	0.168656	7.3529	-1.09564e-09	0.2507	0.209678		7.35387	0.0281472	2.72852e-10	0.0806053	2.15822e-10	0.0601308	3.78147e-10	0.0994056	7.3539	-4.76525e-10	0.132807	-0.0281472	0.070368
237	0.151937	0.0112924	237	0.0720042	0.00477186													7.3633	-4.69499e-10	0.122177	7.3635	-4.04226e-10	0.188028	7.3637	-3.23975e-10	0.164026	0.158077		7.3629	-1.03288e-09	0.215521	7.3628	-9.76566e-10	0.223455	0.219488		7.36377	0.0388735	3.98232e-10	0.117645	2.75375e-10	0.076723	3.43332e-10	0.0902536	7.3638	-5.19015e-10	0.144649	-0.0388735	0.0971839
238	0.156318	0.0119869	238	0.0756615	0.00457299													7.3735	-7.97637e-10	0.207567	7.3736	-4.27605e-10	0.198903	7.3734	-3.77271e-10	0.191009	0.19916		7.3728	-8.98232e-10	0.187425	7.3729	-1.04704e-09	0.23958	0.213502		7.37383	0.0447882	4.36986e-10	0.129093	3.40429e-10	0.0948479	3.07922e-10	0.0809452	7.3738	-5.487e-10	0.152922	-0.0447882	0.111971
239	0.153135	0.0108444	239	0.073753	0.00651608													7.3835	-6.8987e-10	0.179523	7.3834	-4.30097e-10	0.200062	7.3835	-2.99034e-10	0.151399	0.176995		7.3829	-8.81839e-10	0.184004	7.3828	-1.02268e-09	0.234006	0.209005		7.38383	0.038755	2.86164e-10	0.0845378	3.92075e-10	0.109237	1.80714e-10	0.0475053	7.3838	-4.79123e-10	0.133531	-0.038755	0.0968875
240	0.155337	0.0133657	240	0.0709897	0.00557751													7.3936	-7.08365e-10	0.184336	7.3934	-5.11446e-10	0.237902	7.3939	-4.22762e-10	0.214041	0.212093		7.3929	-1.05202e-09	0.219515	7.3928	-8.30693e-10	0.190077	0.204796		7.39383	0.0485412	4.10953e-10	0.121403	4.35383e-10	0.121303	3.09117e-10	0.0812593	7.3938	-5.57388e-10	0.155344	-0.0485412	0.121353
241	0.142304	0.0141503	241	0.075385	0.00704314													7.4038	-4.27033e-10	0.111126	7.4034	-4.39138e-10	0.204267	7.4036	-4.022e-10	0.203631	0.173008		7.4028	-9.96502e-10	0.20793	7.4028	-8.61593e-10	0.197147	0.202538		7.4037	0.0298639	2.16876e-10	0.064069	3.05982e-10	0.0852505	2.15412e-10	0.0566266	7.4038	-4.27766e-10	0.119218	-0.0298639	0.0746597
242	0.1559	0.0172936	242	0.0682056	0.00501926													7.4135	-4.86247e-10	0.126535	7.4138	-5.68454e-10	0.264419	7.4135	-6.94149e-10	0.351442	0.247466		7.4127	-1.0112e-09	0.210997	7.4128	-9.35619e-10	0.214085	0.212541		7.41393	0.0329586	2.92709e-10	0.0864714	2.81112e-10	0.0783214	3.44175e-10	0.0904752	7.4139	-4.81265e-10	0.134128	-0.0329586	0.0823964
243	0.152187	0.012213	243	0.0779358	0.00663879													7.4235	-5.24264e-10	0.136428	7.4236	-4.65296e-10	0.216435	7.4233	-3.6909e-10	0.186868	0.17991		7.4229	-8.61785e-10	0.17982	7.4228	-1.02957e-09	0.235582	0.207701		7.4238	0.0400996	4.07544e-10	0.120396	2.87504e-10	0.0801023	2.8717e-10	0.07549	7.4238	-5.1763e-10	0.144263	-0.0400996	0.100249
244	0.153739	0.0182689	244	0.0773569	0.00681817													7.4334	-5.15838e-10	0.134235	7.4336	-5.15183e-10	0.23964	7.4336	-3.70721e-10	0.187693	0.18719		7.4328	-1.43226e-09	0.298855	7.4328	-1.03983e-09	0.23793	0.268393		7.434	0.0463474	4.65129e-10	0.137407	3.3857e-10	0.09433	2.70984e-10	0.0712351	7.4337	-5.4437e-10	0.151716	-0.0463474	0.115869
245	0.153073	0.0119998	245	0.0763429	0.00462583													7.4435	-5.23856e-10	0.136322	7.4434	-4.07343e-10	0.189478	7.4434	-4.16222e-10	0.21073	0.178843		7.4428	-1.06945e-09	0.223152	7.443	-9.32627e-10	0.213401	0.218276		7.4439	0.0485786	3.22831e-10	0.0953699	5.29491e-10	0.147523	2.66873e-10	0.0701544	7.4438	-5.47024e-10	0.152455	-0.0485786	0.121446
246	0.15306	0.00946353	246	0.0782027	0.0053025													7.4534	-4.64411e-10	0.120853	7.4534	-5.27627e-10	0.245428	7.4535	-4.31805e-10	0.21862	0.194967		7.4529	-9.91242e-10	0.206832	7.4527	-6.46231e-10	0.147869	0.17735		7.45387	0.0369888	3.93307e-10	0.11619	2.46773e-10	0.0687541	3.37977e-10	0.0888459	7.4539	-5.18145e-10	0.144407	-0.0369888	0.0924719
247	0.143832	0.0128703	247	0.070726	0.00525834													7.4634	-6.51593e-10	0.169563	7.4638	-3.99556e-10	0.185856	7.4635	-4.71393e-10	0.238663	0.198027		7.4629	-8.96449e-10	0.187053	7.4627	-7.7761e-10	0.17793	0.182492		7.46373	0.039752	4.44327e-10	0.131262	2.42265e-10	0.0674981	2.54057e-10	0.0667854	7.4637	-5.08238e-10	0.141646	-0.039752	0.0993801
248	0.143773	0.0119012	248	0.0748527	0.00754869													7.4734	-4.23502e-10	0.110207	7.4734	-5.33543e-10	0.24818	7.4735	-3.96246e-10	0.200616	0.186335		7.4729	-9.69716e-10	0.202341	7.4729	-8.25439e-10	0.188874	0.195608		7.47387	0.0377391	2.45851e-10	0.0726287	4.16589e-10	0.116067	1.64659e-10	0.0432848	7.4739	-4.59478e-10	0.128056	-0.0377391	0.0943479
249	0.156689	0.0151374	249	0.0768988	0.00620381													7.4837	-4.60374e-10	0.119802	7.4838	-5.613e-10	0.261092	7.4835	-3.95971e-10	0.200477	0.19379		7.4829	-1.03291e-09	0.215527	7.4828	-1.13867e-09	0.260546	0.238037		7.48387	0.0517491	5.96582e-10	0.176241	2.96127e-10	0.0825048	2.62944e-10	0.0691216	7.4839	-5.65028e-10	0.157473	-0.0517491	0.129373
250	0.160215	0.0186045	250	0.0787494	0.00768792													7.4939	-5.22286e-10	0.135913	7.4937	-4.30721e-10	0.200352	7.4938	-4.44262e-10	0.224927	0.187064		7.493	-9.87822e-10	0.206119	7.4929	-1.51731e-09	0.347185	0.276652		7.4939	0.039166	3.44661e-10	0.101819	3.37425e-10	0.0940109	3.9414e-10	0.10361	7.4939	-5.34316e-10	0.148913	-0.039166	0.0979149
251	0.150042	0.0114764	251	0.0767128	0.00628224													7.5033	-5.00265e-10	0.130183	7.5039	-4.93985e-10	0.22978	7.5036	-3.93786e-10	0.199371	0.186445		7.5029	-7.76778e-10	0.162082	7.5028	-8.77799e-10	0.200855	0.181469		7.50377	0.0264295	2.23947e-10	0.0661579	2.3685e-10	0.0659895	3.08445e-10	0.0810827	7.5038	-4.52836e-10	0.126205	-0.0264295	0.0660737
252	0.151207	0.016429	252	0.0733174	0.00617995													7.5133	-4.05423e-10	0.105503	7.5136	-5.8528e-10	0.272246	7.5137	-3.96906e-10	0.200951	0.1929		7.5129	-1.06507e-09	0.222238	7.5128	-1.2373e-09	0.283114	0.252676		7.5138	0.03581	3.1644e-10	0.0934819	3.07121e-10	0.0855679	3.11806e-10	0.0819662	7.5138	-5.14009e-10	0.143254	-0.03581	0.0895249
253	0.154416	0.0157285	253	0.0743608	0.00444829													7.5233	-8.78837e-10	0.228698	7.5234	-5.46024e-10	0.253986	7.5234	-4.27689e-10	0.216536	0.233073		7.5228	-8.05774e-10	0.168133	7.5229	-8.74997e-10	0.200214	0.184173		7.5238	0.0254501	2.45476e-10	0.0725179	1.96447e-10	0.0547327	1.91622e-10	0.0503728	7.5238	-4.07989e-10	0.113706	-0.0254501	0.0636253
254	0.165357	0.0205967	254	0.0698965	0.00500751													7.5333	-4.93515e-10	0.128426	7.5337	-5.60376e-10	0.260662	7.5334	-4.20276e-10	0.212783	0.200624		7.5328	-1.30448e-09	0.272193	7.5329	-1.42295e-09	0.325594	0.298894		7.5338	0.0320887	3.26477e-10	0.096447	2.29696e-10	0.0639963	2.63981e-10	0.0693942	7.5337	-4.72334e-10	0.131639	-0.0320887	0.0802216
255	0.146456	0.0109083	255	0.0703765	0.00518364													7.5437	-5.24641e-10	0.136526	7.5434	-5.17336e-10	0.240642	7.5436	-3.0963e-10	0.156763	0.177977		7.5428	-8.03299e-10	0.167616	7.543	-1.00808e-09	0.230665	0.199141		7.54387	0.0441411	4.01477e-10	0.118603	3.66467e-10	0.102102	3.72147e-10	0.0978284	7.5439	-5.68917e-10	0.158557	-0.0441411	0.110353
256	0.15367	0.016207	256	0.0761099	0.00615034													7.5533	-5.02651e-10	0.130804	7.5534	-4.61258e-10	0.214557	7.5536	-3.24597e-10	0.164341	0.1699		7.5529	-1.29156e-09	0.269497	7.553	-8.60662e-10	0.196934	0.233216		7.55397	0.034822	3.16598e-10	0.0935286	2.89223e-10	0.0805812	1.83934e-10	0.0483518	7.5538	-4.39992e-10	0.122625	-0.034822	0.0870549
257	0.145541	0.008056	257	0.0756407	0.00548532													7.5634	-4.33957e-10	0.112928	7.5637	-4.05792e-10	0.188756	7.5634	-4.31798e-10	0.218616	0.173433		7.563	-7.90219e-10	0.164887	7.5629	-8.68132e-10	0.198643	0.181765		7.5638	0.0477094	4.24002e-10	0.125258	4.0662e-10	0.11329	4.05518e-10	0.106601	7.5638	-5.93115e-10	0.165301	-0.0477094	0.119274
258	0.155816	0.0137945	258	0.076889	0.00684523													7.5736	-5.79959e-10	0.150922	7.5735	-4.64978e-10	0.216287	7.5736	-6.30014e-10	0.318971	0.228727		7.5728	-8.17323e-10	0.170542	7.5731	-8.59084e-10	0.196573	0.183558		7.57387	0.0487033	3.59662e-10	0.10625	4.92676e-10	0.137266	3.06205e-10	0.0804938	7.5739	-5.63619e-10	0.15708	-0.0487033	0.121758
259	0.134663	0.0115745	259	0.0689499	0.00681846													7.5834	-5.81805e-10	0.151402	7.5836	-4.49408e-10	0.209045	7.5834	-3.02773e-10	0.153292	0.171246		7.5829	-8.26987e-10	0.172559	7.5829	-8.63131e-10	0.197499	0.185029		7.58413	0.0248137	2.18973e-10	0.0646885	2.13127e-10	0.0593799	3.32802e-10	0.0874855	7.5838	-4.25986e-10	0.118722	-0.0248137	0.0620342
260	0.148953	0.0156679	260	0.0761225	0.00626989													7.5936	-4.86874e-10	0.126698	7.5936	-4.64989e-10	0.216292	7.5935	-4.29619e-10	0.217513	0.186834		7.5929	-9.74578e-10	0.203355	7.5928	-1.12546e-09	0.257523	0.230439		7.59377	0.0423065	3.87776e-10	0.114556	3.4807e-10	0.0969768	2.35349e-10	0.0618675	7.5938	-5.26218e-10	0.146657	-0.0423065	0.105766
261	0.154281	0.0128735	261	0.0731968	0.00558036													7.6035	-5.48053e-10	0.142619	7.6035	-3.74925e-10	0.174398	7.6035	-4.34305e-10	0.219885	0.178967		7.6029	-1.03518e-09	0.216001	7.6028	-9.22957e-10	0.211188	0.213595		7.6038	0.0384641	3.7897e-10	0.111954	2.88451e-10	0.0803662	2.91597e-10	0.0766538	7.6038	-5.18227e-10	0.144429	-0.0384641	0.0961603
262	0.145858	0.012638	262	0.0743433	0.00547724													7.6136	-5.13302e-10	0.133576	7.6136	-6.80054e-10	0.316331	7.6136	-2.86206e-10	0.144904	0.19827		7.6129	-9.06883e-10	0.18923	7.6129	-8.14138e-10	0.186289	0.187759		7.61387	0.0365536	3.12514e-10	0.0923221	3.2463e-10	0.0904461	2.6053e-10	0.068487	7.6139	-4.97658e-10	0.138697	-0.0365536	0.0913841
263	0.144528	0.0140421	263	0.077114	0.00871003													7.6234	-5.55492e-10	0.144555	7.6235	-5.76292e-10	0.268065	7.6237	-4.23345e-10	0.214336	0.208985		7.6229	-1.08288e-09	0.225954	7.6229	-8.66893e-10	0.19836	0.212157		7.6239	0.0310845	1.80314e-10	0.0532679	3.66654e-10	0.102155	2.86674e-10	0.0753596	7.6241	-4.57602e-10	0.127533	-0.0310845	0.0777112
264	0.149242	0.0114599	264	0.0714566	0.00578742													7.6334	-4.33888e-10	0.11291	7.6335	-5.58478e-10	0.259779	7.6334	-3.30519e-10	0.167339	0.180009		7.6329	-9.99892e-10	0.208637	7.6329	-9.07272e-10	0.207599	0.208118		7.63387	0.0267647	2.57008e-10	0.0759247	2.07812e-10	0.0578991	3.39476e-10	0.08924	7.6339	-4.58151e-10	0.127686	-0.0267647	0.0669119
265	0.141888	0.0112988	265	0.0760403	0.00586683													7.6435	-5.38299e-10	0.14008	7.6435	-5.83761e-10	0.27154	7.6436	-2.89692e-10	0.146669	0.186096		7.6429	-9.6445e-10	0.201242	7.6429	-9.52601e-10	0.217971	0.209607		7.6441	0.0273003	1.98313e-10	0.0585851	2.79659e-10	0.0779166	3.168e-10	0.083279	7.644	-4.41547e-10	0.123059	-0.0273003	0.0682509
266	0.152117	0.0137844	266	0.0735192	0.00608893													7.6534	-5.31752e-10	0.138377	7.6536	-5.80898e-10	0.270208	7.6542	-2.95921e-10	0.149823	0.186136		7.653	-1.06979e-09	0.223223	7.653	-9.19571e-10	0.210413	0.216818		7.65387	0.0398856	3.55435e-10	0.105002	3.38916e-10	0.0944264	3.89736e-10	0.102452	7.6539	-5.55224e-10	0.154741	-0.0398856	0.099714
267	0.158162	0.0161372	267	0.0719321	0.00561219													7.6635	-6.14242e-10	0.159843	7.6634	-6.28873e-10	0.292524	7.6637	-4.93827e-10	0.250021	0.234129		7.6629	-9.87513e-10	0.206054	7.6629	-1.00993e-09	0.231088	0.218571		7.66383	0.0373522	3.42945e-10	0.101312	3.06694e-10	0.0854489	3.75962e-10	0.0988313	7.6638	-5.26528e-10	0.146743	-0.0373522	0.0933804
268	0.14477	0.0157973	268	0.0787388	0.00632865													7.6734	-3.9472e-10	0.102717	7.6734	-4.43176e-10	0.206146	7.6734	-4.22754e-10	0.214037	0.1743		7.673	-9.51981e-10	0.19864	7.6729	-1.24228e-09	0.284254	0.241447		7.6738	0.0325915	2.7228e-10	0.0804363	2.96186e-10	0.0825212	3.40806e-10	0.0895896	7.6738	-4.92766e-10	0.137334	-0.0325915	0.0814787
269	0.15015	0.0124785	269	0.0697307	0.00474984													7.6835	-6.63485e-10	0.172657	7.6833	-5.05831e-10	0.23529	7.6835	-3.11191e-10	0.157554	0.1885		7.6828	-1.01612e-09	0.212024	7.6829	-9.46644e-10	0.216608	0.214316		7.68397	0.0428495	3.63567e-10	0.107404	3.83484e-10	0.106844	2.57044e-10	0.0675706	7.684	-5.08488e-10	0.141715	-0.0428495	0.107124
270	0.14234	0.0114024	270	0.0699539	0.00516868													7.6934	-6.28868e-10	0.163649	7.6937	-4.65926e-10	0.216728	7.6935	-2.75043e-10	0.139252	0.17321		7.6928	-8.44769e-10	0.176269	7.6929	-1.03535e-09	0.236905	0.206587		7.69377	0.0338949	2.09749e-10	0.0619635	3.85879e-10	0.107511	2.18523e-10	0.0574444	7.6939	-4.74715e-10	0.132303	-0.0338949	0.0847372
271	0.145671	0.0116588	271	0.0750164	0.00546736													7.7033	-5.88582e-10	0.153165	7.704	-4.46929e-10	0.207891	7.7035	-4.71701e-10	0.238819	0.199959		7.7029	-9.74717e-10	0.203384	7.703	-7.78975e-10	0.178243	0.190813		7.70377	0.0330693	3.60464e-10	0.106487	2.11257e-10	0.0588589	2.78201e-10	0.0731323	7.7038	-4.73943e-10	0.132088	-0.0330693	0.0826731
272	0.155326	0.0151655	272	0.0756705	0.00713951													7.7136	-7.55172e-10	0.196517	7.7138	-4.42555e-10	0.205857	7.7137	-4.29906e-10	0.217658	0.206677		7.7128	-9.40751e-10	0.196297	7.7129	-9.99796e-10	0.22877	0.212533		7.71397	0.0304523	2.0405e-10	0.0602799	3.30142e-10	0.0919818	2.94671e-10	0.0774618	7.7138	-4.25406e-10	0.11856	-0.0304523	0.0761309
273	0.153558	0.016011	273	0.0699346	0.00531031													7.7235	-4.73876e-10	0.123316	7.7236	-6.28297e-10	0.292256	7.7236	-4.42388e-10	0.223978	0.213183		7.7229	-7.96762e-10	0.166252	7.7229	-1.30008e-09	0.297479	0.231866		7.72387	0.0376708	3.73557e-10	0.110355	2.79953e-10	0.0779985	1.7313e-10	0.0455117	7.7238	-4.64609e-10	0.129486	-0.0376708	0.0941769
274	0.164823	0.0173831	274	0.0746428	0.00600091													7.7335	-4.97783e-10	0.129537	7.7341	-4.31967e-10	0.200932	7.7334	-4.13414e-10	0.209308	0.179926		7.733	-1.09001e-09	0.227442	7.733	-1.0031e-09	0.229525	0.228483		7.7339	0.0376644	3.41097e-10	0.100766	3.14257e-10	0.087556	3.7119e-10	0.0975768	7.7339	-5.35047e-10	0.149117	-0.0376644	0.094161
275	0.145339	0.0158866	275	0.0688607	0.00554309													7.7436	-5.12838e-10	0.133455	7.7437	-5.07391e-10	0.236016	7.7435	-2.48217e-10	0.12567	0.165047		7.7428	-9.84933e-10	0.205516	7.7428	-1.15799e-09	0.264967	0.235241		7.74393	0.0391725	2.80711e-10	0.0829269	4.0535e-10	0.112936	3.92178e-10	0.103094	7.7439	-5.28289e-10	0.147234	-0.0391725	0.0979313
276	0.139614	0.0134156	276	0.0723083	0.00596569													7.754	-4.57034e-10	0.118933	7.7534	-4.88689e-10	0.227316	7.7534	-5.84472e-10	0.295914	0.214054		7.7528	-4.65156e-10	0.0970592	7.7529	-1.12367e-09	0.257114	0.177086		7.7539	0.0359262	1.79308e-10	0.0529707	4.5461e-10	0.12666	3.04125e-10	0.0799471	7.7539	-4.97578e-10	0.138675	-0.0359262	0.0898155
277	0.146969	0.0138508	277	0.0756613	0.00593332													7.7633	-5.43587e-10	0.141457	7.7636	-5.18274e-10	0.241078	7.7634	-4.29942e-10	0.217676	0.20007		7.7629	-8.49048e-10	0.177162	7.7629	-9.33827e-10	0.213675	0.195419		7.76387	0.043209	4.35784e-10	0.128738	3.13362e-10	0.0873067	3.62466e-10	0.0952835	7.7639	-5.48195e-10	0.152782	-0.043209	0.108022
278	0.148502	0.0217413	278	0.0814477	0.00795062													7.7734	-5.41514e-10	0.140917	7.7734	-3.64017e-10	0.169324	7.7733	-2.97773e-10	0.15076	0.153667		7.7728	-1.49175e-09	0.311269	7.773	-1.21712e-09	0.278497	0.294883		7.7738	0.0335925	2.89587e-10	0.0855491	2.95799e-10	0.0824134	2.89789e-10	0.0761785	7.7738	-4.83965e-10	0.134881	-0.0335925	0.0839812
279	0.151766	0.0164148	279	0.0693319	0.00549875													7.7834	-5.31221e-10	0.138239	7.7834	-6.10542e-10	0.283997	7.7842	-3.50148e-10	0.177277	0.199838		7.7828	-1.28637e-09	0.268414	7.7829	-9.97166e-10	0.228168	0.248291		7.7839	0.0325529	2.31751e-10	0.0684633	3.38466e-10	0.094301	3.57891e-10	0.0940808	7.7839	-4.96693e-10	0.138428	-0.0325529	0.0813821
280	0.157401	0.0158648	280	0.0723175	0.00596652													7.7933	-7.86683e-10	0.204717	7.7935	-4.65321e-10	0.216447	7.7934	-6.09422e-10	0.308546	0.243236		7.7929	-1.08314e-09	0.226008	7.793	-7.40288e-10	0.16939	0.197699		7.79377	0.0406396	2.75319e-10	0.081334	4.37395e-10	0.121864	3.39196e-10	0.0891664	7.7938	-5.21524e-10	0.145348	-0.0406396	0.101599
281	0.148556	0.0143304	281	0.0733333	0.00803618													7.8035	-4.3646e-10	0.113579	7.8037	-6.4857e-10	0.301686	7.8035	-3.66658e-10	0.185636	0.2003		7.8029	-1.10686e-09	0.230958	7.8029	-7.93921e-10	0.181663	0.20631		7.80393	0.0310044	2.68299e-10	0.0792602	2.71925e-10	0.0757618	3.1263e-10	0.0821828	7.8039	-4.52648e-10	0.126153	-0.0310044	0.077511
282	0.154196	0.0145956	282	0.0758352	0.00717361													7.8133	-5.22918e-10	0.136078	7.8133	-4.17621e-10	0.194259	7.8137	-3.45465e-10	0.174906	0.168414		7.8129	-1.01149e-09	0.211058	7.8129	-1.19503e-09	0.273442	0.24225		7.81387	0.038223	4.14384e-10	0.122416	2.46575e-10	0.068699	3.27197e-10	0.0860121	7.8138	-4.98981e-10	0.139066	-0.038223	0.0955576
283	0.148909	0.0174546	283	0.0698007	0.00631378													7.8236	-7.34005e-10	0.191009	7.8238	-5.24816e-10	0.244121	7.8236	-4.14033e-10	0.209622	0.214917		7.8229	-1.0722e-09	0.223725	7.8229	-1.04782e-09	0.239758	0.231742		7.82387	0.0274984	2.78085e-10	0.0821512	1.9863e-10	0.0553409	2.96235e-10	0.077873	7.8239	-4.36731e-10	0.121717	-0.0274984	0.068746
284	0.143919	0.0114111	284	0.076468	0.00640956													7.8333	-4.61525e-10	0.120102	7.8335	-5.36692e-10	0.249645	7.8332	-3.49531e-10	0.176965	0.182237		7.8328	-9.44805e-10	0.197143	7.8329	-9.41065e-10	0.215332	0.206237		7.83383	0.0319551	3.02581e-10	0.0893877	2.52636e-10	0.0703876	2.52484e-10	0.0663719	7.8338	-4.55767e-10	0.127022	-0.0319551	0.0798877
285	0.145406	0.0130127	285	0.0709552	0.00693233													7.8436	-4.71586e-10	0.12272	7.8435	-5.63788e-10	0.262249	7.8439	-3.9316e-10	0.199054	0.194674		7.8428	-1.04792e-09	0.218659	7.8429	-8.64855e-10	0.197893	0.208276		7.84407	0.0402011	2.66757e-10	0.0788047	4.38605e-10	0.122201	3.29894e-10	0.0867211	7.8441	-5.11294e-10	0.142497	-0.0402011	0.100503
286	0.147114	0.0138551	286	0.0664138	0.00632344													7.8538	-5.60709e-10	0.145912	7.8534	-6.49432e-10	0.302087	7.8534	-3.71629e-10	0.188153	0.212051		7.8528	-9.3974e-10	0.196086	7.8529	-9.44474e-10	0.216112	0.206099		7.8537	0.038552	3.45558e-10	0.102084	3.25455e-10	0.0906759	2.58527e-10	0.0679605	7.8537	-4.96431e-10	0.138355	-0.038552	0.0963799
287	0.14731	0.0138996	287	0.0755233	0.00664602													7.8636	-4.14951e-10	0.107982	7.8634	-4.17322e-10	0.19412	7.8634	-3.20233e-10	0.162132	0.154744		7.8628	-1.07041e-09	0.223352	7.8629	-9.93546e-10	0.22734	0.225346		7.8639	0.0211654	2.31555e-10	0.0684054	1.34314e-10	0.0374216	3.96815e-10	0.104313	7.8639	-4.34778e-10	0.121172	-0.0211654	0.0529135
288	0.149009	0.0131839	288	0.0752854	0.00673527													7.8736	-4.81888e-10	0.125401	7.8737	-5.27008e-10	0.245141	7.8737	-4.20573e-10	0.212933	0.194491		7.873	-8.45011e-10	0.17632	7.8729	-9.07411e-10	0.207631	0.191975		7.87387	0.0420768	3.20788e-10	0.0947664	4.14976e-10	0.115618	2.42493e-10	0.0637455	7.8739	-5.12641e-10	0.142873	-0.0420768	0.105192
289	0.156103	0.0173711	289	0.0689128	0.00477506													7.8838	-6.06441e-10	0.157813	7.8835	-4.2479e-10	0.197593	7.8834	-5.01618e-10	0.253965	0.203124		7.8829	-1.06285e-09	0.221774	7.8829	-1.14657e-09	0.262354	0.242064		7.8839	0.0386684	3.89343e-10	0.115019	2.81119e-10	0.0783234	2.13614e-10	0.0561539	7.8839	-4.7887e-10	0.133461	-0.0386684	0.096671
290	0.15266	0.0138369	290	0.0757167	0.00857029													7.8934	-4.66389e-10	0.121367	7.8938	-6.20495e-10	0.288627	7.8937	-3.2896e-10	0.16655	0.192181		7.8929	-1.16858e-09	0.243836	7.8928	-8.60338e-10	0.19686	0.220348		7.89383	0.0298488	2.84577e-10	0.084069	2.33927e-10	0.0651751	2.7244e-10	0.0716178	7.8939	-4.5481e-10	0.126755	-0.0298488	0.074622
291	0.149438	0.0145028	291	0.0743125	0.00593005													7.9034	-4.73988e-10	0.123345	7.904	-5.46317e-10	0.254122	7.9035	-3.8505e-10	0.194948	0.190805		7.9029	-1.22234e-09	0.255054	7.903	-9.28891e-10	0.212546	0.2338		7.90393	0.0378045	2.92468e-10	0.0864002	3.68334e-10	0.102623	3.03868e-10	0.0798795	7.904	-5.06851e-10	0.141259	-0.0378045	0.0945114
292	0.143604	0.0139486	292	0.0755953	0.00633099													7.9134	-6.51113e-10	0.169438	7.9135	-4.89573e-10	0.227727	7.9134	-5.36471e-10	0.271611	0.222925		7.913	-7.73056e-10	0.161306	7.9129	-8.3291e-10	0.190584	0.175945		7.91393	0.0273966	2.54465e-10	0.0751734	2.21847e-10	0.0618094	2.39713e-10	0.0630147	7.9139	-4.23741e-10	0.118096	-0.0273966	0.0684914
293	0.150059	0.015684	293	0.0655759	0.00593958													7.9234	-4.83228e-10	0.125749	7.9235	-3.5156e-10	0.16353	7.9236	-3.09309e-10	0.156601	0.148627		7.9229	-1.32922e-09	0.277355	7.9229	-9.96506e-10	0.228017	0.252686		7.92387	0.0418201	2.38543e-10	0.0704698	4.97575e-10	0.138631	2.9629e-10	0.0778874	7.9238	-5.42044e-10	0.151067	-0.0418201	0.10455
294	0.1522	0.0143207	294	0.0683902	0.00567201													7.9332	-4.4946e-10	0.116962	7.934	-4.11397e-10	0.191364	7.9337	-4.31787e-10	0.218611	0.175645		7.933	-1.2224e-09	0.255066	7.9328	-9.57463e-10	0.219084	0.237075		7.93373	0.0315355	2.30747e-10	0.0681667	3.21273e-10	0.0895108	3.01536e-10	0.0792665	7.9338	-4.83312e-10	0.134699	-0.0315355	0.0788387
295	0.140949	0.0166554	295	0.075514	0.0057667													7.9435	-5.84213e-10	0.152029	7.9434	-4.117e-10	0.191504	7.9435	-3.62619e-10	0.183591	0.175708		7.9429	-1.10641e-09	0.230864	7.9429	-1.12371e-09	0.257123	0.243993		7.94377	0.0234515	2.42508e-10	0.0716411	1.63727e-10	0.0456164	2.77068e-10	0.0728344	7.9438	-4.12252e-10	0.114894	-0.0234515	0.0586288
296	0.149376	0.0115228	296	0.065248	0.00639808													7.9536	-5.75076e-10	0.149651	7.9535	-4.21372e-10	0.196003	7.9535	-4.88219e-10	0.247182	0.197612		7.953	-9.99013e-10	0.208454	7.9529	-8.53153e-10	0.195216	0.201835		7.95393	0.0390755	3.02254e-10	0.0892911	3.80767e-10	0.106087	3.92165e-10	0.103091	7.9539	-5.44549e-10	0.151765	-0.0390755	0.0976888
297	0.149047	0.0155788	297	0.0660334	0.00576171													7.9635	-4.57264e-10	0.118993	7.9634	-5.28566e-10	0.245865	7.9634	-4.22122e-10	0.213717	0.192859		7.963	-9.41312e-10	0.196414	7.9629	-1.06291e-09	0.243211	0.219812		7.964	0.0381024	3.35889e-10	0.0992275	3.27639e-10	0.0912844	2.67766e-10	0.0703892	7.9639	-4.66168e-10	0.129921	-0.0381024	0.095256
298	0.14644	0.0164903	298	0.0735056	0.00571382													7.9735	-5.656e-10	0.147185	7.9738	-4.14507e-10	0.19281	7.9735	-5.60154e-10	0.283602	0.207866		7.9729	-1.02482e-09	0.213839	7.973	-1.08224e-09	0.247634	0.230737		7.97383	0.0303522	2.24485e-10	0.0663168	3.06677e-10	0.0854442	2.87225e-10	0.0755045	7.9738	-4.60045e-10	0.128214	-0.0303522	0.0758805
299	0.150512	0.0167601	299	0.0670727	0.00710925													7.9834	-5.91749e-10	0.15399	7.9837	-4.56248e-10	0.212226	7.9835	-3.60753e-10	0.182647	0.182954		7.983	-9.41305e-10	0.196413	7.9829	-1.2925e-09	0.295745	0.246079		7.98393	0.0361903	3.38344e-10	0.0999527	2.90722e-10	0.0809989	2.4013e-10	0.0631243	7.9839	-4.70327e-10	0.13108	-0.0361903	0.0904758
300	0.148169	0.0155174	300	0.0822834	0.00876737													7.9936	-5.05361e-10	0.131509	7.9935	-5.21079e-10	0.242383	7.9938	-4.27411e-10	0.216395	0.196762		7.9929	-1.08687e-09	0.226786	7.9929	-1.03448e-09	0.236706	0.231746		7.99397	0.0345063	1.79527e-10	0.0530354	4.28896e-10	0.119496	2.84237e-10	0.074719	7.994	-4.80577e-10	0.133936	-0.0345063	0.0862657
301	0.140298	0.0123806	301	0.0741269	0.0082148													8.0035	-4.26203e-10	0.11091	8.0034	-4.54988e-10	0.21164	8.0034	-4.20563e-10	0.212928	0.178493		8.0028	-1.09877e-09	0.22927	8.0029	-8.40719e-10	0.192371	0.21082		8.0039	0.0296703	3.2171e-10	0.0950388	1.9135e-10	0.0533126	2.88018e-10	0.0757129	8.0039	-4.36196e-10	0.121567	-0.0296703	0.0741757
302	0.141118	0.0123989	302	0.0740082	0.00616311													8.0134	-7.21936e-10	0.187868	8.0138	-3.58395e-10	0.166709	8.0136	-3.40112e-10	0.172196	0.175591		8.0128	-8.59036e-10	0.179246	8.013	-9.10463e-10	0.208329	0.193788		8.01387	0.0299228	2.97713e-10	0.0879496	2.21327e-10	0.0616645	2.57685e-10	0.0677391	8.0138	-4.35193e-10	0.121288	-0.0299228	0.0748071
303	0.147443	0.016215	303	0.0730207	0.00606471													8.0235	-4.54804e-10	0.118353	8.0235	-6.03363e-10	0.280657	8.0236	-3.92498e-10	0.198719	0.199243		8.0229	-1.33347e-09	0.278242	8.023	-8.43812e-10	0.193078	0.23566		8.02393	0.0385967	3.84044e-10	0.113453	2.85451e-10	0.0795303	2.85243e-10	0.0749834	8.0239	-4.90965e-10	0.136832	-0.0385967	0.0964918
304	0.146325	0.0122397	304	0.0713721	0.0062423													8.0335	-5.30496e-10	0.13805	8.0335	-4.24484e-10	0.197451	8.0335	-4.03415e-10	0.204246	0.179916		8.0331	-9.08951e-10	0.189662	8.0328	-9.95816e-10	0.22786	0.208761		8.03397	0.0385736	4.38638e-10	0.129581	2.2715e-10	0.0632869	2.424e-10	0.0637211	8.0339	-4.90071e-10	0.136582	-0.0385736	0.0964341
305	0.146661	0.0144081	305	0.0711019	0.0055828													8.0436	-4.94451e-10	0.12867	8.0438	-4.09822e-10	0.190631	8.0434	-3.23334e-10	0.163702	0.161001		8.043	-1.12737e-09	0.235237	8.0429	-9.51023e-10	0.21761	0.226424		8.044	0.0374323	3.81338e-10	0.112654	2.67424e-10	0.0745078	4.17656e-10	0.109792	8.0438	-5.2835e-10	0.147251	-0.0374323	0.0935808
306	0.15385	0.0128771	306	0.0753629	0.00727709													8.0532	-5.1001e-10	0.132719	8.0535	-5.84974e-10	0.272104	8.0536	-4.33674e-10	0.219566	0.208129		8.053	-8.13081e-10	0.169657	8.053	-1.0311e-09	0.235932	0.202795		8.05383	0.0404966	4.11528e-10	0.121573	2.90404e-10	0.0809103	2.74481e-10	0.0721544	8.0538	-5.15224e-10	0.143593	-0.0404966	0.101241
307	0.148265	0.0111453	307	0.0717973	0.00586029													8.0634	-5.53363e-10	0.144001	8.0635	-4.77464e-10	0.222095	8.0636	-4.0811e-10	0.206623	0.190906		8.0629	-7.82655e-10	0.163309	8.0629	-8.96372e-10	0.205105	0.184207		8.06393	0.0422923	4.15162e-10	0.122646	3.18777e-10	0.0888154	3.62146e-10	0.0951994	8.0639	-5.24765e-10	0.146252	-0.0422923	0.105731
308	0.151191	0.012275	308	0.0729186	0.00586003													8.0738	-5.53975e-10	0.14416	8.0734	-5.55292e-10	0.258297	8.0735	-3.9406e-10	0.19951	0.200656		8.0728	-8.06332e-10	0.168249	8.073	-8.36034e-10	0.191299	0.179774		8.07387	0.0493986	4.57522e-10	0.13516	4.01393e-10	0.111833	3.71552e-10	0.097672	8.0739	-6.09268e-10	0.169803	-0.0493986	0.123497
309	0.14257	0.0115314	309	0.0683027	0.00519099													8.0833	-4.40198e-10	0.114552	8.0835	-5.05798e-10	0.235275	8.0833	-3.161e-10	0.160039	0.169955		8.0829	-1.02304e-09	0.213468	8.0831	-7.60954e-10	0.174119	0.193793		8.08397	0.0256799	2.59998e-10	0.076808	1.85172e-10	0.0515913	3.97899e-10	0.104598	8.0839	-4.6973e-10	0.130913	-0.0256799	0.0641996
310	0.146363	0.0119236	310	0.0668412	0.00508174													8.0936	-6.18377e-10	0.160919	8.0937	-3.84261e-10	0.178741	8.0936	-3.76616e-10	0.190678	0.176779		8.0928	-8.8803e-10	0.185296	8.0929	-8.77767e-10	0.200848	0.193072		8.09403	0.0311145	2.44292e-10	0.0721681	2.99356e-10	0.0834044	2.96134e-10	0.0778464	8.0941	-4.49515e-10	0.125279	-0.0311145	0.0777863
311	0.145763	0.0163535	311	0.0702506	0.00574059													8.1039	-5.53257e-10	0.143973	8.1038	-4.22612e-10	0.19658	8.1036	-3.63815e-10	0.184197	0.174917		8.1028	-1.06776e-09	0.222799	8.1029	-1.17997e-09	0.269996	0.246398		8.104	0.0435899	3.64684e-10	0.107734	3.95586e-10	0.110215	2.28261e-10	0.0600043	8.1039	-5.08552e-10	0.141733	-0.0435899	0.108975
312	0.137457	0.00881564	312	0.06882	0.00554311													8.1134	-4.5525e-10	0.118469	8.1137	-4.78391e-10	0.222526	8.1134	-3.37644e-10	0.170947	0.170647		8.1129	-8.41571e-10	0.175602	8.1129	-8.59652e-10	0.196703	0.186152		8.11387	0.0367416	2.57967e-10	0.076208	3.85841e-10	0.1075	2.11361e-10	0.0555617	8.114	-4.56341e-10	0.127182	-0.0367416	0.0918541
313	0.139262	0.0144616	313	0.0664244	0.00741054													8.1233	-4.35654e-10	0.11337	8.1234	-4.3288e-10	0.201356	8.124	-3.88411e-10	0.19665	0.170459		8.1229	-1.29014e-09	0.269201	8.1229	-8.51626e-10	0.194866	0.232034		8.12387	0.0274189	2.00755e-10	0.0593065	2.79197e-10	0.0777879	3.09762e-10	0.0814289	8.1239	-4.42021e-10	0.123191	-0.0274189	0.0685472
314	0.149153	0.0174033	314	0.0748469	0.00637665													8.1334	-6.23174e-10	0.162167	8.1336	-4.3598e-10	0.202798	8.1338	-4.37338e-10	0.221421	0.195462		8.1329	-1.04379e-09	0.217797	8.1329	-1.19179e-09	0.272701	0.245249		8.13393	0.0322266	2.57538e-10	0.0760812	3.05269e-10	0.0850519	1.7556e-10	0.0461504	8.1339	-4.34738e-10	0.121161	-0.0322266	0.0805665
315	0.145145	0.0106021	315	0.0741395	0.00600762													8.1435	-6.01736e-10	0.156589	8.1434	-5.29476e-10	0.246289	8.1439	-3.8506e-10	0.194953	0.199277		8.1429	-8.25693e-10	0.172289	8.1429	-7.54226e-10	0.17258	0.172434		8.14397	0.0335513	3.09356e-10	0.0913892	2.74099e-10	0.0763675	2.87088e-10	0.0754684	8.144	-4.67654e-10	0.130335	-0.0335513	0.0838783
316	0.149097	0.0139426	316	0.0701626	0.00450208													8.1537	-5.60624e-10	0.14589	8.1536	-5.29766e-10	0.246423	8.1535	-4.45787e-10	0.225699	0.206004		8.1529	-7.8302e-10	0.163385	8.1528	-1.17377e-09	0.268578	0.215981		8.15393	0.0332364	2.90316e-10	0.0857644	2.88636e-10	0.0804177	2.6979e-10	0.0709212	8.1539	-4.77358e-10	0.133039	-0.0332364	0.0830911
317	0.139261	0.0141081	317	0.070514	0.00570948													8.1635	-5.70133e-10	0.148365	8.1635	-5.29212e-10	0.246166	8.1634	-4.02761e-10	0.203915	0.199482		8.163	-9.79705e-10	0.204425	8.1629	-9.14886e-10	0.209341	0.206883		8.16387	0.0302584	2.55915e-10	0.0756018	2.71669e-10	0.0756905	3.18506e-10	0.0837275	8.1639	-4.60898e-10	0.128452	-0.0302584	0.0756461
318	0.156906	0.0145783	318	0.0705345	0.00625792													8.1734	-5.3476e-10	0.139159	8.1735	-5.35129e-10	0.248918	8.1735	-4.45208e-10	0.225405	0.204494		8.1729	-1.15699e-09	0.241418	8.1728	-8.80299e-10	0.201427	0.221422		8.174	0.0303662	2.50023e-10	0.0738612	2.79851e-10	0.0779701	3.85837e-10	0.101427	8.1739	-5.03231e-10	0.14025	-0.0303662	0.0759156
319	0.145344	0.0143846	319	0.0764162	0.00629154													8.1834	-6.74059e-10	0.175409	8.1833	-4.1981e-10	0.195277	8.1835	-4.76326e-10	0.24116	0.203949		8.183	-8.86003e-10	0.184873	8.183	-1.04379e-09	0.238836	0.211855		8.18383	0.0422967	4.10051e-10	0.121136	3.24275e-10	0.0903472	1.79614e-10	0.0472161	8.1838	-4.92467e-10	0.13725	-0.0422967	0.105742
320	0.160584	0.0134559	320	0.0702177	0.00596261													8.1934	-4.45245e-10	0.115865	8.1934	-5.06992e-10	0.23583	8.1938	-3.82879e-10	0.193849	0.181848		8.1929	-1.03974e-09	0.216952	8.1929	-8.99489e-10	0.205818	0.211385		8.1939	0.0370279	1.78451e-10	0.0527175	4.7529e-10	0.132422	3.58231e-10	0.0941702	8.1938	-5.24346e-10	0.146135	-0.0370279	0.0925697
321	0.146211	0.0121971	321	0.0706272	0.00526733													8.2037	-4.84581e-10	0.126101	8.2039	-5.98697e-10	0.278487	8.2035	-3.53886e-10	0.17917	0.194586		8.2029	-9.46023e-10	0.197397	8.2029	-7.72139e-10	0.176678	0.187038		8.20377	0.0360284	4.12293e-10	0.121799	2.09406e-10	0.0583432	3.57012e-10	0.0938498	8.2037	-5.19225e-10	0.144708	-0.0360284	0.0900709
322	0.149646	0.0145649	322	0.0678788	0.00544731													8.2136	-5.22601e-10	0.135996	8.2134	-5.47603e-10	0.25472	8.2141	-3.25846e-10	0.164973	0.18523		8.2129	-1.10118e-09	0.229772	8.2129	-1.06788e-09	0.244348	0.23706		8.21397	0.0383606	3.16825e-10	0.0935956	3.52487e-10	0.0982074	2.06729e-10	0.054344	8.214	-4.75959e-10	0.132649	-0.0383606	0.0959015
323	0.137886	0.00813924	323	0.0743497	0.00478965													8.2237	-6.45067e-10	0.167864	8.2238	-4.28866e-10	0.199489	8.2241	-2.8563e-10	0.144612	0.170655		8.223	-8.01349e-10	0.167209	8.2229	-7.38975e-10	0.16909	0.16815		8.22387	0.0341825	2.65846e-10	0.0785356	3.31561e-10	0.0923772	2.77016e-10	0.0728208	8.2238	-4.80698e-10	0.13397	-0.0341825	0.0854564
324	0.136908	0.0140322	324	0.0727162	0.00593093													8.2336	-4.35241e-10	0.113262	8.2336	-4.24747e-10	0.197573	8.2336	-5.09039e-10	0.257723	0.189519		8.2328	-8.50247e-10	0.177412	8.233	-1.02346e-09	0.234184	0.205798		8.234	0.0308254	2.70337e-10	0.0798623	2.66552e-10	0.0742648	1.45386e-10	0.0382184	8.234	-4.12135e-10	0.114862	-0.0308254	0.0770635
325	0.140497	0.011855	325	0.06699	0.00505904													8.2432	-5.58535e-10	0.145346	8.2437	-4.91182e-10	0.228476	8.2434	-3.26395e-10	0.165251	0.179691		8.2428	-9.51037e-10	0.198443	8.2429	-8.07941e-10	0.184871	0.191657		8.24397	0.0318767	2.30494e-10	0.068092	3.27664e-10	0.0912914	2.61847e-10	0.0688332	8.2439	-4.38861e-10	0.12231	-0.0318767	0.0796917
326	0.148628	0.0160256	326	0.0680235	0.00537969													8.2534	-6.84499e-10	0.178126	8.2535	-5.3918e-10	0.250802	8.254	-4.45779e-10	0.225695	0.218208		8.2529	-1.09627e-09	0.228748	8.2529	-9.47562e-10	0.216818	0.222783		8.2539	0.035697	3.78851e-10	0.111919	2.38919e-10	0.0665659	2.74553e-10	0.0721733	8.254	-4.68288e-10	0.130512	-0.035697	0.0892426
327	0.147043	0.0151476	327	0.0728744	0.0060745													8.2635	-4.51544e-10	0.117504	8.2632	-4.15089e-10	0.193081	8.2636	-5.08458e-10	0.257428	0.189338		8.263	-1.01477e-09	0.211742	8.263	-1.05344e-09	0.241044	0.226393		8.26397	0.0287054	2.72942e-10	0.0806318	2.25744e-10	0.0628952	2.0481e-10	0.0538396	8.264	-4.02973e-10	0.112308	-0.0287054	0.0717635
328	0.134257	0.0102106	328	0.0719454	0.00459341													8.274	-4.51006e-10	0.117364	8.2736	-5.10424e-10	0.237426	8.2735	-2.57837e-10	0.130541	0.161777		8.2729	-9.4903e-10	0.198024	8.2729	-7.50579e-10	0.171745	0.184885		8.27407	0.0330234	2.62009e-10	0.077402	3.14828e-10	0.0877151	2.28688e-10	0.0601165	8.2741	-4.52803e-10	0.126196	-0.0330234	0.0825586
329	0.148928	0.0170394	329	0.0730432	0.0055735													8.2833	-5.08565e-10	0.132343	8.2839	-4.36941e-10	0.203245	8.2838	-3.72276e-10	0.188481	0.17469		8.2829	-1.00236e-09	0.209153	8.283	-1.20412e-09	0.275522	0.242337		8.2839	0.0302198	3.14541e-10	0.0929209	2.08813e-10	0.058178	2.34005e-10	0.0615142	8.2838	-4.3857e-10	0.122229	-0.0302198	0.0755494
330	0.139208	0.0101157	330	0.0767333	0.00800211													8.2933	-4.2509e-10	0.11062	8.2937	-4.50014e-10	0.209326	8.2937	-3.71657e-10	0.188167	0.169371		8.2929	-9.87513e-10	0.206054	8.2933	-8.23406e-10	0.188409	0.197232		8.29393	0.0299826	2.91376e-10	0.0860776	2.29119e-10	0.0638355	3.57176e-10	0.0938929	8.2938	-4.79907e-10	0.13375	-0.0299826	0.0749565
331	0.144696	0.0131278	331	0.0694657	0.00491284													8.3033	-4.7378e-10	0.123291	8.3035	-4.96156e-10	0.23079	8.3037	-4.71584e-10	0.238759	0.197613		8.3029	-1.00061e-09	0.208787	8.3031	-9.93736e-10	0.227384	0.218086		8.30383	0.0379237	4.05886e-10	0.119906	2.50214e-10	0.0697128	3.11094e-10	0.081779	8.3038	-5.1488e-10	0.143497	-0.0379237	0.0948093
332	0.152673	0.0134677	332	0.0690088	0.00569486													8.3135	-4.82172e-10	0.125475	8.3134	-5.17922e-10	0.240914	8.3136	-4.88472e-10	0.24731	0.204566		8.3131	-9.54465e-10	0.199158	8.313	-8.74362e-10	0.200069	0.199614		8.314	0.037868	3.22003e-10	0.0951253	3.38157e-10	0.0942149	3.35325e-10	0.0881488	8.314	-5.25617e-10	0.146489	-0.037868	0.0946701
333	0.146591	0.0141678	333	0.0680266	0.00797297													8.3235	-6.24605e-10	0.16254	8.3235	-5.0737e-10	0.236006	8.3237	-3.96905e-10	0.20095	0.199832		8.3229	-1.06399e-09	0.222012	8.3229	-8.48407e-10	0.19413	0.208071		8.32387	0.0446817	4.14955e-10	0.122585	3.61876e-10	0.100823	1.88334e-10	0.0495084	8.3239	-5.03058e-10	0.140202	-0.0446817	0.111704
334	0.146464	0.0173344	334	0.0760887	0.00690429													8.3336	-5.70192e-10	0.14838	8.3336	-5.67537e-10	0.263993	8.3335	-3.75063e-10	0.189892	0.200755		8.3329	-1.22586e-09	0.255788	8.3328	-9.48429e-10	0.217017	0.236402		8.33387	0.0266384	2.57023e-10	0.0759291	2.05529e-10	0.057263	2.55234e-10	0.0670948	8.3339	-4.21645e-10	0.117512	-0.0266384	0.0665961
335	0.140232	0.0139024	335	0.0670518	0.0064155													8.3437	-5.12134e-10	0.133272	8.3438	-5.03909e-10	0.234396	8.3435	-4.32747e-10	0.219097	0.195588		8.343	-9.59614e-10	0.200233	8.3428	-1.04735e-09	0.23965	0.219942		8.3439	0.0293016	2.50061e-10	0.0738724	2.60704e-10	0.0726355	3.95577e-10	0.103988	8.3439	-4.87245e-10	0.135795	-0.0293016	0.0732539
336	0.142744	0.0132029	336	0.073831	0.00570647													8.3533	-6.23689e-10	0.162301	8.3537	-3.61172e-10	0.168001	8.3534	-4.84162e-10	0.245128	0.19181		8.3529	-8.10256e-10	0.169068	8.3528	-9.94916e-10	0.227654	0.198361		8.35387	0.0340947	3.22174e-10	0.0951758	2.7026e-10	0.0752979	4.47483e-10	0.117632	8.3538	-5.06426e-10	0.141141	-0.0340947	0.0852369
337	0.136482	0.0125883	337	0.0721175	0.00630699													8.3635	-5.95843e-10	0.155055	8.3635	-3.71768e-10	0.17293	8.3635	-3.70675e-10	0.18767	0.171885		8.3629	-9.67477e-10	0.201874	8.3629	-8.60632e-10	0.196927	0.1994		8.36387	0.0334303	1.951e-10	0.057636	3.93074e-10	0.109515	2.54823e-10	0.0669868	8.3639	-4.53593e-10	0.126416	-0.0334303	0.0835757
338	0.139842	0.0139361	338	0.0768367	0.00717208													8.3735	-4.4469e-10	0.115721	8.3737	-4.55018e-10	0.211654	8.374	-2.55709e-10	0.129464	0.15228		8.3729	-1.1368e-09	0.237205	8.3729	-9.39825e-10	0.215048	0.226126		8.3738	0.0351779	3.70395e-10	0.109421	2.38568e-10	0.0664681	3.36931e-10	0.088571	8.3738	-4.97973e-10	0.138785	-0.0351779	0.0879446
339	0.146695	0.0139604	339	0.0661224	0.00497527													8.3834	-4.34094e-10	0.112963	8.3838	-4.89917e-10	0.227887	8.3837	-4.70673e-10	0.238298	0.19305		8.383	-1.05043e-09	0.219183	8.383	-8.51738e-10	0.194892	0.207037		8.3841	0.038688	2.76998e-10	0.0818301	4.00591e-10	0.11161	2.26875e-10	0.0596399	8.3841	-4.90167e-10	0.136609	-0.038688	0.0967199
340	0.152243	0.0171581	340	0.0689126	0.00589386													8.3937	-5.98192e-10	0.155666	8.3936	-5.45978e-10	0.253965	8.3939	-4.59849e-10	0.232818	0.21415		8.393	-1.02183e-09	0.213215	8.3931	-9.14805e-10	0.209323	0.211269		8.39393	0.0351801	2.84356e-10	0.0840037	3.29837e-10	0.0918968	3.2993e-10	0.0867306	8.3939	-5.13608e-10	0.143142	-0.0351801	0.0879503
341	0.140372	0.0143223	341	0.0702844	0.00689251													8.4037	-4.70559e-10	0.122453	8.4036	-4.64976e-10	0.216286	8.4035	-3.67578e-10	0.186102	0.174947		8.4029	-9.80933e-10	0.204681	8.4029	-1.00214e-09	0.229306	0.216993		8.404	0.0350244	3.79222e-10	0.112029	2.26454e-10	0.063093	2.2485e-10	0.0591076	8.404	-4.70289e-10	0.131069	-0.0350244	0.0875609
342	0.146939	0.0112895	342	0.0717441	0.00594989													8.4134	-4.87043e-10	0.126742	8.4137	-5.08636e-10	0.236595	8.4144	-3.45777e-10	0.175064	0.179467		8.4128	-1.1366e-09	0.237163	8.4129	-7.84614e-10	0.179533	0.208348		8.41393	0.03602	3.5692e-10	0.10544	2.67969e-10	0.0746596	4.08899e-10	0.10749	8.4139	-5.27604e-10	0.147043	-0.03602	0.09005
343	0.139332	0.0103319	343	0.0680612	0.00572083													8.4235	-4.69311e-10	0.122128	8.4241	-4.58453e-10	0.213252	8.4235	-3.55133e-10	0.179801	0.171727		8.423	-7.98807e-10	0.166679	8.423	-8.44267e-10	0.193183	0.179931		8.4239	0.0283829	2.52393e-10	0.0745613	2.41745e-10	0.0673533	3.64506e-10	0.0958198	8.4239	-4.77437e-10	0.133061	-0.0283829	0.0709573
344	0.148827	0.016608	344	0.0703492	0.00594307													8.4334	-6.43818e-10	0.167539	8.4334	-5.10501e-10	0.237462	8.4336	-4.90374e-10	0.248273	0.217758		8.433	-8.83407e-10	0.184332	8.4329	-9.60683e-10	0.219821	0.202076		8.43393	0.0289191	2.57203e-10	0.0759823	2.46268e-10	0.0686134	2.35356e-10	0.0618694	8.4339	-4.33544e-10	0.120828	-0.0289191	0.0722978
345	0.144421	0.0154659	345	0.0706551	0.0048694													8.4436	-5.17677e-10	0.134714	8.4442	-4.3508e-10	0.20238	8.4432	-2.48541e-10	0.125835	0.154309		8.443	-1.11677e-09	0.233025	8.4429	-1.05345e-09	0.241046	0.237036		8.44383	0.0356604	3.05544e-10	0.090263	3.15991e-10	0.0880392	3.70879e-10	0.0974951	8.4438	-5.06824e-10	0.141251	-0.0356604	0.0891511
346	0.143299	0.0141392	346	0.0673177	0.00630365													8.4534	-4.4715e-10	0.116361	8.4536	-3.68075e-10	0.171212	8.4537	-2.73483e-10	0.138462	0.142012		8.4529	-1.10744e-09	0.231079	8.4529	-1.00839e-09	0.230736	0.230907		8.4539	0.0499982	5.01258e-10	0.14808	3.65779e-10	0.101911	3.59556e-10	0.0945185	8.4538	-5.74053e-10	0.159988	-0.0499982	0.124996
347	0.145683	0.0146339	347	0.0706451	0.00603495													8.4635	-5.66554e-10	0.147433	8.4636	-4.44712e-10	0.20686	8.4636	-4.77606e-10	0.241808	0.198701		8.4629	-1.09465e-09	0.22841	8.4629	-8.63377e-10	0.197555	0.212983		8.46373	0.0363998	2.48947e-10	0.0735433	3.8927e-10	0.108456	1.229e-10	0.0323074	8.4638	-4.50277e-10	0.125492	-0.0363998	0.0909995
348	0.130584	0.0156782	348	0.0718234	0.00598868													8.4734	-6.83613e-10	0.177895	8.4737	-5.74384e-10	0.267178	8.4741	-4.02818e-10	0.203944	0.216339		8.473	-7.8364e-10	0.163514	8.473	-9.22677e-10	0.211124	0.187319		8.47397	0.0304915	2.72678e-10	0.0805538	2.58078e-10	0.0719038	2.63979e-10	0.0693937	8.4738	-4.24237e-10	0.118235	-0.0304915	0.0762288
349	0.144553	0.0134323	349	0.0695012	0.00479792													8.4834	-4.97005e-10	0.129335	8.4835	-5.65373e-10	0.262986	8.4839	-3.32385e-10	0.168284	0.186868		8.4831	-1.19913e-09	0.250211	8.4829	-8.44907e-10	0.193329	0.22177		8.4838	0.0325833	3.12922e-10	0.0924426	2.52945e-10	0.0704737	3.06184e-10	0.0804883	8.4838	-4.69836e-10	0.130943	-0.0325833	0.0814582
350	0.141804	0.0137508	350	0.075414	0.00672305													8.4936	-5.15441e-10	0.134132	8.4937	-4.31343e-10	0.200641	8.4938	-5.44942e-10	0.2759	0.203558		8.4929	-9.59379e-10	0.200184	8.493	-8.16398e-10	0.186806	0.193495		8.49383	0.0457526	3.9909e-10	0.117898	3.97917e-10	0.110865	3.91085e-10	0.102807	8.4939	-5.77585e-10	0.160973	-0.0457526	0.114381
351	0.141	0.0138749	351	0.0749142	0.00649196													8.5035	-4.89159e-10	0.127293	8.5036	-3.80533e-10	0.177007	8.5036	-4.28993e-10	0.217196	0.173832		8.5029	-8.92968e-10	0.186327	8.5029	-1.1857e-09	0.271307	0.228817		8.5039	0.0396681	3.42672e-10	0.101231	3.48545e-10	0.0971091	3.76697e-10	0.0990245	8.5039	-5.50498e-10	0.153423	-0.0396681	0.0991702
352	0.148365	0.0143145	352	0.0686252	0.00516739													8.5137	-5.79919e-10	0.150911	8.5134	-5.60672e-10	0.2608	8.5134	-4.48298e-10	0.22697	0.212894		8.5129	-1.06559e-09	0.222346	8.5129	-8.66201e-10	0.198201	0.210274		8.5138	0.0369621	3.66222e-10	0.108188	2.75012e-10	0.0766219	2.08429e-10	0.0547909	8.5138	-4.69996e-10	0.130988	-0.0369621	0.0924051
353	0.13448	0.0102703	353	0.0687767	0.00581708													8.5234	-3.06712e-10	0.0798152	8.5236	-5.07665e-10	0.236143	8.5236	-3.98453e-10	0.201734	0.172564		8.5229	-9.0014e-10	0.187823	8.5229	-5.67834e-10	0.12993	0.158876		8.52383	0.0329463	2.77649e-10	0.0820224	2.96861e-10	0.0827093	3.3358e-10	0.0876901	8.5238	-4.82053e-10	0.134348	-0.0329463	0.0823658
354	0.152533	0.0179468	354	0.0724252	0.00492954													8.5335	-5.55017e-10	0.144431	8.5337	-6.55434e-10	0.304879	8.5338	-3.69465e-10	0.187057	0.212122		8.533	-1.01244e-09	0.211256	8.5329	-1.06561e-09	0.243829	0.227542		8.53393	0.0298315	2.67722e-10	0.0790898	2.51488e-10	0.0700678	2.0556e-10	0.0540367	8.5339	-4.28671e-10	0.11947	-0.0298315	0.0745788
355	0.141322	0.0132259	355	0.0676524	0.00514986													8.5437	-6.09293e-10	0.158555	8.5436	-4.438e-10	0.206436	8.5442	-2.77224e-10	0.140356	0.168449		8.543	-9.74079e-10	0.203251	8.543	-9.40388e-10	0.215177	0.209214		8.54403	0.0414705	3.14296e-10	0.0928485	4.10978e-10	0.114504	3.29324e-10	0.0865713	8.5441	-5.24972e-10	0.146309	-0.0414705	0.103676
356	0.136162	0.0161711	356	0.070357	0.00740674													8.554	-3.86826e-10	0.100663	8.5535	-4.53774e-10	0.211075	8.5535	-4.38021e-10	0.221767	0.177835		8.5529	-1.00364e-09	0.20942	8.553	-1.15373e-09	0.263992	0.236706		8.55387	0.0240802	2.24085e-10	0.0661986	1.94543e-10	0.0542022	3.64257e-10	0.0957543	8.5539	-4.49292e-10	0.125217	-0.0240802	0.0602004
357	0.130345	0.00829885	357	0.072465	0.00637635													8.5637	-4.45311e-10	0.115883	8.5643	-4.04805e-10	0.188297	8.5636	-3.62879e-10	0.183723	0.162634		8.5629	-1.04284e-09	0.217599	8.5631	-5.07528e-10	0.116131	0.166865		8.56387	0.0305253	2.31365e-10	0.0683493	3.02488e-10	0.084277	2.18468e-10	0.0574299	8.5639	-4.32512e-10	0.120541	-0.0305253	0.0763132
358	0.134575	0.0126978	358	0.0729281	0.0059339													8.5734	-4.59008e-10	0.119447	8.5736	-4.35083e-10	0.202381	8.5734	-3.93697e-10	0.199326	0.173718		8.5729	-7.54045e-10	0.157339	8.5729	-1.05717e-09	0.241897	0.199618		8.57377	0.01465	1.01828e-10	0.0300818	1.54939e-10	0.043168	2.90264e-10	0.0763033	8.5738	-3.80596e-10	0.106072	-0.01465	0.0366249
359	0.146317	0.0118853	359	0.0670449	0.00564041													8.5837	-4.78658e-10	0.12456	8.5835	-4.26043e-10	0.198176	8.5835	-4.80418e-10	0.243232	0.188656		8.5829	-8.00201e-10	0.16697	8.5828	-8.25346e-10	0.188853	0.177911		8.58393	0.0375538	3.82886e-10	0.113111	2.67962e-10	0.0746577	4.2682e-10	0.112201	8.5839	-5.29318e-10	0.147521	-0.0375538	0.0938844
360	0.137402	0.0126971	360	0.0815481	0.00868765													8.5938	-4.28244e-10	0.111441	8.5936	-4.09478e-10	0.190471	8.5934	-4.02205e-10	0.203633	0.168515		8.593	-9.02388e-10	0.188292	8.593	-9.86846e-10	0.225807	0.20705		8.59383	0.0316685	2.89169e-10	0.0854256	2.61715e-10	0.0729172	2.77302e-10	0.0728959	8.5938	-4.4457e-10	0.123901	-0.0316685	0.0791714
361	0.135978	0.0111703	361	0.0702068	0.00586094													8.6034	-6.30026e-10	0.16395	8.6041	-4.45067e-10	0.207025	8.6036	-3.02747e-10	0.153279	0.174751		8.603	-9.83846e-10	0.205289	8.603	-7.59564e-10	0.173801	0.189545		8.60387	0.0368834	2.96242e-10	0.0875151	3.47802e-10	0.0969021	3.24995e-10	0.0854333	8.6038	-5.09302e-10	0.141942	-0.0368834	0.0922086
362	0.148546	0.015374	362	0.0712004	0.00597824													8.6134	-6.27937e-10	0.163407	8.6138	-5.01464e-10	0.233259	8.6141	-2.98071e-10	0.150911	0.182526		8.6129	-9.52735e-10	0.198797	8.6131	-1.25177e-09	0.286425	0.242611		8.61393	0.0347386	2.1792e-10	0.0643774	3.92357e-10	0.109316	3.71397e-10	0.0976312	8.6139	-5.10361e-10	0.142237	-0.0347386	0.0868465
363	0.132032	0.0142044	363	0.068931	0.00428226													8.6235	-5.73513e-10	0.149244	8.6237	-4.24486e-10	0.197452	8.6238	-4.5663e-10	0.231188	0.192628		8.6229	-9.94682e-10	0.20755	8.623	-7.79589e-10	0.178383	0.192967		8.62387	0.0301164	2.99785e-10	0.0885617	2.22603e-10	0.0620201	1.61649e-10	0.0424936	8.6239	-4.08348e-10	0.113806	-0.0301164	0.0752909
364	0.149904	0.0151927	364	0.0666111	0.0070945													8.6333	-6.75444e-10	0.175769	8.6335	-5.5163e-10	0.256594	8.6338	-4.13735e-10	0.209471	0.213945		8.6329	-1.19365e-09	0.249067	8.6329	-8.49968e-10	0.194487	0.221777		8.63397	0.0371841	3.73944e-10	0.11047	2.70809e-10	0.0754509	3.46355e-10	0.0910483	8.634	-5.22852e-10	0.145718	-0.0371841	0.0929602
365	0.140897	0.0141795	365	0.0661495	0.0050046													8.6435	-5.40612e-10	0.140682	8.6435	-6.31091e-10	0.293555	8.644	-3.73832e-10	0.189268	0.207835		8.6428	-6.95113e-10	0.145042	8.643	-1.06448e-09	0.24357	0.194306		8.64383	0.0324734	2.19939e-10	0.0649738	3.49565e-10	0.0973933	1.66441e-10	0.0437533	8.6439	-4.38602e-10	0.122238	-0.0324734	0.0811836
366	0.135012	0.0159493	366	0.0657877	0.00577351													8.6535	-4.88629e-10	0.127155	8.6536	-5.09266e-10	0.236888	8.6539	-3.60752e-10	0.182646	0.18223		8.6531	-9.46987e-10	0.197598	8.6529	-9.15052e-10	0.209379	0.203489		8.65383	0.0252064	2.30422e-10	0.0680707	2.08036e-10	0.0579615	1.91863e-10	0.0504361	8.6538	-3.86662e-10	0.107762	-0.0252064	0.0630161
367	0.138831	0.0150303	367	0.0706166	0.00658643													8.6637	-4.41267e-10	0.11483	8.6638	-3.85512e-10	0.179323	8.6635	-2.70356e-10	0.136879	0.143677		8.6629	-1.27918e-09	0.266914	8.663	-8.45334e-10	0.193427	0.23017		8.66397	0.0191542	2.18179e-10	0.0644539	1.12404e-10	0.0313172	1.80555e-10	0.0474635	8.664	-3.61678e-10	0.100799	-0.0191542	0.0478855
368	0.136801	0.0136843	368	0.0689161	0.00649861													8.6733	-4.48177e-10	0.116628	8.6736	-4.84285e-10	0.225268	8.6738	-3.34879e-10	0.169547	0.170481		8.6731	-9.97682e-10	0.208176	8.673	-9.93376e-10	0.227301	0.217739		8.67383	0.0279117	2.48661e-10	0.0734588	2.37245e-10	0.0660995	1.74928e-10	0.0459843	8.6738	-4.00208e-10	0.111538	-0.0279117	0.0697792
369	0.146625	0.0141235	369	0.068059	0.00611875													8.6835	-5.16445e-10	0.134393	8.6836	-5.5528e-10	0.258291	8.6837	-4.19646e-10	0.212464	0.201716		8.6829	-1.10743e-09	0.231077	8.6831	-9.11737e-10	0.208621	0.219849		8.68393	0.0367243	2.95199e-10	0.0872069	3.46052e-10	0.0964145	3.0517e-10	0.0802218	8.6839	-5.15879e-10	0.143775	-0.0367243	0.0918107
370	0.146042	0.0143477	370	0.0699352	0.00797916													8.6934	-3.79329e-10	0.098712	8.6936	-5.34788e-10	0.248759	8.6938	-3.89734e-10	0.197319	0.181597		8.6929	-1.00045e-09	0.208754	8.693	-1.02477e-09	0.234484	0.221619		8.69393	0.0387597	3.92152e-10	0.115849	2.79779e-10	0.07795	4.24902e-10	0.111696	8.694	-5.5787e-10	0.155478	-0.0387597	0.0968993
371	0.136737	0.0134911	371	0.0704037	0.00560909													8.7036	-4.28487e-10	0.111504	8.7039	-4.33529e-10	0.201658	8.7035	-3.19909e-10	0.161968	0.158377		8.7029	-1.08373e-09	0.226131	8.703	-9.79066e-10	0.224027	0.225079		8.7039	0.0269345	2.02943e-10	0.0599529	2.68185e-10	0.0747198	2.99348e-10	0.0786913	8.7039	-4.4718e-10	0.124629	-0.0269345	0.0673363
372	0.149458	0.0163244	372	0.0718189	0.00640311													8.7136	-6.07582e-10	0.15811	8.7135	-7.52043e-10	0.349817	8.7135	-4.46148e-10	0.225881	0.244603		8.7128	-7.47216e-10	0.155914	8.7129	-1.00683e-09	0.230379	0.193146		8.71407	0.0267453	2.05433e-10	0.0606885	2.62148e-10	0.0730378	3.58572e-10	0.0942598	8.7138	-4.5424e-10	0.126596	-0.0267453	0.0668631
373	0.142839	0.0175627	373	0.0724362	0.00725685													8.7237	-4.65236e-10	0.121067	8.7234	-4.61572e-10	0.214703	8.7235	-2.57898e-10	0.130572	0.155447		8.7229	-1.18111e-09	0.246451	8.7231	-1.13862e-09	0.260535	0.253493		8.72393	0.0318635	2.7116e-10	0.0801054	2.84309e-10	0.0792121	2.62548e-10	0.0690175	8.7239	-4.54358e-10	0.126629	-0.0318635	0.0796588
374	0.136532	0.0147459	374	0.0685034	0.00489614													8.7334	-4.35539e-10	0.113339	8.7338	-4.56265e-10	0.212234	8.7336	-3.75082e-10	0.189901	0.171825		8.733	-1.0634e-09	0.221889	8.7329	-8.32627e-10	0.190519	0.206204		8.73387	0.0238358	2.25105e-10	0.0665	1.89076e-10	0.052679	2.74575e-10	0.0721791	8.7339	-4.22359e-10	0.117711	-0.0238358	0.0595895
375	0.140322	0.0166536	375	0.0684038	0.00542252													8.7434	-6.44066e-10	0.167604	8.7438	-3.90499e-10	0.181643	8.7437	-4.53626e-10	0.229667	0.192971		8.7429	-8.29804e-10	0.173147	8.743	-1.153e-09	0.263825	0.218486		8.74403	0.0267339	2.20403e-10	0.0651109	2.46071e-10	0.0685585	2.00239e-10	0.052638	8.744	-4.05707e-10	0.11307	-0.0267339	0.0668347
376	0.14567	0.0135865	376	0.066067	0.00544199													8.7533	-4.58885e-10	0.119415	8.7539	-4.55279e-10	0.211775	8.7535	-5.06299e-10	0.256335	0.195842		8.753	-7.75835e-10	0.161886	8.753	-1.14359e-09	0.261672	0.211779		8.754	0.0233431	2.23183e-10	0.0659322	1.82272e-10	0.0507833	3.32269e-10	0.0873454	8.7539	-4.25811e-10	0.118673	-0.0233431	0.0583577
377	0.134103	0.00983341	377	0.0685794	0.0046527													8.7634	-3.85995e-10	0.100447	8.7634	-3.75866e-10	0.174836	8.7636	-4.51387e-10	0.228534	0.167939		8.7629	-7.24091e-10	0.151089	8.763	-9.20603e-10	0.21065	0.180869		8.7639	0.0453093	3.59551e-10	0.106218	4.31885e-10	0.120329	2.14031e-10	0.0562635	8.764	-4.89859e-10	0.136523	-0.0453093	0.113273
378	0.143333	0.00938788	378	0.0677375	0.00593219													8.7735	-5.0734e-10	0.132024	8.774	-4.17314e-10	0.194116	8.7733	-3.38619e-10	0.17144	0.16586		8.773	-8.48607e-10	0.17707	8.773	-9.48789e-10	0.217099	0.197085		8.77393	0.0357376	2.59991e-10	0.0768059	3.65676e-10	0.101882	3.17011e-10	0.0833345	8.7739	-4.97789e-10	0.138733	-0.0357376	0.089344
379	0.139785	0.0129138	379	0.0745415	0.00635884													8.7835	-4.13007e-10	0.107476	8.7835	-3.24136e-10	0.150774	8.7835	-3.34847e-10	0.169531	0.142593		8.783	-1.19819e-09	0.250014	8.7829	-8.36222e-10	0.191342	0.220678		8.78403	0.039058	4.4512e-10	0.131496	2.2897e-10	0.063794	2.69584e-10	0.0708671	8.784	-4.99042e-10	0.139083	-0.039058	0.0976451
380	0.138701	0.0116006	380	0.0672948	0.00570655													8.7934	-5.80967e-10	0.151184	8.7934	-4.65013e-10	0.216303	8.7936	-3.69776e-10	0.187215	0.184901		8.7931	-9.07313e-10	0.18932	8.7931	-9.01207e-10	0.206211	0.197766		8.79393	0.0363923	3.67423e-10	0.108543	2.63513e-10	0.0734181	1.95237e-10	0.0513231	8.7938	-4.6276e-10	0.128971	-0.0363923	0.0909806
381	0.14306	0.0154406	381	0.0717276	0.00601752													8.8035	-5.75995e-10	0.14989	8.8035	-6.30747e-10	0.293395	8.8036	-3.99327e-10	0.202176	0.215154		8.8031	-9.32601e-10	0.194596	8.8029	-9.33471e-10	0.213594	0.204095		8.8039	0.0284251	2.8863e-10	0.0852663	2.04079e-10	0.056859	3.07811e-10	0.080916	8.8038	-4.3596e-10	0.121502	-0.0284251	0.0710627
382	0.139218	0.0134642	382	0.0718996	0.00688821													8.8133	-6.76553e-10	0.176058	8.8136	-5.64011e-10	0.262353	8.8134	-3.88476e-10	0.196682	0.211698		8.8131	-7.78943e-10	0.162534	8.8131	-8.79047e-10	0.201141	0.181837		8.81417	0.0342292	2.62215e-10	0.0774629	3.36249e-10	0.0936833	2.22254e-10	0.0584252	8.814	-4.49378e-10	0.125241	-0.0342292	0.0855731
383	0.137718	0.0128688	383	0.0697836	0.00538657													8.8237	-5.05158e-10	0.131456	8.8238	-3.92383e-10	0.182519	8.8237	-3.20223e-10	0.162127	0.158701		8.8231	-6.80151e-10	0.14192	8.8231	-9.20486e-10	0.210623	0.176271		8.8239	0.0219169	1.62304e-10	0.0479474	2.21229e-10	0.0616372	2.88022e-10	0.075714	8.8238	-3.87591e-10	0.108021	-0.0219169	0.0547923
384	0.149816	0.0153071	384	0.0754449	0.00659062													8.8335	-5.90761e-10	0.153733	8.8339	-5.50958e-10	0.256281	8.8337	-5.18756e-10	0.262642	0.224219		8.8331	-1.04928e-09	0.218943	8.833	-7.89217e-10	0.180586	0.199765		8.83383	0.0323032	3.84026e-10	0.113448	1.72527e-10	0.0480682	2.67597e-10	0.0703447	8.8339	-4.55921e-10	0.127065	-0.0323032	0.0807581
385	0.132313	0.0117169	385	0.0743908	0.00573974													8.8434	-4.49475e-10	0.116966	8.8436	-4.39075e-10	0.204238	8.8439	-3.7036e-10	0.187511	0.169571		8.8429	-9.71193e-10	0.202649	8.8431	-8.03477e-10	0.183849	0.193249		8.84397	0.0305823	2.51598e-10	0.0743264	2.82058e-10	0.078585	2.37476e-10	0.0624267	8.844	-4.34759e-10	0.121167	-0.0305823	0.0764557
386	0.1437	0.0149587	386	0.0694613	0.005479													8.8534	-5.4224e-10	0.141106	8.8539	-5.10497e-10	0.23746	8.8538	-3.37994e-10	0.171124	0.18323		8.853	-1.1531e-09	0.240606	8.853	-9.62714e-10	0.220285	0.230446		8.85387	0.0349677	3.41645e-10	0.100928	2.6528e-10	0.0739104	4.18395e-10	0.109986	8.8538	-5.19768e-10	0.144859	-0.0349677	0.0874192
387	0.146231	0.0163393	387	0.0712333	0.00425932													8.8635	-5.40725e-10	0.140712	8.8635	-4.8618e-10	0.226149	8.8634	-3.72565e-10	0.188627	0.185163		8.8631	-1.07442e-09	0.224189	8.863	-1.04078e-09	0.238147	0.231168		8.86377	0.0378206	3.75851e-10	0.111033	2.8021e-10	0.0780701	2.40345e-10	0.0631808	8.8638	-4.82963e-10	0.134601	-0.0378206	0.0945515
388	0.143595	0.0123931	388	0.0713058	0.00633241													8.8735	-6.23678e-10	0.162298	8.8736	-4.67499e-10	0.21746	8.8734	-4.29796e-10	0.217602	0.19912		8.8729	-9.40138e-10	0.196169	8.873	-8.23836e-10	0.188508	0.192338		8.87387	0.0341333	2.52063e-10	0.0744638	3.45292e-10	0.0962028	2.15817e-10	0.056733	8.8739	-4.5522e-10	0.126869	-0.0341333	0.0853333
389	0.132606	0.0114891	389	0.076438	0.00611697													8.8834	-4.54249e-10	0.118209	8.8835	-3.38769e-10	0.15758	8.8835	-3.86617e-10	0.195741	0.157177		8.8829	-9.92442e-10	0.207083	8.8831	-8.16304e-10	0.186784	0.196933		8.88413	0.0288573	3.15055e-10	0.0930728	1.83816e-10	0.0512135	3.0872e-10	0.081155	8.8839	-4.46163e-10	0.124345	-0.0288573	0.0721431
390	0.133421	0.0141994	390	0.0715631	0.00761539													8.8935	-5.08357e-10	0.132289	8.8937	-3.96377e-10	0.184377	8.8935	-3.22368e-10	0.163213	0.159959		8.893	-8.63997e-10	0.180281	8.893	-1.14255e-09	0.261434	0.220858		8.8939	0.0318054	3.4816e-10	0.102853	2.01622e-10	0.0561745	2.09851e-10	0.0551647	8.8938	-4.47484e-10	0.124713	-0.0318054	0.0795135
391	0.147973	0.0171202	391	0.0665605	0.00489039													8.9034	-4.9058e-10	0.127663	8.9037	-5.7035e-10	0.265301	8.9036	-5.00291e-10	0.253294	0.215419		8.9029	-1.06112e-09	0.221413	8.9031	-9.36397e-10	0.214263	0.217838		8.90407	0.0286966	2.26311e-10	0.0668562	2.7503e-10	0.0766269	2.33956e-10	0.0615013	8.904	-4.24436e-10	0.11829	-0.0286966	0.0717416
392	0.140194	0.0118372	392	0.0693924	0.005328													8.9133	-6.29296e-10	0.16376	8.9136	-4.33525e-10	0.201656	8.9136	-4.33371e-10	0.219412	0.194943		8.913	-9.80647e-10	0.204622	8.9128	-5.97287e-10	0.136669	0.170645		8.914	0.0276151	2.52917e-10	0.0747161	2.2741e-10	0.0633593	2.88349e-10	0.0757999	8.9138	-4.34523e-10	0.121101	-0.0276151	0.0690377
393	0.1442	0.0159043	393	0.0728336	0.00565876													8.9234	-6.89019e-10	0.179302	8.9234	-4.05156e-10	0.18846	8.9235	-3.2553e-10	0.164813	0.177525		8.923	-1.21838e-09	0.254227	8.9231	-1.01281e-09	0.231747	0.242987		8.92397	0.0347699	2.7374e-10	0.0808676	3.33732e-10	0.092982	4.46682e-10	0.117422	8.924	-5.33271e-10	0.148622	-0.0347699	0.0869248
394	0.140762	0.0112145	394	0.0761824	0.00831065													8.9335	-4.51948e-10	0.11761	8.9336	-4.40899e-10	0.205087	8.9336	-3.21113e-10	0.162577	0.161758		8.9329	-8.92762e-10	0.186284	8.9333	-8.00505e-10	0.183169	0.184726		8.93393	0.0235455	2.07266e-10	0.06123	2.02782e-10	0.0564977	2.59771e-10	0.0682875	8.9339	-4.08574e-10	0.113869	-0.0235455	0.0588638
395	0.131044	0.0102783	395	0.0716541	0.00618892													8.9434	-5.92515e-10	0.154189	8.9436	-4.32857e-10	0.201346	8.944	-3.78517e-10	0.19164	0.182392		8.9432	-7.38748e-10	0.154147	8.943	-7.74231e-10	0.177157	0.165652		8.94393	0.0356556	3.60413e-10	0.106472	2.57726e-10	0.0718058	2.2377e-10	0.0588237	8.944	-4.7391e-10	0.132078	-0.0356556	0.089139
396	0.146729	0.0190722	396	0.0690479	0.00557462													8.9536	-5.62171e-10	0.146293	8.9539	-4.7928e-10	0.22294	8.9536	-4.18712e-10	0.211991	0.193741		8.953	-1.08066e-09	0.225491	8.9532	-1.2326e-09	0.282039	0.253765		8.95397	0.0400031	2.55499e-10	0.0754789	4.46989e-10	0.124537	2.87181e-10	0.0754929	8.9539	-5.05853e-10	0.140981	-0.0400031	0.100008
397	0.141172	0.0121197	397	0.0712262	0.00530008													8.9633	-3.60641e-10	0.0938491	8.9635	-5.66293e-10	0.263414	8.9636	-4.24294e-10	0.214817	0.190693		8.9629	-1.10519e-09	0.230609	8.9629	-7.29452e-10	0.166911	0.19876		8.9639	0.0339936	3.52576e-10	0.104157	2.36209e-10	0.0658109	3.54603e-10	0.0932165	8.9639	-5.04228e-10	0.140528	-0.0339936	0.084984
398	0.142026	0.0158858	398	0.0713892	0.00580935													8.9734	-6.47879e-10	0.168596	8.9736	-5.09479e-10	0.236987	8.9739	-4.19337e-10	0.212307	0.205963		8.973	-8.69629e-10	0.181457	8.9731	-1.05263e-09	0.240859	0.211158		8.97383	0.029602	2.50205e-10	0.0739149	2.65942e-10	0.0740949	3.12746e-10	0.0822133	8.9738	-4.56303e-10	0.127171	-0.029602	0.0740049
399	0.133772	0.0138003	399	0.0684967	0.00657325													8.9838	-4.01682e-10	0.104529	8.9836	-4.73434e-10	0.22022	8.9838	-3.32701e-10	0.168444	0.164398		8.983	-1.07226e-09	0.223738	8.9831	-8.88083e-10	0.203208	0.213473		8.98393	0.0266337	2.33818e-10	0.0690739	2.30048e-10	0.0640943	3.37116e-10	0.0886196	8.9839	-4.37117e-10	0.121824	-0.0266337	0.0665841
400	0.133748	0.0154103	400	0.0724566	0.00687152													8.9933	-5.23105e-10	0.136127	8.9934	-4.99568e-10	0.232377	8.9937	-5.31854e-10	0.269274	0.212592		8.9929	-8.56476e-10	0.178712	8.993	-1.00963e-09	0.23102	0.204866		8.99407	0.0332362	3.07067e-10	0.090713	2.7087e-10	0.0754679	2.97953e-10	0.0783246	8.994	-4.66436e-10	0.129995	-0.0332362	0.0830904
	Data are from:
	…_100Hz_TETANUS, Aniso Vs Control, Peak Amps Summary 3…..
[truncated: 97 more columns]

## Sheet: Fig 6D2, Tetanus First Amp
									Tetanus						Tetanus
						ANISO	ANISO	ANISO	ANISO			Control	Control	Control	Control
								position	Amplitude					position	Amplitude
						032917	C6 AVG_Aniso	1.555	2.65592			032917	c6 Control	1.505	8.65521
						040617	c4avg_ANISO	1.558	4.5814			040617	C2 AVG NORM	1.509	7.59544
						041717	c4avg_ANISO	1.55	3.59278			041717	C2t9,12,17 AVG	1.4995	7.48205
						042517	c4avg_ANISO	1.55	7.02495			042517	C3 AVG	1.5	9.11895
						042517					5.05119
						051617	C4_AVG_ANISO	1.545	2.37765			051617	Control	1.493	5.59482
						051617					4.20915	051617	C3 AVG	1.5	3.67407
						051817	C8avg_Aniso	1.5465	4.81489			051817	C3 AVG	1.508	6.25604
						052517	c3AVG_Aniso	1.555	5.58005			052517	c1t9	1.5	5.91107
						052517	c4avg_ANISO	1.545			10.6944	052517	C2 trace avg	1.491	7.32688
						052517	c5AVG_ANISO	1.545	6.26644					1.5
								Position	Avg					Position	Avg
								1.55	4.61176					1.5	6.84606
															0.0148325
															TTEST

## Sheet: Fig 6D3,Tetanus Anis Ctrl Ratio
									ANISO	ANISO	ANISO	ANISO	ANISO	ANISO	ANISO	ANISO			Control	Control	Control	Control	Control	Control	Control	Control	Control
									032917	040617	041717	042517	051617	051817	052517	052517			032917	040617	041717	042517	051617	051617	051817	052517	052517				Aniso	Control
									C6 AVG_Aniso	c4avg_ANISO	c4avg_ANISO	c4avg_ANISO	C4_AVG_ANISO	C8avg_Aniso	c3AVG_Aniso	c5AVG_ANISO			c6 Control	C2 AVG NORM	C2t9,12,17 AVG	C3 AVG	Control	C3 AVG	C3 AVG	c1t9	C2 trace avg			Event_T	AVG ANISO	AVG CNTRL		Event_T	RATIO
									2.65592	4.5814	3.59278	7.02495	2.37765	4.81489	5.58005	6.26644			8.65521	7.59544	7.45548	9.11895	5.59482	3.67407	6.25604	5.91107	7.3866			5.0027	4.61176	6.84974	0	0	0.673275
									2.77084	4.461	3.16587	4.11647	2.88419	4.76424	4.60093	4.98215			6.63174	4.25857	2.88235	3.67203	4.37344	2.21557	3.45689	4.6331	4.08515			5.0127	3.96821	4.02321	0.01	0.01	0.98633
									1.73903	4.17573	2.08749	2.54555	2.26765	3.07396	3.80353	3.869			3.44382	2.49446	1.47716	1.96529	2.54398	1.36927	1.83778	3.89457	2.6339			5.0227	2.94524	2.40669	0.02	0.02	1.22377
									1.45293	3.5593	1.2747	2.09535	1.34703	2.92173	3.16427	3.36804			2.44012	1.88401	1.1065	1.41803	1.6931	0.73526	1.37661	2.87448	1.84154			5.0327	2.39792	1.70774	0.03	0.03	1.40415
									1.11394	3.34064	1.011	1.82418	1.17661	1.96309	2.76667	3.11824			1.52143	1.5922	1.01887	1.16849	1.24846	0.637519	1.12355	2.02981	1.44077			5.0427	2.0393	1.30901	0.04	0.04	1.55789
									0.953986	2.41482	0.804224	1.47651	0.842686	1.65834	2.88817	2.76474			1.49372	1.15124	0.876781	0.969905	1.16306	0.549597	1.2133	1.63166	1.37632			5.0527	1.72544	1.1584	0.05	0.05	1.4895
									0.917448	2.53685	0.866719	1.53866	0.733504	1.55983	2.13421	2.60684			1.17453	1.34978	0.778233	0.805927	0.974614	0.485547	1.002	1.57417	1.08567			5.0628	1.61176	1.02561	0.06	0.06	1.57152
									0.753907	2.33792	0.656513	1.38905	0.671353	1.5237	2.2919	2.26266			1.02187	1.00993	0.771796	0.84721	0.951235	0.469077	0.851112	1.29101	0.946825			5.0729	1.48588	0.906675	0.07	0.07	1.63882	1.56361
									0.766116	2.2781	0.541261	1.47915	0.583611	1.34725	1.88471	2.21548			0.899845	0.982849	0.846094	0.887621	0.924746	0.473752	0.907834	1.3363	0.910264			5.0829	1.38696	0.9077	0.08	0.08	1.52799
									0.726981	2.17108	0.586798	1.297	0.625425	1.18524	1.89164	2.04944			0.978417	1.11693	0.690969	0.818907	0.890671	0.41062	0.900984	1.14937	0.913122			5.0929	1.3167	0.874444	0.09	0.09	1.50576
									0.691683	2.14324	0.58983	1.27777	0.545322	1.17466	1.90301	2.06149			0.954628	1.01758	0.682377	0.807938	0.842154	0.418339	0.74078	1.24414	0.94823			5.1028	1.29838	0.850686	0.1	0.1	1.52627
									0.760283	1.77414	0.56012	1.25461	0.531708	1.0799	1.57547	1.95754			0.862771	1.07243	0.650523	0.723783	0.76322	0.402361	0.741453	1.0588	0.706258			5.1128	1.18672	0.775734	0.11	0.11	1.5298
									0.626072	2.08901	0.53359	1.17405	0.471731	1.10735	1.5022	1.75151			0.916059	0.76787	0.614649	0.641632	0.837883	0.4007	0.804409	0.872335	0.610027			5.1228	1.15694	0.718396	0.12	0.12	1.61045
									0.589737	1.80647	0.544915	1.1636	0.510846	1.14846	1.36779	1.92878			0.847861	0.685366	0.643181	0.723219	0.761123	0.383137	0.826844	0.840931	0.668283			5.1328	1.13257	0.708883	0.13	0.13	1.59769
									0.598533	1.53887	0.487526	1.08505	0.456337	1.13104	1.46499	1.84027			0.765887	0.935225	0.7999	0.705549	0.754873	0.350104	0.709022	0.617241	0.783539			5.1429	1.07533	0.713482	0.14	0.14	1.50715
									0.620934	1.44206	0.471909	1.08959	0.367085	1.11044	1.46253	1.67831			0.768037	0.918661	0.561853	0.662624	0.734839	0.389163	0.582479	0.721062	0.573635			5.1529	1.03036	0.656928	0.15	0.15	1.56844			-1	1
									0.603371	1.54458	0.351817	1.1335	0.486209	1.07553	1.62623	1.69772			0.701149	0.659009	0.606406	0.60519	0.721426	0.387114	0.660419	0.979439	0.582127			5.1629	1.06487	0.655809	0.16	0.16	1.62375			5	1
									0.580276	1.69843	0.508586	1.16388	0.427393	1.13221	1.48866	1.67128			0.757614	0.694317	0.620869	0.582501	0.703659	0.366418	0.82677	0.685865	0.608879			5.1729	1.08384	0.649655	0.17	0.17	1.66833	1.55409
									0.595072	1.39512	0.411971	0.996038	0.477031	0.992615	1.40742	1.48014			0.605338	0.867188	0.616374	0.660704	0.732746	0.367263	0.647959	0.838377	0.732477			5.1829	0.969426	0.67427	0.18	0.18	1.43774
									0.55456	1.25567	0.392976	1.05031	0.413398	0.962736	1.27842	1.62623			0.579095	0.690491	0.570998	0.66122	0.676036	0.361517	0.540679	0.52764	0.636185			5.1928	0.941787	0.582651	0.19	0.19	1.61638
									0.543985	1.43433	0.381192	1.00847	0.409758	1.04248	1.25036	1.62852			0.693174	0.56456	0.644279	0.539983	0.66575	0.343094	0.54567	0.63465	0.545344			5.2032	0.962385	0.575167	0.2	0.2	1.67323
									0.56581	1.30486	0.502678	1.00605	0.437579	1.1452	1.2127	1.47472			0.71935	0.774787	0.603011	0.59553	0.656492	0.373669	0.783161	0.607855	0.63978			5.2128	0.9562	0.639293	0.21	0.21	1.49571
									0.70231	1.47873	0.420392	1.05016	0.437843	0.975202	1.22048	1.48058			0.670655	0.8235	0.698582	0.52735	0.706569	0.371116	0.550714	0.710997	0.512614			5.2229	0.970712	0.619122	0.22	0.22	1.56789		SUMMARY OUTPUT
									0.549599	1.11329	0.487529	1.02537	0.423373	0.892202	1.14088	1.6341			0.662061	0.775448	0.689777	0.671961	0.775846	0.37384	0.65107	0.498025	0.566339			5.2329	0.908293	0.629374	0.23	0.23	1.44317
									0.472053	1.3262	0.419115	1.01426	0.375866	0.975811	1.4097	1.57093			0.679266	0.704617	0.660284	0.595277	0.669181	0.3388	0.673339	0.672408	0.711534			5.243	0.945492	0.633856	0.24	0.24	1.49165		Regression Statistics
									0.654207	1.40145	0.464054	1.04235	0.411616	1.01009	1.19277	1.65507			0.625151	0.800015	0.621225	0.532118	0.691518	0.344414	0.611169	0.540291	0.494288			5.253	0.978949	0.584465	0.25	0.25	1.67495		Multiple R	0.250153
									0.576836	1.49973	0.407332	0.966138	0.434538	1.03005	1.11113	1.47642			0.703211	0.95868	0.653356	0.599825	0.631987	0.341888	0.612427	0.746481	0.486339			5.2629	0.937773	0.637133	0.26	0.26	1.47186		R Square	0.0625764
									0.550264	1.44157	0.53085	1.04419	0.41815	0.993895	1.32019	1.43073			0.757991	0.899812	0.61947	0.627408	0.692865	0.379219	0.743896	0.585466	0.46934			5.2728	0.96623	0.641718	0.27	0.27	1.50569	1.46138	Adjusted R Square	0.060221
									0.592946	1.07897	0.493554	1.00395	0.376109	1.0207	1.23396	1.39183			0.702827	0.928954	0.698096	0.541225	0.717997	0.351399	0.558798	0.714645	0.625531			5.2829	0.899003	0.64883	0.28	0.28	1.38558		Standard Error	0.0995028
									0.680133	1.17776	0.472133	1.06739	0.386697	0.936538	1.04567	1.42592			0.610577	0.749147	0.591582	0.653898	0.750526	0.342023	0.993899	0.535956	0.690702			5.293	0.899031	0.65759	0.29	0.29	1.36716		Observations	400
									0.64668	1.61529	0.472202	1.0358	0.392538	0.912797	1.31365	1.54681			0.633765	0.882875	0.629055	0.56193	0.671459	0.338097	0.719001	0.320139	0.58307			5.3029	0.991971	0.593266	0.3	0.3	1.67205
									0.588383	1.00898	0.472418	0.991078	0.435139	1.09048	1.34176	1.63947			0.62922	0.72631	0.678772	0.590945	0.71655	0.333307	0.513301	0.466929	0.497393			5.3128	0.945964	0.572525	0.31	0.31	1.65227		ANOVA
									0.616023	1.24455	0.39524	1.13118	0.394772	1.00947	1.17848	1.53662			0.653459	0.802071	0.65413	0.610159	0.655983	0.34419	0.846718	0.668766	0.648269			5.3227	0.938293	0.653749	0.32	0.32	1.43525			df	SS	MS	F	Significance F
									0.596766	1.14552	0.364468	0.996218	0.413796	0.865492	1.0515	1.43405			0.673283	0.683112	0.616725	0.53944	0.690998	0.374987	0.736451	0.65668	0.648829			5.3328	0.858477	0.624501	0.33	0.33	1.37466		Regression	1	0.263044	0.263044	26.5679	4.01598e-07
									0.505759	0.927332	0.489739	1.01243	0.419239	1.10296	1.26722	1.63409			0.663798	1.05544	0.652878	0.576905	0.703361	0.35464	0.631684	0.798846	0.644726			5.3428	0.919847	0.675809	0.34	0.34	1.3611		Residual	398	3.94052	0.0099008
									0.553227	1.56141	0.543522	1.03736	0.358282	0.902875	1.19009	1.30026			0.720388	0.876647	0.71708	0.596702	0.676674	0.312146	0.67723	0.74937	0.597361			5.3529	0.930877	0.658178	0.35	0.35	1.41432		Total	399	4.20356
									0.599248	1.16327	0.477796	1.00881	0.405141	1.09658	1.24287	1.55273			0.628715	0.760172	0.704744	0.674521	0.640811	0.356593	0.835526	0.56597	0.70518			5.3629	0.943305	0.65247	0.36	0.36	1.44574
									0.646379	1.26122	0.438355	0.967868	0.373556	0.973818	1.16495	1.60196			0.602769	0.805763	0.636605	0.686348	0.669182	0.342923	0.593704	0.573152	0.687493			5.3728	0.928512	0.621993	0.37	0.37	1.4928	1.42837		Coefficients	Standard Error	t Stat	P-value	Lower 95%	Upper 95%	Lower 95.0%	Upper 95.0%
									0.570773	1.29586	0.394671	0.957278	0.419631	0.892233	1.26741	1.48381			0.632125	0.810794	0.562211	0.573876	0.692649	0.331178	0.610544	0.94108	0.697762			5.383	0.910208	0.650247	0.38	0.38	1.39979		Intercept	1.48025	0.00993165	149.044	0	1.46073	1.49978	1.46073	1.49978
									0.507629	0.975949	0.529307	1.08832	0.386485	1.03441	1.11114	1.41426			0.690553	0.906364	0.585907	0.635134	0.670641	0.337256	0.614282	0.955483	0.654425			5.3929	0.880938	0.672227	0.39	0.39	1.31048		X Variable 1	-0.0222083	0.00430861	-5.15441	4.01598e-07	-0.0306788	-0.0137379	-0.0306788	-0.0137379
									0.579834	1.19438	0.516604	1.03629	0.460805	0.932169	1.1276	1.44319			0.590135	0.798513	0.659738	0.63464	0.656479	0.345013	0.577487	0.70165	0.616556			5.4032	0.911359	0.620023	0.4	0.4	1.46988
									0.594362	1.17129	0.473709	1.06963	0.442343	1.25002	1.22563	1.35614			0.667946	0.930677	0.623021	0.620155	0.640609	0.350228	0.689701	0.75197	0.624963			5.4129	0.94789	0.655474	0.41	0.41	1.44611
									0.556966	1.41692	0.36909	1.0002	0.351272	0.878585	1.19364	1.54248			0.591884	0.728396	0.625518	0.531338	0.655252	0.357941	0.610482	0.728657	0.679841			5.4228	0.913644	0.612145	0.42	0.42	1.49253
									0.471257	1.35198	0.384494	1.02881	0.366881	1.00199	1.14787	1.46748			0.649079	0.819931	0.572181	0.652758	0.63696	0.341235	0.516427	0.605247	0.724518			5.4329	0.902594	0.613148	0.43	0.43	1.47207			0.07	1.5
									0.59015	1.01985	0.465007	1.03106	0.411655	1.2288	1.28005	1.58114			0.718226	0.750895	0.585491	0.496115	0.67022	0.340423	0.785084	0.924391	0.663007			5.443	0.950964	0.659317	0.44	0.44	1.44235			3.87	1.38
									0.609984	1.10354	0.458507	0.983258	0.358052	1.10044	1.12712	1.40931			0.650852	0.715694	0.650844	0.593125	0.633029	0.324173	0.837309	0.787165	0.549924			5.4529	0.893775	0.638013	0.45	0.45	1.40087
									0.565936	1.0336	0.461767	1.03248	0.366467	0.907255	1.05548	1.42843			0.722473	0.759052	0.629599	0.63062	0.652144	0.337546	0.763885	0.469338	0.71617			5.4628	0.856427	0.631203	0.46	0.46	1.35682			slope	0.0315789
									0.704256	1.22635	0.438745	1.026	0.365454	1.00941	1.28551	1.57034			0.597712	0.695794	0.64911	0.549153	0.666575	0.344347	0.723993	0.7811	0.620694			5.4729	0.953259	0.625386	0.47	0.47	1.52427	1.46364
									0.499251	1.17871	0.35945	0.82447	0.360151	0.921584	1.18948	1.5063			0.606139	0.736928	0.601894	0.586336	0.647861	0.350948	0.85728	0.551207	0.631381			5.4831	0.854925	0.618886	0.48	0.48	1.38139
									0.5294	1.64275	0.508018	0.788146	0.403504	0.940259	1.14026	1.47871			0.628154	0.748688	0.635898	0.623662	0.634688	0.367796	0.603645	0.628935	0.601497			5.4929	0.928881	0.608107	0.49	0.49	1.5275
									0.52046	1.17892	0.440629	0.932318	0.380986	0.815005	1.10183	1.42986			0.543447	0.751379	0.658975	0.595592	0.664185	0.358998	0.794427	0.35321	0.549022			5.5029	0.850001	0.58547	0.5	0.5	1.45183
									0.494456	1.26424	0.48648	0.998388	0.346282	1.18392	1.15022	1.51594			0.618248	0.776809	0.541856	0.596087	0.626472	0.337856	0.768876	0.825056	0.59743			5.5128	0.929991	0.632077	0.51	0.51	1.47133
									0.606695	1.41804	0.435962	0.966758	0.372208	0.897839	1.13918	1.42823			0.558779	0.688185	0.588462	0.556112	0.616188	0.3525	0.710256	0.75288	0.652021			5.5228	0.908115	0.608376	0.52	0.52	1.49269
									0.521862	0.952576	0.35384	1.02863	0.391696	0.890307	1.15024	1.39579			0.521132	0.891738	0.701965	0.619452	0.666896	0.332605	0.70904	0.667722	0.531738			5.5329	0.835617	0.626921	0.53	0.53	1.33289
									0.531414	1.24182	0.447506	0.972388	0.423731	1.22077	1.15041	1.58584			0.521943	0.803604	0.591226	0.516192	0.654735	0.355546	0.52698	0.674143	0.598226			5.5428	0.946736	0.582511	0.54	0.54	1.62527
									0.630458	1.33522	0.4175	1.02973	0.33714	0.958368	1.09934	1.301			0.530466	0.801728	0.557433	0.538304	0.623159	0.347516	0.568148	0.967146	0.63418			5.5531	0.888594	0.618675	0.55	0.55	1.43629
									0.506203	0.952429	0.330092	1.04842	0.360624	1.05487	1.17511	1.44194			0.559648	0.927397	0.664991	0.466277	0.609124	0.307548	0.684712	0.815579	0.513058			5.5628	0.858712	0.616482	0.56	0.56	1.39292
									0.521241	1.18896	0.457515	0.965688	0.379062	0.88854	1.1226	1.4037			0.573481	0.925854	0.628431	0.584927	0.64683	0.337723	0.646083	0.730594	0.59877			5.573	0.865914	0.630299	0.57	0.57	1.37381	1.4472
									0.540935	1.22684	0.396685	1.00086	0.380492	1.21381	1.18557	1.4751			0.590544	0.760601	0.58602	0.553074	0.655435	0.325011	0.662279	0.744362	0.625014			5.5829	0.927536	0.611371	0.58	0.58	1.51714
									0.558611	1.10559	0.323703	0.981108	0.337092	0.885414	1.18181	1.29602			0.564123	0.808253	0.652257	0.533732	0.636557	0.338604	0.849815	0.662291	0.595667			5.5929	0.833669	0.626811	0.59	0.59	1.33002
									0.511458	1.27369	0.398671	0.885274	0.351844	0.837443	1.10115	1.66563			0.629215	0.880896	0.612282	0.540455	0.673857	0.329542	1.00511	0.449207	0.517661			5.603	0.878146	0.626469	0.6	0.6	1.40174
									0.547472	1.37432	0.434621	0.946998	0.348869	0.931478	1.07375	1.42817			0.557516	0.734717	0.623628	0.526352	0.625217	0.317231	0.713398	0.601134	0.657803			5.6131	0.885709	0.595222	0.61	0.61	1.48803
									0.516387	1.25334	0.437229	0.940118	0.392466	0.91843	1.20883	1.42713			0.578122	0.819979	0.580847	0.564684	0.620346	0.31136	0.629887	0.700187	0.529823			5.6231	0.886742	0.592804	0.62	0.62	1.49584
									0.627353	1.0026	0.400243	0.949178	0.352337	0.899723	1.27612	1.39224			0.572867	0.790611	0.596214	0.54422	0.590633	0.332998	0.56691	0.580314	0.824649			5.6329	0.862474	0.599935	0.63	0.63	1.43761
									0.573789	1.35064	0.402741	1.03048	0.407006	0.806874	1.12567	1.40601			0.545376	0.75759	0.597261	0.624768	0.617755	0.358982	1.01619	0.86184	0.667641			5.643	0.887901	0.671933	0.64	0.64	1.32141
									0.580474	1.23111	0.508743	0.858471	0.420873	1.01377	1.07229	1.29349			0.57466	0.718336	0.577244	0.540823	0.629182	0.327417	0.645437	0.559614	0.571809			5.653	0.872403	0.571614	0.65	0.65	1.52621
									0.60478	1.42393	0.450865	0.897738	0.354124	0.81935	1.09976	1.32601			0.566743	0.710211	0.571709	0.545518	0.635626	0.324462	0.530729	0.577903	0.504089			5.6629	0.87207	0.551888	0.66	0.66	1.58016
									0.520223	1.14681	0.389645	0.907564	0.367032	1.06744	1.22832	1.35612			0.560149	0.782789	0.590129	0.609152	0.597904	0.342766	0.588662	0.803264	0.599259			5.6728	0.872895	0.60823	0.67	0.67	1.43514	1.45585
									0.505052	1.29344	0.393994	0.893212	0.348934	1.08354	1.20194	1.44481			0.614558	0.68343	0.625382	0.515747	0.615056	0.337323	0.519505	0.458729	0.694921			5.6828	0.895616	0.562739	0.68	0.68	1.59153
									0.54561	1.20752	0.376942	0.936398	0.382091	0.906628	1.14607	1.44898			0.54903	0.82147	0.586269	0.568577	0.607668	0.320561	0.676616	0.60835	0.665923			5.6929	0.868781	0.600496	0.69	0.69	1.44677
									0.480999	1.03854	0.404173	0.883864	0.435705	0.889803	1.17722	1.39289			0.49437	0.818131	0.584383	0.625072	0.611519	0.306881	0.599328	0.477052	0.58392			5.7029	0.837899	0.56674	0.7	0.7	1.47846
									0.547929	1.22448	0.457182	0.874986	0.347088	0.820509	1.10784	1.34674			0.554168	0.678093	0.576055	0.58722	0.608197	0.316373	0.620509	0.632163	0.636244			5.7129	0.840844	0.57878	0.71	0.71	1.45279
									0.461079	1.25833	0.36489	0.945428	0.352027	0.97706	1.14956	1.43569			0.561624	0.714753	0.531378	0.544176	0.636868	0.339138	0.702157	0.700929	0.756005			5.7228	0.868009	0.60967	0.72	0.72	1.42374
									0.626467	1.38906	0.391049	0.860041	0.330417	0.765758	0.98256	1.44676			0.530726	0.807847	0.618032	0.514553	0.608719	0.330499	0.681598	0.442097	0.6691			5.7329	0.849014	0.57813	0.73	0.73	1.46855
									0.510842	1.12269	0.428757	0.813291	0.352587	0.966439	1.22061	1.3582			0.600594	0.869643	0.592678	0.51933	0.63136	0.353277	0.682164	0.635236	0.544404			5.7431	0.846678	0.603187	0.74	0.74	1.40367
									0.479994	0.985169	0.429876	0.969568	0.411059	0.894757	1.01289	1.13402			0.525315	0.789769	0.61358	0.567528	0.64165	0.330898	0.66291	0.532858	0.532852			5.7529	0.789666	0.577484	0.75	0.75	1.36742
									0.524145	1.14924	0.399718	0.822479	0.362774	1.05056	1.12283	1.1957			0.515392	0.672871	0.55058	0.53717	0.567787	0.337157	0.756956	0.51867	0.546069			5.7628	0.828431	0.55585	0.76	0.76	1.49039
									0.508008	1.1713	0.397275	0.923153	0.361818	1.08178	1.04075	1.59448			0.650636	0.67055	0.598225	0.555929	0.596767	0.315109	0.601179	0.57499	0.588438			5.7729	0.884821	0.572425	0.77	0.77	1.54574	1.4796
									0.472555	1.34085	0.481663	0.919709	0.313793	1.15036	1.0715	1.42657			0.531892	0.896278	0.585341	0.565619	0.601734	0.321516	0.631081	0.658625	0.589327			5.7828	0.897125	0.597935	0.78	0.78	1.50037
									0.731826	1.19478	0.388511	0.935778	0.345376	0.664763	1.09432	1.44317			0.57218	0.728481	0.557715	0.53761	0.602796	0.315736	0.61988	0.598567	0.683509			5.7929	0.849815	0.579608	0.79	0.79	1.46619
									0.614461	0.9498	0.342823	0.991238	0.354572	1.11044	1.07917	1.40328			0.465533	0.688169	0.606248	0.554539	0.615566	0.334847	0.647881	0.582909	0.62544			5.8031	0.855724	0.569015	0.8	0.8	1.50387
									0.548376	1.31377	0.341473	0.865649	0.356001	1.00819	1.08869	1.27362			0.543824	0.796539	0.600437	0.546812	0.612139	0.322218	0.844297	0.701522	0.635873			5.813	0.849472	0.622629	0.81	0.81	1.36433
									0.577402	1.26863	0.428582	1.0045	0.332158	0.995755	1.01455	1.39559			0.482481	0.824561	0.612219	0.527599	0.625027	0.334919	0.823601	0.494408	0.455557			5.8229	0.877145	0.575597	0.82	0.82	1.52389
									0.42725	0.922781	0.393236	0.801569	0.35117	0.823099	1.13879	1.20423			0.504229	0.597161	0.591583	0.469316	0.577325	0.317784	0.628	0.429949	0.673552			5.833	0.757766	0.5321	0.83	0.83	1.4241
									0.496054	0.964241	0.363198	0.934008	0.339504	0.767611	0.938487	1.39952			0.646951	0.763069	0.547877	0.628156	0.604346	0.309034	0.589966	0.708952	0.566879			5.8429	0.775327	0.596137	0.84	0.84	1.30059
									0.537697	1.30022	0.351555	0.974688	0.367166	1.01443	1.15974	1.27658			0.514589	0.733652	0.574121	0.584553	0.595616	0.364759	0.594935	0.274451	0.554732			5.8529	0.872761	0.532378	0.85	0.85	1.63936
									0.637112	1.14277	0.454327	0.827312	0.300236	0.877903	1.16453	1.39042			0.484841	0.807695	0.525022	0.538033	0.588874	0.311451	0.662296	0.594388	0.491541			5.8628	0.849328	0.556016	0.86	0.86	1.52752
									0.495785	1.37564	0.278411	0.929214	0.380479	0.928337	1.11534	1.37457			0.539447	0.639916	0.602445	0.533202	0.639458	0.340224	0.718387	0.705913	0.517125			5.8731	0.859722	0.581791	0.87	0.87	1.47772	1.47189
									0.546648	0.965347	0.383458	0.919255	0.381997	0.857376	1.03617	1.43539			0.54656	0.77993	0.622748	0.561876	0.611315	0.324172	0.563786	0.492214	0.586275			5.8829	0.815705	0.565431	0.88	0.88	1.44263
									0.477349	1.36494	0.438742	0.986578	0.348836	0.874844	0.955335	1.3229			0.543762	0.695288	0.570455	0.599007	0.639677	0.350438	0.450352	0.375242	0.560821			5.8929	0.84619	0.531671	0.89	0.89	1.59157
									0.602019	1.13787	0.355933	0.867035	0.334207	0.846796	1.00395	1.31709			0.484401	0.613142	0.614169	0.461634	0.580236	0.323609	0.577456	0.4809	0.490054			5.9029	0.808112	0.513956	0.9	0.9	1.57234
									0.51071	1.17327	0.427449	0.807204	0.388802	0.903515	1.07167	1.24351			0.569496	0.557198	0.586458	0.49421	0.612758	0.328374	0.638578	0.584251	0.468791			5.9129	0.815766	0.53779	0.91	0.91	1.51688
									0.484181	1.11791	0.365341	0.893324	0.385859	0.856087	1.0933	1.19379			0.45506	0.711721	0.571978	0.539129	0.598849	0.326984	0.54071	0.691678	0.606818			5.923	0.798723	0.560325	0.92	0.92	1.42546
									0.45384	1.11519	0.4209	1.07632	0.338624	0.897904	0.990446	1.3353			0.522246	0.69159	0.573221	0.668235	0.608096	0.349353	0.551324	0.67684	0.536837			5.9329	0.828565	0.575305	0.93	0.93	1.44022
									0.495555	1.21672	0.39516	0.869539	0.387613	1.0313	1.03432	1.43464			0.553861	0.788982	0.535068	0.495876	0.592711	0.309588	0.794392	0.624059	0.578896			5.9432	0.858105	0.585937	0.94	0.94	1.4645
									0.628113	1.03509	0.453736	0.84692	0.343872	1.0313	1.09159	1.36128			0.680946	0.808363	0.572316	0.51714	0.605183	0.331853	0.717744	0.556287	0.630667			5.9529	0.848989	0.602278	0.95	0.95	1.40963
									0.548446	1.01083	0.372996	0.90383	0.366961	0.67226	1.09653	1.29838			0.429555	0.728864	0.597539	0.608849	0.585645	0.327496	0.531354	0.842112	0.467605			5.9629	0.783779	0.56878	0.96	0.96	1.378
									0.580317	1.16533	0.372664	0.914414	0.379244	1.11914	1.04552	1.40244			0.552294	0.658488	0.661885	0.485128	0.613598	0.329051	0.666018	0.775964	0.660426			5.973	0.872384	0.600317	0.97	0.97	1.45321	1.46476
									0.436822	1.15674	0.382172	0.959468	0.329586	1.01384	1.02598	1.33655			0.510838	0.675495	0.610483	0.489805	0.603314	0.306402	0.461557	0.534267	0.48336			5.983	0.830145	0.519502	0.98	0.98	1.59796
									0.598344	1.14391	0.472373	0.877428	0.353636	1.03752	1.01394	1.15123			0.501859	0.689735	0.507146	0.459719	0.59085	0.322517	0.538808	0.701239	0.629049			5.9929	0.831049	0.548991	0.99	0.99	1.51377
									0.432894	1.06184	0.344225	0.860197	0.339273	0.882088	1.02366	1.34067			0.50742	0.833429	0.563109	0.59273	0.561751	0.315331	0.751845	0.575948	0.516135			6.0029	0.785606	0.579744	1	1	1.35509
									0.598464	0.984521	0.333957	0.910197	0.337067	0.846672	1.09135	1.35712			0.572544	0.750514	0.541719	0.495653	0.602792	0.325526	0.588098	0.644614	0.603102			6.0131	0.807418	0.569396	1.01	1.01	1.41803
									0.542623	1.34631	0.39002	0.910525	0.329249	0.919723	0.982132	1.18471			0.467329	0.848055	0.581038	0.583484	0.593342	0.316928	0.646072	0.626699	0.602683			6.0231	0.825662	0.58507	1.02	1.02	1.41122
									0.565823	1.11002	0.440722	0.835366	0.304186	0.930315	1.16789	1.30686			0.45855	0.726228	0.601337	0.566635	0.640295	0.358893	0.634831	0.370554	0.47811			6.0327	0.832648	0.53727	1.03	1.03	1.54977
									0.48823	1.13178	0.312047	0.901804	0.392169	0.78439	1.00809	1.16432			0.474614	0.693864	0.569072	0.533281	0.573706	0.32457	0.46968	0.620906	0.514313			6.043	0.772853	0.530445	1.04	1.04	1.45699
									0.494195	1.08705	0.348027	0.953488	0.359163	0.844875	1.02994	1.25746			0.492194	0.766286	0.598097	0.452323	0.616387	0.335912	0.656042	0.535226	0.613614			6.0529	0.796775	0.562898	1.05	1.05	1.41549
									0.518296	1.2413	0.368844	0.89626	0.307965	0.77947	1.05299	1.26551			0.452317	0.784375	0.600511	0.510372	0.592201	0.327805	0.705892	0.386153	0.541429			6.0633	0.803829	0.544562	1.06	1.06	1.4761
									0.505819	1.00269	0.355164	0.994648	0.342235	0.886061	1.05423	1.10263			0.471641	0.606379	0.661382	0.525307	0.610068	0.30684	0.613672	0.647951	0.505722			6.0732	0.780435	0.549885	1.07	1.07	1.41927	1.46358
									0.648517	1.00215	0.316538	0.917477	0.348176	0.98206	1.21644	1.34896			0.472383	0.806228	0.515886	0.510376	0.592822	0.350012	0.614301	0.566566	0.597752			6.0828	0.847538	0.558481	1.08	1.08	1.51758
									0.483496	1.02736	0.409578	0.78867	0.345534	1.05863	1.04903	1.13236			0.502276	0.795064	0.54323	0.596293	0.615156	0.335518	0.819869	0.538546	0.577799			6.0929	0.786833	0.591528	1.09	1.09	1.33017
									0.463773	1.02205	0.38705	0.775863	0.31104	0.899762	1.08396	1.33346			0.558962	0.730692	0.584305	0.587957	0.581271	0.301374	0.685975	0.669532	0.529834			6.1029	0.78462	0.5811	1.1	1.1	1.35023
									0.557293	0.939018	0.3277	0.857228	0.342624	0.719625	1.03407	1.30453			0.517327	0.441972	0.517755	0.518091	0.582639	0.30392	0.67598	0.450443	0.668107			6.1131	0.760261	0.519581	1.11	1.11	1.46322
									0.518692	1.02691	0.360616	0.826676	0.373608	0.920965	1.17861	1.17515			0.463587	0.72347	0.565545	0.512159	0.575267	0.333572	0.500215	0.16404	0.577145			6.123	0.797653	0.490555	1.12	1.12	1.62602
									0.532338	1.03109	0.373169	0.864529	0.327067	0.985175	1.03448	1.37942			0.459977	0.666997	0.528065	0.572053	0.609861	0.33182	0.804912	0.603324	0.534583			6.133	0.815909	0.567955	1.13	1.13	1.43657
									0.498166	1.1537	0.362924	0.903019	0.341651	1.05736	1.03919	1.17331			0.548729	0.796239	0.620251	0.506483	0.571222	0.343858	0.770741	0.504587	0.561914			6.1429	0.816166	0.580447	1.14	1.14	1.4061
									0.509882	1.1321	0.353521	0.898836	0.31764	1.00625	1.02391	1.18511			0.568307	0.56341	0.580225	0.494863	0.636041	0.330965	0.621121	0.404217	0.460114			6.1528	0.803407	0.517696	1.15	1.15	1.55189
									0.548688	1.09703	0.343432	0.902414	0.318339	0.839251	1.07417	1.24165			0.47621	0.546777	0.524262	0.469481	0.591156	0.308915	0.465297	0.697586	0.585873			6.1628	0.795622	0.518395	1.16	1.16	1.53478
									0.573149	1.30491	0.367884	0.815466	0.320002	0.828096	0.865601	1.19943			0.491276	0.727461	0.562008	0.502582	0.602152	0.328261	0.611715	0.942537	0.609057			6.1729	0.784318	0.59745	1.17	1.17	1.31278	1.4321
									0.54569	0.948952	0.305964	0.856284	0.290211	0.848028	0.931046	1.27032			0.535529	0.772856	0.578071	0.603565	0.585645	0.3227	0.791299	0.42594	0.604119			6.183	0.749562	0.579969	1.18	1.18	1.29242
									0.522379	1.06977	0.425185	0.81718	0.331794	0.824346	1.0243	1.1897			0.463844	0.625094	0.55384	0.509597	0.595102	0.322875	0.614256	0.573298	0.501144			6.193	0.775582	0.528783	1.19	1.19	1.46673
									0.495776	0.850973	0.362922	0.894924	0.327977	0.942696	0.904592	1.24494			0.411305	0.62062	0.532219	0.460649	0.630639	0.328373	0.556922	0.684315	0.489092			6.2029	0.753101	0.523793	1.2	1.2	1.43778
									0.535494	1.06164	0.354755	0.810327	0.321479	0.888516	1.02659	1.32636			0.555227	0.66115	0.533057	0.45825	0.608407	0.309645	0.62422	0.546377	0.562024			6.2133	0.790645	0.539817	1.21	1.21	1.46465
									0.573496	1.41199	0.407197	0.923902	0.357244	1.11358	0.950353	1.4109			0.449573	0.709342	0.610616	0.495883	0.605079	0.336109	0.545712	0.528351	0.486162			6.223	0.893584	0.529647	1.22	1.22	1.68713
									0.475731	1.25305	0.334382	0.950408	0.35542	0.742044	1.15249	1.18319			0.471699	0.68643	0.57593	0.581271	0.561234	0.314119	0.588715	0.421844	0.502557			6.2329	0.805839	0.522644	1.23	1.23	1.54185
									0.532427	1.06447	0.320314	0.909353	0.295693	0.661042	0.895262	1.21005			0.517141	0.695261	0.539919	0.532967	0.590849	0.376919	0.684723	0.408074	0.54124			6.2432	0.736076	0.54301	1.24	1.24	1.35555
									0.536116	0.961426	0.388791	0.782745	0.313613	1.03185	0.942436	1.13466			0.532212	0.821017	0.573291	0.524006	0.580041	0.318426	0.674087	0.511828	0.526618			6.253	0.761455	0.562392	1.25	1.25	1.35396
									0.42226	1.01298	0.385655	0.711844	0.350414	0.799421	0.925421	1.17807			0.456785	0.57949	0.610426	0.517683	0.597393	0.326737	0.603666	0.40245	0.527928			6.2632	0.723258	0.513618	1.26	1.26	1.40816
									0.51915	0.950725	0.406672	0.791779	0.32699	0.836166	1.04905	1.28441			0.511955	0.669382	0.514077	0.55214	0.553861	0.319143	0.744556	0.835725	0.560152			6.2729	0.770619	0.584555	1.27	1.27	1.3183	1.44523
									0.475364	1.22117	0.375985	0.838999	0.350651	0.722749	1.05112	1.17288			0.479668	0.7201	0.527171	0.610713	0.570268	0.336085	0.490222	0.641342	0.533138			6.283	0.776115	0.545412	1.28	1.28	1.42299
									0.464096	0.95801	0.447565	0.882938	0.344069	1.06181	0.957215	1.22727			0.491833	0.71794	0.519696	0.574325	0.640711	0.339991	0.616766	0.408371	0.447174			6.2931	0.792872	0.528534	1.29	1.29	1.50013
									0.547057	1.21414	0.352899	0.752206	0.320574	0.776348	0.979453	1.10037			0.528107	0.72877	0.598359	0.546834	0.613181	0.299078	0.488367	0.541641	0.555705			6.3031	0.755382	0.544449	1.3	1.3	1.38742
									0.51267	1.04499	0.384389	0.907488	0.350314	0.660396	0.994181	1.25972			0.46858	0.62949	0.533122	0.547055	0.558643	0.329067	0.472754	0.620377	0.542256			6.3128	0.764268	0.522371	1.31	1.31	1.46307
									0.565661	1.14494	0.347769	0.84834	0.301174	0.899147	0.981723	1.28897			0.457056	0.712747	0.613873	0.461681	0.586486	0.314207	0.545717	0.552679	0.539321			6.3229	0.797216	0.53153	1.32	1.32	1.49985
									0.51313	1.22956	0.309464	0.887131	0.342211	0.675337	0.939728	1.22768			0.509841	0.53566	0.591439	0.530397	0.577862	0.316944	0.520727	0.618649	0.563988			6.333	0.76553	0.529501	1.33	1.33	1.44576
									0.518677	1.07876	0.365464	0.784772	0.346363	0.649824	1.0162	1.36289			0.418844	0.652976	0.597181	0.532026	0.572565	0.314575	0.464692	0.687617	0.567618			6.343	0.765369	0.534233	1.34	1.34	1.43265
									0.49834	1.04361	0.463511	0.857388	0.304626	0.874205	1.03652	1.15913			0.558535	0.709788	0.591848	0.457227	0.577937	0.316015	0.520791	0.479421	0.598408			6.353	0.779665	0.534441	1.35	1.35	1.45884
									0.557629	1.1243	0.376575	0.9278	0.310682	0.808752	1.06025	1.16333			0.412788	0.587444	0.553627	0.503437	0.568163	0.324702	0.879837	0.363897	0.480592			6.3628	0.791165	0.519387	1.36	1.36	1.52327
									0.511365	1.13329	0.271989	0.72867	0.35173	0.948311	1.08474	1.27032			0.502996	0.685449	0.580296	0.484428	0.583154	0.33858	0.431652	0.339165	0.629339			6.3729	0.787552	0.50834	1.37	1.37	1.54926	1.47542
									0.504853	0.79634	0.392162	0.805188	0.403597	0.981436	0.957616	1.08354			0.494643	0.605553	0.543515	0.498843	0.578591	0.307337	0.634854	0.557209	0.508288			6.383	0.740592	0.525426	1.38	1.38	1.40951
									0.558831	1.19344	0.400362	0.759657	0.312695	0.897901	1.04733	1.17889			0.509157	0.689144	0.513529	0.435422	0.554059	0.329399	0.664156	0.413264	0.462001			6.3929	0.793639	0.507792	1.39	1.39	1.56292
									0.501638	0.820111	0.409614	0.891351	0.310524	0.856126	0.941415	1.27052			0.397138	0.641751	0.519067	0.62529	0.593343	0.348661	0.720257	0.459291	0.458143			6.4028	0.750162	0.529216	1.4	1.4	1.4175
									0.463668	0.910628	0.300759	0.950078	0.339919	0.915239	0.984574	0.933312			0.373274	0.621791	0.612215	0.490421	0.558227	0.315744	0.598614	0.49714	0.586445			6.4131	0.724772	0.517097	1.41	1.41	1.40162
									0.562598	1.12269	0.39118	0.802686	0.360985	1.1678	0.933528	1.15766			0.501173	0.645914	0.534234	0.545957	0.57807	0.310291	0.75579	0.65695	0.544989			6.4229	0.812392	0.563708	1.42	1.42	1.44116
									0.512548	0.997367	0.434698	0.788651	0.303767	0.887888	1.0839	1.2478			0.446192	0.539524	0.510259	0.499924	0.577222	0.346759	0.417941	0.596726	0.61199			6.433	0.782077	0.505171	1.43	1.43	1.54814
									0.537621	1.16585	0.267043	0.854119	0.308596	0.914738	0.971133	1.34986			0.492198	0.704724	0.578348	0.528533	0.580149	0.325137	0.497095	0.683777	0.488414			6.4428	0.79612	0.542042	1.44	1.44	1.46874
									0.498937	1.09917	0.343933	0.822166	0.307322	0.7427	0.901906	1.321			0.524441	0.663669	0.547799	0.47781	0.568929	0.322743	0.448464	0.359945	0.494073			6.453	0.754643	0.489764	1.45	1.45	1.54083
									0.482162	1.20656	0.322274	0.882167	0.30665	0.767511	1.07916	1.118			0.487531	0.66753	0.506803	0.405865	0.54223	0.345905	0.781295	0.664841	0.500606			6.4632	0.770561	0.544734	1.46	1.46	1.41456
									0.565831	0.972837	0.345381	0.886205	0.322498	0.824313	0.958888	1.15083			0.478985	0.627816	0.574669	0.640811	0.576398	0.312238	0.834878	0.445755	0.531721			6.4729	0.753348	0.558141	1.47	1.47	1.34974	1.45159
									0.476981	1.15753	0.375167	0.752352	0.351196	0.78631	1.09515	1.12191			0.492445	0.557364	0.56241	0.513646	0.559353	0.34028	0.51081	0.448717	0.524338			6.4832	0.764575	0.50104	1.48	1.48	1.52597
									0.572366	1.15514	0.479731	0.851268	0.327114	0.856765	0.925575	1.05881			0.484287	0.681639	0.474049	0.459498	0.574853	0.332281	0.709659	0.625691	0.533655			6.493	0.778346	0.541735	1.49	1.49	1.43677
									0.460942	1.22136	0.364164	0.986728	0.307068	0.823063	1.01703	1.20422			0.456425	0.658394	0.515534	0.436979	0.573283	0.31851	0.758915	0.463929	0.47289			6.5029	0.798072	0.517206	1.5	1.5	1.54304
									0.50619	1.07149	0.371373	0.756562	0.333166	0.776359	0.971937	1.17926			0.397147	0.71072	0.584313	0.503401	0.571419	0.324158	0.396122	0.325958	0.462086			6.5129	0.745793	0.475036	1.51	1.51	1.56997
									0.592086	1.06167	0.369116	0.772464	0.320748	0.601824	0.837921	1.16863			0.452881	0.709847	0.547119	0.512243	0.615877	0.346036	0.686566	0.370815	0.485079			6.523	0.715558	0.525163	1.52	1.52	1.36255
									0.571741	0.896194	0.341312	0.892284	0.317408	0.836187	1.04594	1.00003			0.430618	0.744478	0.548773	0.510379	0.57412	0.313124	0.727116	0.538897	0.56099			6.533	0.737637	0.549833	1.53	1.53	1.34157
									0.447807	1.03984	0.31815	0.832145	0.295615	0.923395	1.01395	1.17532			0.501362	0.594884	0.550444	0.513553	0.578794	0.330207	0.642939	0.47725	0.543891			6.5431	0.755777	0.525925	1.54	1.54	1.43704
									0.511223	1.05724	0.404426	0.886363	0.319297	0.797533	0.932865	1.11135			0.45324	0.652042	0.55909	0.516602	0.56901	0.318692	0.386133	0.506128	0.510767			6.553	0.752537	0.496856	1.55	1.55	1.5146
									0.532592	1.27185	0.358785	0.767001	0.389704	0.788203	0.989421	1.31604			0.488205	0.813759	0.573577	0.532892	0.602588	0.309185	0.62113	0.566443	0.521676			6.563	0.8017	0.558828	1.56	1.56	1.43461
									0.543736	1.25966	0.299827	0.836339	0.314885	0.860503	0.926644	1.13216			0.404947	0.542355	0.537765	0.512243	0.577651	0.319475	0.578742	0.408698	0.516572			6.5728	0.77172	0.488716	1.57	1.57	1.57908	1.47355
									0.443498	0.844407	0.336253	0.811703	0.315925	0.991405	0.956377	1.18868			0.494202	0.722405	0.469616	0.533341	0.564041	0.348911	0.588685	0.553824	0.574139			6.583	0.736031	0.538796	1.58	1.58	1.36607
									0.606294	1.1425	0.303087	0.816388	0.321946	0.619904	1.05651	1.31262			0.532485	0.574123	0.539569	0.504521	0.542956	0.316122	0.58687	0.562108	0.505286			6.593	0.772407	0.518227	1.59	1.59	1.49048
									0.44899	1.27032	0.239453	0.819986	0.323403	1.05479	0.938232	1.22293			0.455917	0.652852	0.49871	0.437056	0.606318	0.327625	0.376796	0.359439	0.50437			6.6029	0.789763	0.468787	1.6	1.6	1.6847
									0.49505	1.16245	0.417187	0.800339	0.27756	0.890354	0.926674	1.31519			0.419896	0.715123	0.512972	0.500776	0.553242	0.320121	0.66663	0.771663	0.496112			6.6131	0.785601	0.550726	1.61	1.61	1.42648
									0.481885	0.966002	0.319253	0.852707	0.310369	1.00876	0.938289	1.22355			0.443585	0.713385	0.504589	0.556952	0.573393	0.315234	0.593075	0.511821	0.593253			6.6232	0.762601	0.533921	1.62	1.62	1.4283
									0.55018	0.84669	0.34229	0.820127	0.316832	0.77384	0.914389	1.08063			0.469265	0.524747	0.517619	0.539037	0.559784	0.322312	0.658539	0.357789	0.54677			6.6332	0.705623	0.49954	1.63	1.63	1.41254
									0.448374	1.02104	0.445831	0.858481	0.345322	0.879154	0.876372	1.13337			0.492201	0.602272	0.521977	0.483636	0.531942	0.320929	0.618031	0.624828	0.443012			6.6431	0.750993	0.515425	1.64	1.64	1.45704
									0.54005	0.962476	0.370054	0.835102	0.333741	1.00137	0.845854	1.14879			0.429628	0.651991	0.506254	0.508893	0.582732	0.33595	0.5183	0.622012	0.55527			6.6529	0.75468	0.523448	1.65	1.65	1.44175
									0.548286	0.950493	0.37381	0.788808	0.272112	0.852402	0.901257	1.05528			0.394897	0.63156	0.554038	0.572089	0.571942	0.332353	0.502088	0.435899	0.463216			6.6629	0.717807	0.495342	1.66	1.66	1.44911
									0.534742	1.1696	0.342416	0.819164	0.346119	0.770737	0.849389	1.22084			0.461406	0.737525	0.530153	0.582915	0.541287	0.331582	0.786888	0.39142	0.487201			6.6729	0.756626	0.538931	1.67	1.67	1.40394	1.42234
									0.552885	0.968454	0.370631	0.83119	0.316779	0.789433	0.896714	1.14814			0.394895	0.696174	0.52509	0.495861	0.556462	0.308689	0.651046	0.451698	0.542128			6.683	0.734279	0.51356	1.68	1.68	1.42978
									0.46548	1.05399	0.363023	0.651368	0.299016	0.844917	0.829663	1.13232			0.523803	0.71051	0.593801	0.425292	0.570145	0.314341	0.630499	0.713898	0.60143			6.6931	0.704972	0.564858	1.69	1.69	1.24805
									0.467307	1.27567	0.420982	0.776047	0.318911	0.720169	0.85537	1.22209			0.41136	0.606434	0.531533	0.515417	0.559669	0.326858	0.584375	0.340619	0.455558			6.703	0.757068	0.481314	1.7	1.7	1.57292
									0.456682	1.11495	0.418115	0.789449	0.300498	0.824963	0.895488	1.03055			0.458364	0.5816	0.594818	0.471415	0.578875	0.307775	0.494578	0.459812	0.480435			6.7128	0.728836	0.491964	1.71	1.71	1.48148
									0.502425	1.03551	0.303072	0.799724	0.331067	0.67288	0.892986	1.01453			0.409992	0.708776	0.575909	0.461134	0.561964	0.321064	0.662185	0.474965	0.476789			6.723	0.694025	0.516975	1.72	1.72	1.34247
									0.580074	0.970918	0.361738	0.751111	0.333717	0.904724	0.883244	1.29583			0.520485	0.636118	0.537074	0.456929	0.550524	0.316389	0.611798	0.509776	0.435096			6.7331	0.76017	0.508243	1.73	1.73	1.49568
									0.557167	1.06259	0.335221	0.745344	0.318031	0.705272	0.844162	1.14734			0.592295	0.700121	0.523225	0.426461	0.570798	0.310533	0.536997	0.357709	0.460797			6.743	0.71439	0.49766	1.74	1.74	1.4355
									0.516602	1.10667	0.314796	0.762942	0.301304	0.838668	0.870155	1.37517			0.506035	0.720991	0.516911	0.531722	0.532553	0.315764	0.448457	0.396641	0.568526			6.753	0.760788	0.504178	1.75	1.75	1.50897
									0.514236	0.995417	0.250234	0.695323	0.28421	0.813746	1.00168	1.06275			0.460479	0.60444	0.535202	0.516059	0.577337	0.314544	0.758906	0.523462	0.553665			6.763	0.702199	0.538233	1.76	1.76	1.30464
									0.474082	1.01943	0.254774	0.725711	0.281082	0.665379	0.963639	1.25136			0.468334	0.580599	0.589769	0.52033	0.547636	0.346938	0.641719	0.372625	0.581488			6.7727	0.704433	0.516604	1.77	1.77	1.36358	1.43314
									0.450599	0.881499	0.369701	0.77413	0.28655	0.990695	0.926878	1.05318			0.495518	0.691921	0.519551	0.522608	0.553336	0.333111	0.537613	0.409617	0.422029			6.7828	0.716654	0.498367	1.78	1.78	1.438
									0.487278	1.03218	0.431589	0.857538	0.303875	0.806265	0.909188	1.20939			0.494395	0.564049	0.52896	0.498987	0.55926	0.31094	0.485237	0.670879	0.462451			6.7929	0.754663	0.508351	1.79	1.79	1.48453
									0.472759	0.994211	0.371716	0.797696	0.310081	0.795005	0.938505	1.19055			0.416784	0.86398	0.529928	0.459184	0.57942	0.315544	0.550713	0.536049	0.472221			6.8029	0.733815	0.524869	1.8	1.8	1.39809
									0.549564	1.21639	0.312766	0.711216	0.359974	0.82498	0.910646	1.19902			0.420154	0.699495	0.521698	0.465876	0.552907	0.324366	0.67538	0.45562	0.4984			6.8129	0.760569	0.512655	1.81	1.81	1.48359
									0.498894	1.09837	0.380217	0.88044	0.311718	1.07178	1.04342	1.10718			0.461351	0.542947	0.566572	0.514505	0.564648	0.311189	0.685974	0.583213	0.444756			6.8229	0.799004	0.519462	1.82	1.82	1.53814
									0.513297	0.969109	0.325284	0.786951	0.300704	0.884066	0.891101	1.18861			0.433989	0.558745	0.505835	0.514269	0.5976	0.322437	0.423548	0.456938	0.419865			6.8331	0.732391	0.470359	1.83	1.83	1.55709
									0.557109	0.833218	0.389187	0.776634	0.296845	0.785087	0.890257	1.36081			0.401636	0.701165	0.561518	0.543942	0.563518	0.314861	0.561298	0.545311	0.439054			6.843	0.736143	0.5147	1.84	1.84	1.43024
									0.437093	1.16794	0.345865	0.773857	0.301534	0.873557	0.82047	1.02073			0.443704	0.789548	0.49918	0.576977	0.579524	0.33536	0.705244	0.51067	0.533926			6.8531	0.717631	0.552681	1.85	1.85	1.29845
									0.457958	1.00287	0.367426	0.692674	0.286862	0.806253	0.959911	1.05295			0.465652	0.698379	0.53853	0.518448	0.60412	0.316176	0.450354	0.621351	0.512347			6.8629	0.703363	0.52504	1.86	1.86	1.33964
									0.453423	1.05121	0.321816	0.823368	0.277357	0.789391	0.937009	1.21903			0.461339	0.800717	0.560209	0.531166	0.517496	0.298971	0.45721	0.445466	0.481106			6.873	0.734075	0.505965	1.87	1.87	1.45084	1.43848
									0.455914	0.814025	0.273087	0.728201	0.294812	0.769503	0.892151	1.19383			0.491517	0.634352	0.522744	0.501786	0.569224	0.325751	0.72829	0.585865	0.508957			6.8831	0.67769	0.540943	1.88	1.88	1.25279
									0.51813	0.965188	0.26774	0.787253	0.334958	0.75204	0.869312	1.05488			0.476858	0.648104	0.53859	0.534054	0.558851	0.320312	0.652914	0.470717	0.548956			6.8931	0.693688	0.527706	1.89	1.89	1.31453
									0.486935	0.999754	0.286072	0.849839	0.306083	0.835522	0.868513	1.17702			0.441155	0.438147	0.496623	0.54474	0.532776	0.308835	0.543833	0.763307	0.579217			6.9028	0.726217	0.516515	1.9	1.9	1.406
									0.553298	1.14065	0.368185	0.830518	0.316305	1.01011	0.910215	1.15376			0.459417	0.660448	0.564917	0.562111	0.565184	0.313526	0.658533	0.466835	0.482945			6.9129	0.78538	0.525991	1.91	1.91	1.49314
									0.546865	1.29863	0.322967	0.807205	0.316049	0.999395	1.00187	1.11217			0.505978	0.647297	0.550783	0.483313	0.56683	0.328966	0.619875	0.284514	0.466403			6.923	0.800644	0.494884	1.92	1.92	1.61784
									0.480642	1.32254	0.289185	0.854263	0.315478	0.952097	0.924576	1.09618			0.446901	0.530655	0.580983	0.481697	0.583681	0.328097	0.438484	0.523907	0.520053			6.933	0.77937	0.492718	1.93	1.93	1.58178
									0.501464	1.22771	0.332572	0.728516	0.307326	0.780716	0.896307	1.1795			0.392035	0.517421	0.538791	0.566005	0.604326	0.32401	0.606189	0.397997	0.614303			6.9429	0.744264	0.506786	1.94	1.94	1.46859
									0.497596	0.897372	0.366546	0.928437	0.325112	0.962695	0.819424	1.0187			0.440718	0.706769	0.570728	0.517469	0.587109	0.318641	0.452203	0.475498	0.453435			6.9529	0.726985	0.502508	1.95	1.95	1.44671
									0.441732	0.864298	0.344763	0.878893	0.366295	0.81741	0.878007	0.881374			0.479251	0.608713	0.546276	0.571908	0.549499	0.326935	0.535729	0.399234	0.534433			6.963	0.684096	0.505775	1.96	1.96	1.35257
									0.477244	1.10376	0.373642	0.797544	0.343482	1.02443	0.88035	1.05713			0.501372	0.589733	0.562557	0.441238	0.573699	0.348357	0.58375	0.539002	0.506119			6.9728	0.757198	0.516203	1.97	1.97	1.46686	1.42319
									0.494258	0.95771	0.277107	0.721341	0.273825	0.727099	0.962188	1.23728			0.464536	0.612441	0.508188	0.440704	0.5655	0.329238	0.500209	0.565974	0.490205			6.9829	0.706351	0.497444	1.98	1.98	1.41996
									0.51398	1.01368	0.335528	0.72836	0.34148	0.794433	0.862041	1.14334			0.439105	0.530495	0.503898	0.505692	0.578173	0.301415	0.63735	0.497518	0.528847			6.9929	0.716606	0.502499	1.99	1.99	1.42608
									0.471055	1.04716	0.342312	0.75546	0.295924	0.761996	0.785727	1.17551			0.465765	0.565705	0.521768	0.437836	0.551371	0.324278	0.639811	0.310486	0.558352			7.003	0.704393	0.486153	2	2	1.44891
									0.4918	0.969671	0.313981	0.68192	0.298133	1.02438	0.967787	1.1413			0.468194	0.656488	0.498555	0.502192	0.546787	0.321859	0.428528	0.468648	0.480813			7.0129	0.736121	0.485785	2.01	2.01	1.51532
									0.491169	1.03035	0.307303	0.819985	0.288967	0.690938	0.988957	1.16265			0.390916	0.88755	0.481947	0.484037	0.54711	0.306497	0.532628	0.521205	0.520651			7.023	0.72254	0.519171	2.02	2.02	1.39172
									0.524856	0.998547	0.293405	0.795828	0.298943	0.830579	0.952	1.11824			0.502996	0.690908	0.51906	0.47726	0.54461	0.317436	0.541324	0.465687	0.551241			7.033	0.72655	0.51228	2.03	2.03	1.41827
									0.514415	0.906147	0.273565	0.812505	0.324782	0.776981	0.949716	1.1778			0.464521	0.757043	0.511233	0.490587	0.555835	0.30686	0.578765	0.355176	0.526077			7.0429	0.716988	0.505122	2.04	2.04	1.41944
									0.488547	0.993812	0.417277	0.730375	0.289559	0.690945	0.893216	1.02138			0.465028	0.751204	0.511715	0.508326	0.570279	0.29786	0.566249	0.588382	0.629569			7.0531	0.690639	0.543179	2.05	2.05	1.27148
									0.525047	0.873089	0.342766	0.833375	0.305953	0.880956	0.875775	1.00758			0.405996	0.569653	0.513384	0.506244	0.54981	0.332573	0.548203	0.375341	0.566632			7.0629	0.705568	0.485315	2.06	2.06	1.45384
									0.467633	1.09248	0.23364	0.73832	0.274445	0.695946	0.8429	1.18411			0.475983	0.695066	0.514013	0.526974	0.557084	0.289472	0.493979	0.339612	0.483703			7.0729	0.691184	0.486209	2.07	2.07	1.42158	1.46206
									0.482623	0.905624	0.294902	0.770435	0.365352	1.00387	0.965717	1.06562			0.446569	0.684882	0.51041	0.486276	0.541495	0.304451	0.575643	0.416674	0.627902			7.083	0.731768	0.510478	2.08	2.08	1.4335
									0.508105	0.903449	0.264252	0.772288	0.297482	0.685321	0.941805	1.30411			0.444398	0.643366	0.546143	0.535772	0.543786	0.321063	0.482754	0.516892	0.457174			7.0929	0.709601	0.499038	2.09	2.09	1.42194
									0.474939	0.794256	0.266772	0.765761	0.291769	0.862366	0.899033	1.2034			0.377637	0.670533	0.550565	0.421944	0.554695	0.31104	0.54821	0.235614	0.475292			7.1033	0.694788	0.460615	2.1	2.1	1.50839
									0.490574	1.15533	0.29915	0.747931	0.34324	0.9278	1.02286	1.31611			0.393476	0.618275	0.484368	0.512557	0.54876	0.344161	0.833688	0.444945	0.443255			7.1131	0.787875	0.51372	2.11	2.11	1.53367
									0.469535	1.09498	0.389867	0.860976	0.320849	0.778831	0.922516	1.04821			0.400377	0.732983	0.547881	0.473598	0.571007	0.312437	0.737594	0.5397	0.506691			7.1229	0.735721	0.535807	2.12	2.12	1.37311
									0.503612	0.985762	0.349359	0.749813	0.296732	0.690905	0.906317	1.01665			0.394101	0.48445	0.470512	0.536379	0.56227	0.318735	0.412955	0.42945	0.479369			7.1329	0.687393	0.454247	2.13	2.13	1.51326
									0.462896	1.28125	0.374355	0.75953	0.302914	0.709022	1.00204	0.982136			0.493928	0.502064	0.517601	0.465264	0.550119	0.315197	0.581255	0.474343	0.534646			7.1432	0.734268	0.492713	2.14	2.14	1.49025
									0.502331	0.923394	0.243657	0.835858	0.302005	0.848594	0.919987	1.29499			0.456739	0.553127	0.496148	0.43042	0.536508	0.301634	0.60992	0.367733	0.496893			7.153	0.733852	0.472125	2.15	2.15	1.55436
									0.431672	0.937285	0.285712	0.748932	0.27356	0.727089	1.0573	1.01874			0.503865	0.621596	0.501273	0.506639	0.542864	0.335442	0.469681	0.487112	0.530112			7.163	0.685036	0.499843	2.16	2.16	1.3705
									0.4191	1.13693	0.262433	0.776201	0.273458	0.742674	0.895061	0.89735			0.42108	0.617716	0.511449	0.536759	0.574109	0.308581	0.402346	0.497667	0.538217			7.173	0.675401	0.489769	2.17	2.17	1.37902	1.43692
									0.52352	0.975477	0.432198	0.837278	0.353766	0.740827	0.887343	1.05279			0.35924	0.737516	0.529245	0.458084	0.528294	0.313113	0.517037	0.430722	0.543214			7.1829	0.725401	0.490718	2.18	2.18	1.47824
									0.515304	1.17652	0.302595	0.763871	0.329297	0.743303	0.957158	1.05839			0.427996	0.513656	0.504939	0.450849	0.538593	0.31415	0.666652	0.383345	0.409555			7.1929	0.730805	0.467748	2.19	2.19	1.56239
									0.544847	0.990132	0.30588	0.803314	0.374648	0.869163	0.865567	1.10887			0.459047	0.438751	0.548987	0.42794	0.557293	0.315039	0.421048	0.450945	0.479663			7.203	0.732803	0.455412	2.2	2.2	1.6091
									0.572166	1.06579	0.319441	0.691404	0.278706	0.709022	1.01892	1.16261			0.424078	0.65917	0.612355	0.468529	0.540667	0.305032	0.567532	0.367141	0.457654			7.2129	0.727258	0.489129	2.21	2.21	1.48684
									0.403497	0.884654	0.322808	0.772924	0.292336	0.951517	0.921664	0.980624			0.41722	0.593974	0.51131	0.451551	0.561225	0.313715	0.662307	0.584915	0.511332			7.223	0.691253	0.51195	2.22	2.22	1.35024
									0.486343	0.874018	0.303341	0.845362	0.328075	0.725217	0.888442	1.11803			0.425392	0.647898	0.505623	0.490822	0.537439	0.306002	0.793157	0.378558	0.560966			7.2329	0.696103	0.516206	2.23	2.23	1.3485
									0.565461	0.954701	0.269712	0.743459	0.288539	0.674124	0.962605	1.08476			0.382372	0.590197	0.49677	0.504707	0.557707	0.349116	0.610547	0.473829	0.411373			7.2431	0.69292	0.486291	2.24	2.24	1.42491
									0.538943	1.04514	0.223676	0.730231	0.257411	0.717744	0.917109	1.09433			0.406251	0.720493	0.502299	0.457784	0.534641	0.324774	0.508322	0.6125	0.397929			7.2531	0.690573	0.49611	2.25	2.25	1.39197
									0.416032	1.23333	0.30747	0.70935	0.284597	0.838668	0.931645	1.01871			0.508938	0.561541	0.474949	0.468918	0.542214	0.335503	0.53383	0.887356	0.512913			7.263	0.717475	0.53624	2.26	2.26	1.33797
									0.48674	1.16495	0.290454	0.797692	0.241202	0.772616	0.852691	0.904447			0.399701	0.623213	0.471485	0.579291	0.555943	0.306478	0.488993	0.467199	0.44662			7.2731	0.68885	0.482103	2.27	2.27	1.42884	1.4645
									0.538066	0.99714	0.314417	0.836334	0.325223	0.895413	0.885306	1.03618			0.442345	0.527686	0.487559	0.40433	0.556047	0.298054	0.530679	0.443729	0.552507			7.2828	0.72851	0.471437	2.28	2.28	1.5453
									0.653426	1.03468	0.290597	0.704048	0.265123	0.987035	0.756458	0.977771			0.430927	0.568517	0.481595	0.462226	0.548443	0.312266	0.623635	0.324426	0.494729			7.2929	0.708643	0.471863	2.29	2.29	1.5018
									0.390261	0.911141	0.350561	0.774449	0.310854	0.669755	0.984421	1.00017			0.469635	0.763416	0.519069	0.481389	0.540866	0.325561	0.600568	0.480868	0.435611			7.303	0.673952	0.512998	2.3	2.3	1.31375
									0.503042	0.906764	0.319203	0.687363	0.360334	0.80182	0.844795	1.26057			0.472	0.537672	0.524469	0.550482	0.566116	0.310721	0.475275	0.469112	0.482177			7.3129	0.710487	0.487558	2.31	2.31	1.45723
									0.478087	1.17382	0.314345	0.774487	0.319483	0.658537	0.86681	1.08542			0.422838	0.724256	0.488043	0.560329	0.543574	0.319548	0.424754	0.497623	0.474924			7.3229	0.708874	0.495099	2.32	2.32	1.43178
									0.518992	1.0129	0.290662	0.71761	0.25932	0.790008	0.934564	1.18825			0.417572	0.47249	0.480133	0.541293	0.562591	0.333439	0.568187	0.38303	0.47544			7.3329	0.714038	0.470464	2.33	2.33	1.51773
									0.467841	1.21508	0.434004	0.708867	0.309536	0.78259	0.789325	1.0226			0.410111	0.726944	0.505698	0.505524	0.543266	0.284796	0.479633	0.378362	0.460578			7.3428	0.716231	0.477213	2.34	2.34	1.50086
									0.480228	0.95196	0.28894	0.75376	0.286863	0.703396	0.86389	1.17974			0.49046	0.596894	0.549886	0.434642	0.515626	0.316049	0.50772	0.374515	0.469152			7.3529	0.688597	0.472772	2.35	2.35	1.45651
									0.399233	1.00472	0.33898	0.786947	0.321847	0.763221	0.781236	1.2298			0.459967	0.498498	0.56858	0.468513	0.521762	0.312091	0.505208	0.431633	0.478124			7.363	0.703249	0.471597	2.36	2.36	1.49121
									0.534171	0.972634	0.361779	0.78944	0.344207	0.733939	0.799499	1.1475			0.469445	0.550863	0.511592	0.515128	0.529867	0.320871	0.540713	0.487964	0.550048			7.3731	0.710396	0.497388	2.37	2.37	1.42825	1.41662
									0.473	0.952258	0.286318	0.827779	0.313331	0.818684	0.920385	1.08828			0.426944	0.749016	0.514082	0.410617	0.524038	0.318779	0.447249	0.532917	0.427911			7.3828	0.710004	0.483506	2.38	2.38	1.46845
									0.547524	0.941358	0.385151	0.715272	0.281459	0.815626	0.91877	1.01517			0.512892	0.669496	0.538251	0.421239	0.508881	0.335966	0.370572	0.391138	0.441925			7.393	0.702541	0.465596	2.39	2.39	1.50891
									0.422791	0.929048	0.24609	0.820445	0.257748	0.72584	0.822386	1.0777			0.457285	0.675497	0.483255	0.42124	0.516777	0.320399	0.699051	0.413358	0.453634			7.403	0.662756	0.493388	2.4	2.4	1.34327
									0.58295	0.973411	0.305999	0.729897	0.308911	0.717736	0.86828	1.01954			0.454065	0.515766	0.492607	0.477331	0.51075	0.315645	0.509557	0.342313	0.401978			7.413	0.68834	0.446668	2.41	2.41	1.54105
									0.452883	0.945676	0.327406	0.750151	0.281891	0.888452	0.845399	1.08933			0.386297	0.687337	0.55709	0.458174	0.538136	0.313086	0.568083	0.588487	0.491658			7.423	0.697649	0.509816	2.42	2.42	1.36843
									0.467247	1.23604	0.358228	0.776498	0.265903	0.61117	0.902302	1.01577			0.385124	0.641309	0.507979	0.413736	0.535996	0.313966	0.646104	0.505833	0.587818			7.4331	0.704145	0.504207	2.43	2.43	1.39654
									0.44914	1.00104	0.373065	0.692969	0.331637	0.729594	0.894886	1.0771			0.553413	0.6357	0.496211	0.536675	0.571623	0.32189	0.478398	0.374826	0.595718			7.4431	0.693679	0.507162	2.44	2.44	1.36777
									0.474615	0.818737	0.326019	0.822318	0.311348	0.87545	0.866196	1.09411			0.489588	0.763495	0.531256	0.510301	0.552512	0.325073	0.450363	0.499792	0.560693			7.4531	0.698599	0.520341	2.45	2.45	1.34258
									0.507514	0.83703	0.31355	0.685351	0.300935	0.58375	0.937659	1.05195			0.436319	0.511876	0.494686	0.455672	0.547318	0.315545	0.392404	0.464211	0.572111			7.4629	0.652217	0.465571	2.46	2.46	1.4009
									0.451097	0.897578	0.2757	0.708062	0.265385	0.654809	0.837951	1.20027			0.417716	0.593877	0.528142	0.456927	0.536309	0.301888	0.746425	0.382787	0.444571			7.4733	0.661356	0.489849	2.47	2.47	1.35012	1.42795
									0.472549	1.08579	0.385218	0.807058	0.29226	0.606172	0.873482	1.20091			0.370973	0.731563	0.490185	0.535043	0.533292	0.289286	0.594903	0.523594	0.500265			7.483	0.71543	0.507678	2.48	2.48	1.40922
									0.465756	1.25256	0.358742	0.736919	0.274214	0.838691	0.886371	1.02429			0.449324	0.597767	0.500022	0.518793	0.521652	0.320206	0.806893	0.435599	0.491771			7.4931	0.729694	0.515781	2.49	2.49	1.41474
									0.462679	0.827289	0.256414	0.815929	0.272993	0.941491	0.891769	1.09162			0.450455	0.533915	0.503974	0.444583	0.538067	0.316346	0.668516	0.48011	0.573308			7.503	0.695022	0.50103	2.5	2.5	1.38719
									0.462537	1.15118	0.311789	0.731765	0.279746	0.748298	0.806987	0.969452			0.392855	0.530584	0.521773	0.442426	0.553137	0.316691	0.492742	0.554621	0.481399			7.5129	0.68272	0.476247	2.51	2.51	1.43354
									0.617517	0.840386	0.211182	0.682542	0.305559	0.883566	0.891939	1.18813			0.432807	0.568302	0.517606	0.551121	0.537452	0.317138	0.469031	0.468578	0.552869			7.5231	0.702603	0.490545	2.52	2.52	1.43229
									0.491389	1.36371	0.273385	0.831922	0.32065	0.746969	0.866629	1.14402			0.437661	0.575177	0.556607	0.473442	0.536903	0.309028	0.428542	0.348846	0.480368			7.533	0.754835	0.46073	2.53	2.53	1.63834
									0.450536	0.905688	0.38003	0.812196	0.270732	0.745177	0.946183	0.836708			0.429503	0.62587	0.46983	0.451786	0.537034	0.312463	0.448471	0.393815	0.479423			7.543	0.668406	0.46091	2.54	2.54	1.45019
									0.429502	1.07611	0.263252	0.677827	0.290031	0.917836	0.889044	1.14895			0.435484	0.569827	0.498768	0.535907	0.541814	0.33489	0.615482	0.527786	0.419022			7.553	0.711569	0.497664	2.55	2.55	1.42982
									0.423849	0.829176	0.412047	0.832607	0.287746	0.758871	0.837733	0.912953			0.421338	0.560509	0.503893	0.518205	0.54482	0.302726	0.51393	0.57523	0.524447			7.563	0.661873	0.496122	2.56	2.56	1.33409
									0.558317	0.838204	0.386181	0.763541	0.266186	0.789418	0.923352	1.09142			0.403556	0.616992	0.529519	0.503031	0.534537	0.326138	0.59932	0.598289	0.398708			7.5731	0.702077	0.501121	2.57	2.57	1.40101	1.39037
									0.444662	0.845059	0.254967	0.668204	0.302802	0.834324	0.732195	0.771451			0.388857	0.50422	0.546283	0.548539	0.535373	0.315857	0.575004	0.217923	0.454488			7.5829	0.606708	0.45406	2.58	2.58	1.33618
									0.460494	1.05002	0.323732	0.699154	0.319716	0.614256	0.963637	0.919179			0.447959	0.593562	0.473216	0.474994	0.595001	0.30286	0.618035	0.477899	0.52141			7.593	0.668773	0.500548	2.59	2.59	1.33608
									0.452428	0.97907	0.319673	0.697029	0.310679	0.920348	0.812786	1.15268			0.375837	0.606124	0.544902	0.479021	0.513334	0.311062	0.517022	0.500209	0.452779			7.6029	0.705587	0.47781	2.6	2.6	1.47671
									0.493187	0.860511	0.299225	0.748614	0.265589	0.793145	0.911263	0.942172			0.473948	0.594956	0.49101	0.60302	0.548456	0.309658	0.611737	0.321002	0.483374			7.6129	0.664213	0.493018	2.61	2.61	1.34724
									0.518376	0.974888	0.277881	0.774015	0.27276	0.645459	0.838378	0.936655			0.396097	0.553268	0.512764	0.483256	0.53734	0.299651	0.842978	0.390612	0.549934			7.6231	0.654801	0.507322	2.62	2.62	1.2907
									0.440962	0.953582	0.268099	0.820425	0.280238	0.770125	1.00541	0.97733			0.394343	0.473538	0.493994	0.506445	0.511175	0.314067	0.530766	0.543789	0.431003			7.6331	0.689521	0.466569	2.63	2.63	1.47785
									0.470584	0.958526	0.264924	0.911756	0.286367	0.654788	0.750265	0.908993			0.492645	0.841477	0.535329	0.532895	0.52248	0.302825	0.426023	0.466411	0.45821			7.6429	0.650775	0.508699	2.64	2.64	1.27929
									0.469524	0.994682	0.361362	0.698421	0.276601	0.900969	0.865117	0.973631			0.422385	0.60068	0.483043	0.442741	0.531944	0.33432	0.585579	0.466002	0.445159			7.653	0.692538	0.479095	2.65	2.65	1.44551
									0.578981	0.998719	0.341867	0.720711	0.283849	0.890992	0.825909	1.01451			0.436027	0.551156	0.527797	0.411892	0.510133	0.332121	0.527643	0.473763	0.434387			7.6629	0.706942	0.467213	2.66	2.66	1.5131
									0.420217	1.09713	0.303091	0.626882	0.276887	0.753919	0.890669	0.8504			0.425702	0.77043	0.547115	0.494398	0.510338	0.318387	0.65543	0.433675	0.535933			7.673	0.652399	0.521268	2.67	2.67	1.25156	1.40853
									0.493502	0.981383	0.334698	0.753763	0.299372	0.69594	0.957365	0.958224			0.434181	0.533585	0.493371	0.504769	0.514169	0.317288	0.502065	0.338851	0.494946			7.6832	0.684281	0.459247	2.68	2.68	1.49001
									0.456612	0.940058	0.271384	0.729295	0.313146	0.730826	0.804076	0.946409			0.458738	0.544008	0.476407	0.481777	0.546048	0.330037	0.376805	0.445158	0.454787			7.6928	0.648976	0.457085	2.69	2.69	1.41981
									0.502404	0.876846	0.283307	0.778068	0.305352	0.596217	0.914809	1.05128			0.440694	0.633919	0.478199	0.470912	0.541811	0.320667	0.540728	0.406188	0.610743			7.7032	0.663535	0.493762	2.7	2.7	1.34384
									0.542544	0.970273	0.276288	0.752659	0.293615	0.957729	0.803409	1.08062			0.422574	0.721633	0.481258	0.45582	0.527984	0.298334	0.565673	0.592118	0.378131			7.713	0.709642	0.493725	2.71	2.71	1.43732
									0.514854	1.04842	0.275547	0.712759	0.305768	0.631117	0.851437	1.19156			0.413733	0.584008	0.486798	0.551123	0.537243	0.319207	0.491477	0.322832	0.436399			7.7228	0.691433	0.460313	2.72	2.72	1.50209
									0.447721	1.04655	0.342181	0.717919	0.323095	1.20511	0.958007	0.965315			0.436662	0.642307	0.526121	0.430257	0.526854	0.312999	0.52138	0.556532	0.43565			7.7329	0.750738	0.48764	2.73	2.73	1.53953
									0.422815	1.07146	0.359413	0.659635	0.263253	0.691558	0.911089	0.948044			0.490454	0.563308	0.484718	0.551855	0.542748	0.320313	0.477773	0.25598	0.423903			7.7431	0.665908	0.456784	2.74	2.74	1.45782
									0.510065	0.794411	0.312681	0.673326	0.282396	0.560017	0.865169	0.951595			0.395282	0.634118	0.480674	0.47172	0.532771	0.316537	0.568137	0.340321	0.53131			7.7533	0.618708	0.474541	2.75	2.75	1.3038
									0.497268	0.891438	0.370537	0.72773	0.229566	0.85053	0.80056	0.976334			0.467269	0.591574	0.499186	0.459935	0.514799	0.308717	0.672186	0.45606	0.518452			7.7629	0.667995	0.498687	2.76	2.76	1.33951
									0.401101	1.35443	0.291725	0.681923	0.285278	0.599924	0.83878	1.0403			0.397762	0.524208	0.482486	0.551099	0.561331	0.308122	0.7743	0.599077	0.588799			7.773	0.686684	0.531909	2.77	2.77	1.29098	1.42752
									0.497304	1.14177	0.309369	0.753734	0.273096	0.691572	0.860345	1.00705			0.41267	0.481769	0.502716	0.408695	0.531007	0.318601	0.460954	0.459905	0.478384			7.7827	0.69178	0.450522	2.78	2.78	1.53551
									0.620475	0.911715	0.350637	0.800188	0.29218	0.802529	0.76227	1.13727			0.425572	0.527642	0.481797	0.418046	0.52623	0.314801	0.501435	0.562598	0.472804			7.793	0.709658	0.470103	2.79	2.79	1.50958
									0.483896	0.950392	0.284285	0.727256	0.292027	0.697807	0.936176	1.01787			0.388115	0.576465	0.501546	0.400745	0.508151	0.324349	0.732096	0.463311	0.370871			7.8029	0.673714	0.473961	2.8	2.8	1.42146
									0.428668	1.10326	0.329385	0.740826	0.313509	0.856089	0.875712	0.992948			0.380636	0.66545	0.526474	0.363889	0.499946	0.31313	0.536377	0.618159	0.523842			7.8132	0.70505	0.491989	2.81	2.81	1.43306
									0.557618	1.06001	0.25765	0.696562	0.266371	0.674067	0.856355	1.04884			0.373234	0.566109	0.514495	0.425726	0.547605	0.313038	0.382405	0.527703	0.443068			7.8231	0.677184	0.45482	2.82	2.82	1.48891
									0.449249	0.942935	0.269234	0.739894	0.302082	0.70653	0.823619	1.00621			0.439359	0.748464	0.514968	0.477333	0.539718	0.324597	0.606189	0.378855	0.500096			7.8329	0.654969	0.503286	2.83	2.83	1.30138
									0.476178	0.956389	0.345085	0.722125	0.269509	0.707167	0.852286	0.93326			0.381372	0.499331	0.549256	0.458609	0.525804	0.308605	0.653541	0.30429	0.488263			7.8431	0.65775	0.46323	2.84	2.84	1.41992
									0.527257	0.942107	0.309847	0.705444	0.277657	0.732101	0.868861	0.916893			0.43492	0.682901	0.484855	0.502302	0.523009	0.315715	0.363694	0.229481	0.435766			7.853	0.660021	0.441405	2.85	2.85	1.49527
									0.384169	1.03198	0.254228	0.682689	0.29888	0.787579	0.837938	1.19291			0.405941	0.622213	0.494339	0.496181	0.519682	0.307756	0.704058	0.412786	0.499471			7.8629	0.683796	0.495825	2.86	2.86	1.37911
									0.47649	0.876211	0.326086	0.721161	0.286414	0.65979	0.825245	1.29712			0.397827	0.675749	0.490806	0.497522	0.522385	0.312216	0.460955	0.64605	0.449241			7.8732	0.683565	0.49475	2.87	2.87	1.38164	1.46805
									0.51095	1.10471	0.294692	0.702647	0.255514	0.916579	0.873275	1.03738			0.481801	0.488295	0.490452	0.478119	0.530265	0.31692	0.479024	0.339708	0.473805			7.883	0.711969	0.453154	2.88	2.88	1.57114
									0.471948	1.01446	0.263648	0.783666	0.327343	0.935255	0.85394	0.869117			0.447513	0.392118	0.438866	0.522764	0.574734	0.310609	0.581875	0.721062	0.42974			7.893	0.689922	0.491031	2.89	2.89	1.40505
									0.468452	1.07562	0.321557	0.718372	0.333764	0.610517	0.813394	1.03676			0.416663	0.539423	0.522806	0.484032	0.532256	0.321609	0.546296	0.552987	0.430293			7.9031	0.672304	0.482929	2.9	2.9	1.39214
									0.559052	0.802983	0.238675	0.692197	0.307536	0.67351	0.827077	1.04592			0.434429	0.606863	0.495242	0.480143	0.537966	0.299332	0.466528	0.645485	0.495402			7.9131	0.643369	0.49571	2.91	2.91	1.29787
									0.381366	1.16286	0.344136	0.73817	0.277327	0.689087	0.890056	1.11426			0.408969	0.490207	0.471548	0.421704	0.545647	0.332147	0.410436	0.322463	0.42386			7.9229	0.699658	0.42522	2.92	2.92	1.6454
									0.430881	1.08993	0.284519	0.789423	0.267957	0.802536	0.885078	1.09244			0.436424	0.520104	0.56243	0.410779	0.517607	0.330449	0.407322	0.309773	0.515014			7.9329	0.705345	0.445545	2.93	2.93	1.58311
									0.452844	1.11506	0.227768	0.642962	0.295873	0.693453	0.746957	0.9437			0.440032	0.754236	0.544212	0.522751	0.495997	0.296055	0.508913	0.52176	0.408609			7.943	0.639827	0.499174	2.94	2.94	1.28177
									0.494889	0.926083	0.358395	0.7053	0.33943	0.691542	0.890233	0.943898			0.384498	0.625131	0.484578	0.461676	0.540046	0.306734	0.40982	0.259406	0.379317			7.953	0.668721	0.427912	2.95	2.95	1.56275
									0.469318	1.00211	0.310431	0.733346	0.251301	0.892215	0.718275	1.06069			0.386249	0.554898	0.498352	0.486659	0.515633	0.315744	0.331259	0.274979	0.558575			7.9631	0.679711	0.435816	2.96	2.96	1.55963
									0.51342	1.05353	0.272796	0.679551	0.330672	0.554452	0.909604	0.890096			0.478111	0.745895	0.498429	0.430959	0.505536	0.291471	0.558802	0.416138	0.449354			7.9731	0.650515	0.486077	2.97	2.97	1.3383	1.39782
									0.469584	1.1169	0.289732	0.678339	0.27548	0.588701	0.865152	1.26901			0.420582	0.48531	0.52126	0.441657	0.517486	0.320072	0.597444	0.213681	0.419009			7.9831	0.694113	0.437389	2.98	2.98	1.58695
									0.484617	1.06067	0.297553	0.787264	0.256216	0.72959	0.805116	0.988749			0.418223	0.764469	0.487624	0.45217	0.547297	0.3132	0.561279	0.771736	0.517962			7.9932	0.676223	0.537107	2.99	2.99	1.25901
									0.433918	0.969746	0.267026	0.773351	0.258451	0.720866	0.808211	0.910782			0.415661	0.454843	0.506935	0.445217	0.54107	0.320504	0.525141	0.706314	0.382965			8.0031	0.642794	0.477628	3	3	1.3458
									0.473481	0.88475	0.258908	0.668203	0.284602	0.735719	0.80048	1.10751			0.451822	0.592893	0.535799	0.49152	0.524674	0.303549	0.670274	0.367973	0.462704			8.013	0.651706	0.489023	3.01	3.01	1.33267
									0.483555	1.08864	0.318246	0.676624	0.303095	0.721456	0.767085	0.889665			0.399324	0.574324	0.500631	0.453179	0.52653	0.304346	0.455942	0.595377	0.487866			8.023	0.656046	0.477502	3.02	3.02	1.37391
									0.452799	0.952384	0.302729	0.74392	0.263851	0.758891	0.893978	1.01184			0.420431	0.734326	0.47923	0.400155	0.499713	0.313395	0.539972	0.334891	0.500808			8.0333	0.67255	0.469213	3.03	3.03	1.43336
									0.409202	1.0392	0.355473	0.729897	0.2724	0.659128	0.893564	1.07417			0.416457	0.522352	0.501169	0.424203	0.503775	0.309168	0.455933	0.557132	0.472932			8.043	0.679129	0.462569	3.04	3.04	1.46817
									0.509553	0.922088	0.325471	0.693767	0.299105	0.741384	0.867613	1.20374			0.413596	0.696507	0.497672	0.440791	0.556352	0.307317	0.683459	0.385218	0.480454			8.0529	0.69534	0.495707	3.05	3.05	1.40272
									0.479646	0.839514	0.365362	0.789803	0.279797	0.862344	0.730734	1.04082			0.403634	0.531511	0.48138	0.445042	0.536931	0.32477	0.406701	0.537567	0.549706			8.063	0.673503	0.468582	3.06	3.06	1.43732
									0.501109	0.821183	0.410156	0.753571	0.290834	0.882241	0.842322	0.925813			0.415039	0.544907	0.481454	0.495716	0.503363	0.307387	0.649814	0.372906	0.541653			8.073	0.678404	0.479138	3.07	3.07	1.41588	1.42687
									0.420699	0.891998	0.281023	0.737205	0.27248	0.876077	0.80737	0.958197			0.392333	0.52002	0.514367	0.495087	0.516562	0.307192	0.513895	0.333683	0.446031			8.0831	0.655631	0.448797	3.08	3.08	1.46086
									0.459751	0.882899	0.279927	0.745436	0.261018	0.850501	0.90211	1.05534			0.445564	0.516832	0.461019	0.423965	0.531425	0.313895	0.38484	0.350982	0.502888			8.093	0.679623	0.436823	3.09	3.09	1.55583
									0.446561	1.12386	0.32951	0.755129	0.250176	0.568039	0.877208	1.02567			0.445781	0.610123	0.488515	0.43994	0.544399	0.312907	0.407232	0.489917	0.390421			8.1031	0.67202	0.458804	3.1	3.1	1.46472
									0.423762	0.850612	0.285056	0.775113	0.29717	0.689028	0.807171	0.868432			0.387409	0.56946	0.506321	0.471226	0.524743	0.311431	0.515162	0.343659	0.430236			8.1131	0.624543	0.451072	3.11	3.11	1.38458
									0.418982	1.07088	0.263238	0.727578	0.317353	0.676583	0.720922	0.82901			0.41802	0.443182	0.44627	0.465229	0.533603	0.297373	0.652307	0.234371	0.401974			8.1231	0.628069	0.432481	3.12	3.12	1.45225
									0.498831	1.11779	0.246122	0.680508	0.296858	0.858499	0.873378	0.795987			0.417344	0.645069	0.510787	0.436323	0.514796	0.312377	0.638543	0.481937	0.446205			8.1329	0.670997	0.489264	3.13	3.13	1.37144
									0.505424	0.78996	0.290181	0.75524	0.293485	0.784926	0.89654	0.949163			0.363397	0.545032	0.497172	0.469	0.525074	0.329225	0.579986	0.483711	0.534012			8.143	0.658115	0.480734	3.14	3.14	1.36898
									0.512059	0.978393	0.282914	0.66042	0.335222	0.728327	0.84374	0.963049			0.49313	0.506432	0.478379	0.446695	0.52114	0.318029	0.465956	0.38688	0.508629			8.1529	0.663016	0.458363	3.15	3.15	1.44648
									0.500702	0.947296	0.28203	0.645436	0.261959	0.673421	0.801939	0.893381			0.396095	0.708539	0.48214	0.474639	0.493819	0.304793	0.457205	0.468086	0.393669			8.163	0.62577	0.464332	3.16	3.16	1.34768
									0.505032	1.01865	0.305237	0.699681	0.30935	0.882866	0.912053	1.04377			0.405058	0.57732	0.488737	0.432135	0.548621	0.329704	0.537558	0.429052	0.384311			8.1731	0.70958	0.459166	3.17	3.17	1.54537	1.4399
									0.523399	0.964895	0.304647	0.65636	0.276527	0.690336	0.845833	0.97379			0.376523	0.657368	0.541404	0.49314	0.504415	0.301581	0.664772	0.473067	0.504617			8.1831	0.654473	0.501876	3.18	3.18	1.30405
									0.445039	0.969616	0.337324	0.718855	0.304456	1.00809	1.00314	1.12071			0.35432	0.583634	0.483665	0.478793	0.550006	0.304298	0.409834	0.506705	0.435785			8.193	0.738403	0.456338	3.19	3.19	1.61811
									0.479055	0.859081	0.326237	0.673492	0.267097	0.767625	0.831079	1.11465			0.422936	0.57111	0.532562	0.423024	0.533711	0.314818	0.462149	0.429328	0.461881			8.2031	0.66479	0.46128	3.2	3.2	1.44119
									0.46535	1.08453	0.292014	0.746275	0.306995	0.734593	0.849519	0.954053			0.397074	0.473259	0.476334	0.45707	0.541603	0.291998	0.493953	0.446191	0.41605			8.213	0.679166	0.443726	3.21	3.21	1.5306
									0.453188	0.770162	0.291474	0.76391	0.272395	0.70645	0.886309	0.965165			0.453737	0.566152	0.500629	0.487137	0.514798	0.314462	0.517639	0.518089	0.528403			8.2232	0.638632	0.489005	3.22	3.22	1.30598
									0.456343	0.936852	0.227425	0.676936	0.261694	0.675375	0.780181	0.93808			0.37944	0.470434	0.48568	0.475378	0.50005	0.30785	0.565678	0.555938	0.511198			8.2331	0.619111	0.472405	3.23	3.23	1.31055
									0.458704	0.879489	0.273335	0.670995	0.27208	0.811073	0.810617	0.960496			0.406751	0.589599	0.526157	0.503332	0.500251	0.300284	0.38982	0.276968	0.516114			8.243	0.642099	0.445475	3.24	3.24	1.44138
									0.556486	1.02192	0.297441	0.695624	0.272422	0.685353	0.928254	0.888352			0.395131	0.552366	0.514477	0.510237	0.520302	0.322701	0.467176	0.322659	0.408623			8.253	0.668231	0.445964	3.25	3.25	1.4984
									0.458364	1.0341	0.234499	0.723184	0.295355	0.734572	0.8498	1.01449			0.401329	0.608535	0.442271	0.484429	0.497864	0.322159	0.578151	0.52726	0.422195			8.2631	0.668046	0.476021	3.26	3.26	1.4034
									0.406422	0.849804	0.268508	0.628934	0.294105	0.745776	0.803547	0.879861			0.429879	0.569447	0.488935	0.484147	0.526227	0.300457	0.452227	0.447092	0.578531			8.273	0.60962	0.475216	3.27	3.27	1.28283	1.38503
									0.439261	1.10324	0.252453	0.608059	0.273819	0.775709	0.83915	1.19762			0.394224	0.529562	0.527151	0.471168	0.53101	0.328721	0.422277	0.489197	0.62047			8.2829	0.686164	0.479309	3.28	3.28	1.43157
									0.415587	0.905459	0.292557	0.793483	0.266085	0.729532	0.835398	0.861593			0.449391	0.421289	0.492256	0.444884	0.541813	0.319852	0.749544	0.553624	0.497093			8.2928	0.637462	0.496638	3.29	3.29	1.28355
									0.480507	0.997174	0.322398	0.764493	0.282671	0.694672	0.81337	0.838526			0.39833	0.579665	0.493643	0.430508	0.514679	0.295024	0.45895	0.41768	0.525317			8.303	0.649226	0.457088	3.3	3.3	1.42035
									0.496189	0.914414	0.331828	0.723682	0.299692	0.70153	0.870558	1.21196			0.359132	0.476133	0.489903	0.462771	0.516543	0.2903	0.55138	0.464228	0.437835			8.3127	0.693732	0.449803	3.31	3.31	1.5423
									0.509627	0.9562	0.321722	0.650133	0.295612	0.754523	0.940994	0.816971			0.403875	0.58597	0.466408	0.371908	0.513865	0.314041	0.674754	0.245672	0.412616			8.3231	0.655723	0.443234	3.32	3.32	1.4794
									0.504264	1.08715	0.239262	0.604006	0.278623	0.706447	0.864107	1.01306			0.46222	0.628989	0.484782	0.498365	0.506577	0.320175	0.644042	0.576169	0.35648			8.3329	0.662114	0.497533	3.33	3.33	1.33079
									0.48293	1.00348	0.302114	0.736384	0.316434	0.550702	0.734862	0.866285			0.361336	0.489656	0.479363	0.455758	0.488927	0.330534	0.585488	0.285679	0.456934			8.343	0.624149	0.437075	3.34	3.34	1.42801
									0.489674	0.902586	0.346639	0.611011	0.269996	0.741441	0.872415	0.902516			0.429808	0.497968	0.506241	0.475122	0.535686	0.303788	0.530743	0.567225	0.481452			8.3531	0.642035	0.480893	3.35	3.35	1.33509
									0.446095	0.914055	0.280999	0.632036	0.272926	0.791825	0.772897	0.839607			0.423794	0.546688	0.487546	0.455014	0.522698	0.315777	0.43913	0.610644	0.429332			8.3629	0.618805	0.470069	3.36	3.36	1.31641
									0.385139	1.03831	0.315298	0.677398	0.263204	0.756413	0.778236	0.927022			0.352831	0.70285	0.528	0.437214	0.519159	0.306556	0.548837	0.624218	0.492792			8.373	0.642628	0.501384	3.37	3.37	1.28171	1.44179
									0.464895	0.951085	0.301488	0.652312	0.315536	0.810131	0.718041	1.04372			0.41565	0.489854	0.457839	0.4355	0.514073	0.312657	0.359943	0.406719	0.51468			8.3831	0.657151	0.434102	3.38	3.38	1.51382
									0.534673	0.968319	0.314708	0.653406	0.273224	0.907234	0.906308	0.909499			0.374595	0.568908	0.484232	0.392333	0.532642	0.314837	0.508968	0.366082	0.49823			8.3929	0.683421	0.448981	3.39	3.39	1.52216
									0.434371	0.991534	0.276842	0.63174	0.262157	0.712145	0.678362	1.13567			0.357761	0.582891	0.475837	0.485671	0.551142	0.310515	0.328168	0.580546	0.429709			8.4031	0.640352	0.455804	3.4	3.4	1.40488
									0.447152	0.960608	0.344596	0.711532	0.315243	0.750735	0.790748	0.99813			0.446203	0.575812	0.502513	0.438959	0.519562	0.308895	0.426046	0.580801	0.412541			8.4131	0.664843	0.467926	3.41	3.41	1.42083
									0.427632	0.821537	0.286215	0.687806	0.262371	0.632976	0.867639	1.17944			0.386291	0.613935	0.503135	0.493068	0.509927	0.311317	0.502599	0.292123	0.416946			8.4231	0.645702	0.447705	3.42	3.42	1.44225
									0.548231	0.922045	0.246276	0.702804	0.274211	0.864858	0.876484	0.921794			0.398947	0.706004	0.477986	0.503815	0.515732	0.312154	0.485281	0.292529	0.485378			8.433	0.669588	0.464203	3.43	3.43	1.44245
									0.400433	1.08511	0.330805	0.681301	0.261769	0.826141	0.764759	0.977137			0.421829	0.538261	0.510334	0.475458	0.538384	0.300836	0.471548	0.447022	0.470205			8.443	0.665932	0.463764	3.44	3.44	1.43593
									0.362903	1.05791	0.408864	0.715854	0.277383	0.576262	0.817981	1.09101			0.398481	0.526222	0.504977	0.44652	0.542323	0.327787	0.376824	0.466343	0.329258			8.4534	0.663522	0.435415	3.45	3.45	1.52388
									0.496291	0.979015	0.253706	0.67505	0.272472	0.767598	0.844595	1.00265			0.43483	0.619488	0.461569	0.446441	0.500473	0.305379	0.384254	0.58499	0.425382			8.4632	0.661422	0.462534	3.46	3.46	1.43
									0.553605	0.853159	0.264912	0.602547	0.227068	0.679091	0.651112	0.801091			0.384455	0.619436	0.487449	0.437992	0.496411	0.330881	0.570658	0.448636	0.437234			8.4731	0.579073	0.468128	3.47	3.47	1.237	1.36005
									0.464921	1.02202	0.290684	0.716193	0.286914	0.750792	0.800346	0.901601			0.427819	0.487675	0.475986	0.486428	0.50077	0.293812	0.442234	0.529209	0.465987			8.4828	0.654184	0.456658	3.48	3.48	1.43255
									0.497242	0.887889	0.396031	0.646786	0.264501	0.583094	0.838775	0.944106			0.412796	0.516835	0.45146	0.4909	0.508748	0.321532	0.684104	0.535954	0.482162			8.493	0.632303	0.489388	3.49	3.49	1.29203
									0.432895	1.03933	0.355971	0.725231	0.265024	0.702065	0.773307	0.801756			0.3754	0.663099	0.514489	0.430437	0.508461	0.330837	0.60921	0.479549	0.483492			8.5029	0.636948	0.48833	3.5	3.5	1.30434
									0.52963	0.965897	0.283221	0.73642	0.281641	0.729577	0.770358	1.07054			0.451747	0.634241	0.495017	0.414539	0.512369	0.298865	0.475849	0.362869	0.42255			8.5131	0.670911	0.452005	3.51	3.51	1.4843
									0.404277	0.733987	0.302697	0.584764	0.265669	0.679687	0.883011	1.0363			0.349401	0.603372	0.454573	0.414034	0.507606	0.326511	0.457189	0.382516	0.535857			8.5229	0.611298	0.447895	3.52	3.52	1.36482
									0.526639	1.03902	0.24159	0.601823	0.261553	0.899045	0.853457	1.1072			0.467256	0.569619	0.472806	0.473596	0.507104	0.308465	0.47778	0.539471	0.454643			8.5329	0.691291	0.474527	3.53	3.53	1.4568
									0.443439	0.957234	0.351533	0.585127	0.274337	0.73708	0.850129	0.937403			0.373213	0.562954	0.518906	0.518858	0.506237	0.312039	0.456506	0.300043	0.465617			8.543	0.642035	0.446041	3.54	3.54	1.43941
									0.426207	1.07868	0.260962	0.662252	0.278396	0.621149	0.680395	0.876924			0.387357	0.612925	0.520024	0.448044	0.508568	0.301998	0.689795	0.322255	0.375791			8.5531	0.610621	0.462973	3.55	3.55	1.31891
									0.404332	0.775185	0.250774	0.699883	0.268566	0.65668	0.784551	0.955505			0.456741	0.47389	0.520159	0.450216	0.524346	0.324102	0.65723	0.384076	0.456003			8.563	0.599434	0.471863	3.56	3.56	1.27036
									0.429263	0.905605	0.182344	0.784918	0.26679	0.581837	0.860381	0.968578			0.444884	0.466476	0.525012	0.472943	0.498388	0.318633	0.652243	0.381351	0.53977			8.5729	0.622464	0.477744	3.57	3.57	1.30292	1.39066
									0.461706	0.812774	0.359223	0.667114	0.281647	0.808146	0.84022	1.08798			0.378835	0.418405	0.432328	0.488559	0.5394	0.311873	0.491412	0.354586	0.517837			8.5829	0.664851	0.437026	3.58	3.58	1.52131
									0.413309	0.944617	0.276062	0.625146	0.275653	0.751427	0.84758	0.823972			0.356007	0.902618	0.477645	0.466482	0.532878	0.321311	0.712117	0.538454	0.519001			8.5932	0.619721	0.536279	3.59	3.59	1.15559
									0.45928	0.871705	0.323013	0.636574	0.280056	0.59433	0.79512	1.00378			0.430751	0.668946	0.440713	0.409606	0.525599	0.299622	0.416635	0.356568	0.597668			8.6031	0.620482	0.460679	3.6	3.6	1.34689
									0.475824	1.10225	0.327225	0.663066	0.305361	0.742546	0.878263	0.861011			0.351768	0.733349	0.482001	0.448097	0.495056	0.309008	0.449106	0.442295	0.507576			8.6129	0.669443	0.468695	3.61	3.61	1.42831
									0.484876	0.887136	0.228012	0.654594	0.247879	0.504584	0.893321	0.898818			0.403805	0.498608	0.478064	0.526654	0.501917	0.295209	0.444124	0.462437	0.474493			8.623	0.599903	0.453923	3.62	3.62	1.32159
									0.546936	1.02181	0.330369	0.717411	0.316014	0.751915	0.738127	0.9179			0.358983	0.55977	0.467377	0.448985	0.496805	0.303305	0.634007	0.261248	0.392985			8.6331	0.66756	0.43594	3.63	3.63	1.53131
									0.515178	0.879795	0.245315	0.633766	0.260942	0.644837	0.862049	1.04126			0.381569	0.405943	0.526314	0.435639	0.476438	0.306192	0.478949	0.407033	0.467377			8.6429	0.635393	0.431717	3.64	3.64	1.47178
									0.452882	0.93102	0.210107	0.505817	0.257604	0.870276	0.782893	0.834012			0.38193	0.474588	0.546624	0.426441	0.516023	0.334025	0.426518	0.342265	0.414169			8.6533	0.605576	0.429176	3.65	3.65	1.41102
									0.365712	1.06226	0.170379	0.736706	0.249406	0.696551	0.977942	0.992039			0.367632	0.694409	0.476675	0.439019	0.539614	0.317546	0.540108	0.317344	0.479828			8.6629	0.656374	0.463575	3.66	3.66	1.4159
									0.422447	0.995529	0.220278	0.669441	0.30852	0.568784	0.787386	0.99659			0.395283	0.648551	0.492961	0.510529	0.494318	0.321257	0.558783	0.251883	0.407003			8.6729	0.621122	0.453396	3.67	3.67	1.36993	1.41076
									0.497124	1.00958	0.315474	0.703699	0.290152	0.692115	0.791403	0.970971			0.404696	0.583875	0.492028	0.472329	0.505494	0.324858	0.531905	0.255253	0.431503			8.6831	0.658815	0.44466	3.68	3.68	1.48162
									0.434617	1.01261	0.365611	0.735686	0.291988	0.70214	0.715999	1.01317			0.402808	0.414436	0.478815	0.446166	0.522989	0.293468	0.749446	0.357195	0.435325			8.693	0.658978	0.455627	3.69	3.69	1.44631
									0.393975	1.0314	0.256825	0.672089	0.283657	0.652853	0.819579	0.889038			0.373786	0.654072	0.537854	0.42161	0.503083	0.306669	0.40734	0.467722	0.487554			8.7032	0.624927	0.462188	3.7	3.7	1.35211
									0.601924	0.877021	0.275384	0.693917	0.29881	0.670993	0.8298	1.05173			0.394507	0.588242	0.500559	0.536299	0.489511	0.3125	0.667868	0.323508	0.449427			8.713	0.662447	0.473602	3.71	3.71	1.39874
									0.394902	1.15986	0.272672	0.626282	0.250993	0.7271	0.824633	1.02588			0.406431	0.550732	0.507556	0.458012	0.522658	0.310055	0.713877	0.34023	0.456727			8.7231	0.660291	0.474031	3.72	3.72	1.39293
									0.422295	0.948015	0.229585	0.527795	0.28759	0.832931	0.740048	0.937225			0.390588	0.544099	0.500063	0.456614	0.471945	0.319925	0.513315	0.384282	0.459375			8.7328	0.615685	0.448912	3.73	3.73	1.37151
									0.496064	0.9914	0.222238	0.626756	0.250757	0.723963	0.825638	0.963857			0.420842	0.469267	0.451538	0.425259	0.536606	0.291237	0.508377	0.459694	0.445452			8.7432	0.637584	0.445363	3.74	3.74	1.4316
									0.473488	0.959711	0.245908	0.728468	0.2827	0.728324	0.962056	0.898192			0.367917	0.46442	0.455954	0.454263	0.528514	0.300436	0.491891	0.345408	0.479387			8.7528	0.659856	0.432021	3.75	3.75	1.52737
									0.404416	0.822347	0.335156	0.703307	0.258285	0.723335	0.779337	0.819619			0.422306	0.497257	0.523845	0.490966	0.537632	0.287238	0.38735	0.431965	0.503507			8.763	0.605725	0.453563	3.76	3.76	1.33548
									0.421091	0.898698	0.314226	0.764358	0.305228	0.74019	0.817931	0.984612			0.331497	0.513212	0.452485	0.459415	0.526437	0.298407	0.520184	0.454236	0.402646			8.7734	0.655792	0.439835	3.77	3.77	1.49099	1.37846
									0.35733	1.01721	0.314558	0.64513	0.294446	0.677872	0.737172	1.10305			0.430239	0.60834	0.470159	0.452951	0.553134	0.295591	0.647934	0.385615	0.558251			8.7832	0.643346	0.489135	3.78	3.78	1.31527
									0.471919	0.90426	0.275391	0.698129	0.277534	0.692107	0.806099	0.900854			0.382766	0.472747	0.459288	0.495107	0.513865	0.304851	0.546284	0.283395	0.513648			8.7929	0.628287	0.441328	3.79	3.79	1.42363
									0.535356	0.933036	0.26684	0.69105	0.272497	0.668513	0.833144	0.932182			0.391044	0.536896	0.515583	0.446171	0.538682	0.287215	0.496447	0.564417	0.453517			8.803	0.641577	0.469997	3.8	3.8	1.36507
									0.543013	0.828995	0.273573	0.713842	0.276442	0.710884	0.834843	0.805754			0.397562	0.608212	0.444897	0.435055	0.499693	0.307146	0.675936	0.439378	0.411469			8.8129	0.623418	0.468816	3.81	3.81	1.32977
									0.405921	0.800319	0.223852	0.655274	0.258538	0.945195	0.850347	0.963872			0.401258	0.604124	0.473275	0.497907	0.547217	0.309251	0.409189	0.456659	0.425999			8.8232	0.637915	0.45832	3.82	3.82	1.39186
									0.553492	0.91925	0.274717	0.731099	0.249539	0.777592	0.896767	1.03965			0.431624	0.531471	0.488455	0.481233	0.479981	0.29459	0.551243	0.678399	0.490127			8.833	0.680264	0.491903	3.83	3.83	1.38292
									0.419637	0.887335	0.257044	0.644902	0.279353	0.626112	0.725103	0.969634			0.396845	0.516144	0.565019	0.483513	0.535062	0.313195	0.591085	0.475073	0.517272			8.8431	0.60114	0.488134	3.84	3.84	1.23151
									0.463577	1.05791	0.341773	0.65401	0.268603	0.714637	0.744674	0.951552			0.388745	0.554873	0.528248	0.41492	0.509912	0.310855	0.518308	0.387973	0.459299			8.853	0.649592	0.45257	3.85	3.85	1.43534
									0.46649	1.0576	0.298802	0.617242	0.261992	0.867289	0.768111	0.957204			0.446453	0.569316	0.478613	0.504379	0.487798	0.305258	0.498947	0.464261	0.444979			8.8632	0.661841	0.466667	3.86	3.86	1.41823
									0.506991	0.881987	0.271057	0.671463	0.290874	0.762022	0.862617	0.942556			0.413525	0.554169	0.466087	0.481134	0.517505	0.318291	0.411669	0.607431	0.412952			8.8729	0.648696	0.464751	3.87	3.87	1.39579	1.35662
									0.393212	0.904373	0.269197	0.667825	0.248108	0.657754	0.896342	0.841899			0.418582	0.676515	0.43984	0.530998	0.506794	0.306948	0.571134	0.590111	0.482315			8.883	0.609839	0.502582	3.88	3.88	1.21341
									0.409034	1.00327	0.253211	0.610708	0.253006	0.721503	0.750468	0.85815			0.326779	0.431042	0.509577	0.61434	0.470513	0.318443	0.738927	0.344648	0.476253			8.8929	0.607419	0.470058	3.89	3.89	1.29222
									0.520407	0.99876	0.245099	0.64466	0.306004	0.818113	0.819412	0.905453			0.426759	0.45745	0.510109	0.419526	0.512304	0.311251	0.426048	0.375243	0.474736			8.9033	0.657238	0.434825	3.9	3.9	1.5115
									0.498731	0.788967	0.256225	0.711371	0.290917	0.720751	0.863701	0.982551			0.36679	0.511288	0.461921	0.548211	0.510696	0.314863	0.548111	0.39163	0.424711			8.9133	0.639152	0.453136	3.91	3.91	1.41051
									0.473235	1.11559	0.351385	0.645613	0.288801	0.693407	0.825178	0.819446			0.370642	0.698615	0.491709	0.497678	0.530797	0.306162	0.498227	0.436642	0.494698			8.923	0.651582	0.480574	3.92	3.92	1.35584
									0.404654	0.846634	0.223273	0.721698	0.290782	0.892904	0.807373	1.00929			0.355109	0.57522	0.427633	0.448591	0.53178	0.318862	0.773243	0.461837	0.562712			8.9331	0.649576	0.494999	3.93	3.93	1.31228
									0.467963	0.75649	0.280636	0.650752	0.265744	0.672245	0.755675	0.89444			0.379941	0.568866	0.496128	0.480496	0.53423	0.319313	0.606804	0.380219	0.455832			8.9429	0.592993	0.469092	3.94	3.94	1.26413
									0.486721	1.15663	0.32989	0.53013	0.286414	0.767625	0.747751	0.909619			0.377952	0.500753	0.464141	0.417572	0.517192	0.310694	0.518203	0.44751	0.495452			8.9534	0.651847	0.449941	3.95	3.95	1.44874
									0.45041	0.917322	0.314463	0.687513	0.278004	0.656677	0.848079	0.932038			0.366205	0.61213	0.516482	0.480567	0.491213	0.303957	0.532627	0.450735	0.44647			8.9631	0.635563	0.466709	3.96	3.96	1.3618
									0.525565	0.961128	0.276298	0.686289	0.268594	0.739565	0.735092	0.909156			0.40606	0.606429	0.460166	0.472964	0.550223	0.310768	0.467179	0.49843	0.40939			8.9732	0.637711	0.464623	3.97	3.97	1.37253
									0.402606	0.980173	0.266994	0.62005	0.258216	0.604894	0.84292	1.09502			0.407062	0.539324	0.502859	0.38734	0.494557	0.329584	0.594956	0.295663	0.445585			8.983	0.63386	0.444103	3.98	3.98	1.42728
									0.518176	0.933051	0.291963	0.640925	0.262267	0.673492	0.683099	0.809843			0.387083	0.512192	0.474119	0.488146	0.507723	0.303694	0.569389	0.613876	0.382788			8.9929	0.601602	0.471001	3.99	3.99	1.27728
																																	4	4
